# Supplementary material for: Histone-related gene WDR77 promotes tumor progression through cell cycle regulation in skin cutaneous melanoma
Source: Front Immunol. 2025 Dec 4;16:1611112. doi: 10.3389/fimmu.2025.1611112 (PMC12711826; doi:10.3389/fimmu.2025.1611112)
Supplement: Supplementary file 2 [file DataSheet1.zip]

Archive with 36 entries (32 files):
- Supplementary Data 4 Differential analysis of WDR77 in other skin diseases/
- Supplementary Data 4 Differential analysis of WDR77 in other skin diseases/Data4_14AD datasets/
- Supplementary Data 4 Differential analysis of WDR77 in other skin diseases/Data4_14AD datasets/WDR77_GSE107361_Adult.csv
- Supplementary Data 4 Differential analysis of WDR77 in other skin diseases/Data4_14AD datasets/WDR77_GSE107361_Children.csv
- Supplementary Data 4 Differential analysis of WDR77 in other skin diseases/Data4_14AD datasets/WDR77_GSE120721.csv
- Supplementary Data 4 Differential analysis of WDR77 in other skin diseases/Data4_14AD datasets/WDR77_GSE130588_Baseline.csv
- Supplementary Data 4 Differential analysis of WDR77 in other skin diseases/Data4_14AD datasets/WDR77_GSE133477_Baseline.csv
- Supplementary Data 4 Differential analysis of WDR77 in other skin diseases/Data4_14AD datasets/WDR77_GSE140684_Baseline.csv
- Supplementary Data 4 Differential analysis of WDR77 in other skin diseases/Data4_14AD datasets/WDR77_GSE153007.csv
- Supplementary Data 4 Differential analysis of WDR77 in other skin diseases/Data4_14AD datasets/WDR77_GSE182740.csv
- Supplementary Data 4 Differential analysis of WDR77 in other skin diseases/Data4_14AD datasets/WDR77_GSE57225.csv
- Supplementary Data 4 Differential analysis of WDR77 in other skin diseases/Data4_14AD datasets/WDR77_GSE58558_Baseline.csv
- Supplementary Data 4 Differential analysis of WDR77 in other skin diseases/Data4_14AD datasets/WDR77_GSE59294_Baseline.csv
- Supplementary Data 4 Differential analysis of WDR77 in other skin diseases/Data4_14AD datasets/WDR77_GSE6012.csv
- Supplementary Data 4 Differential analysis of WDR77 in other skin diseases/Data4_14AD datasets/WDR77_GSE75890.csv
- Supplementary Data 4 Differential analysis of WDR77 in other skin diseases/Data4_14AD datasets/WDR77_GSE99802_Baseline.csv
- Supplementary Data 4 Differential analysis of WDR77 in other skin diseases/Data4_15 psoriasis datasets/
- Supplementary Data 4 Differential analysis of WDR77 in other skin diseases/Data4_15 psoriasis datasets/WDR77_GSE109248.csv
- Supplementary Data 4 Differential analysis of WDR77 in other skin diseases/Data4_15 psoriasis datasets/WDR77_GSE117239.csv
- Supplementary Data 4 Differential analysis of WDR77 in other skin diseases/Data4_15 psoriasis datasets/WDR77_GSE13355.csv
- Supplementary Data 4 Differential analysis of WDR77 in other skin diseases/Data4_15 psoriasis datasets/WDR77_GSE14905.csv
- Supplementary Data 4 Differential analysis of WDR77 in other skin diseases/Data4_15 psoriasis datasets/WDR77_GSE30999.csv
- Supplementary Data 4 Differential analysis of WDR77 in other skin diseases/Data4_15 psoriasis datasets/WDR77_GSE34248.csv
- Supplementary Data 4 Differential analysis of WDR77 in other skin diseases/Data4_15 psoriasis datasets/WDR77_GSE41662.csv
- Supplementary Data 4 Differential analysis of WDR77 in other skin diseases/Data4_15 psoriasis datasets/WDR77_GSE41663.csv
- Supplementary Data 4 Differential analysis of WDR77 in other skin diseases/Data4_15 psoriasis datasets/WDR77_GSE50790.csv
- Supplementary Data 4 Differential analysis of WDR77 in other skin diseases/Data4_15 psoriasis datasets/WDR77_GSE52471.csv
- Supplementary Data 4 Differential analysis of WDR77 in other skin diseases/Data4_15 psoriasis datasets/WDR77_GSE53552.csv
- Supplementary Data 4 Differential analysis of WDR77 in other skin diseases/Data4_15 psoriasis datasets/WDR77_GSE54456.csv
- Supplementary Data 4 Differential analysis of WDR77 in other skin diseases/Data4_15 psoriasis datasets/WDR77_GSE66511.csv
- Supplementary Data 4 Differential analysis of WDR77 in other skin diseases/Data4_15 psoriasis datasets/WDR77_GSE6710.csv
- Supplementary Data 4 Differential analysis of WDR77 in other skin diseases/Data4_15 psoriasis datasets/WDR77_GSE78097.csv
- Supplementary Data 4 Differential analysis of WDR77 in other skin diseases/Data4_3 cSCC specimens/
- Supplementary Data 4 Differential analysis of WDR77 in other skin diseases/Data4_3 cSCC specimens/GSE144239-GSM4565825-P6-rep1_WDR77_data.csv
- Supplementary Data 4 Differential analysis of WDR77 in other skin diseases/Data4_3 cSCC specimens/V10F24-015-A1_WDR77_data.csv
- Supplementary Data 4 Differential analysis of WDR77 in other skin diseases/Data4_3 cSCC specimens/V10F24-015-B1_WDR77_data.csv
