# Supplementary material for: Histone-related gene WDR77 promotes tumor progression through cell cycle regulation in skin cutaneous melanoma
Source: Front Immunol. 2025 Dec 4;16:1611112. doi: 10.3389/fimmu.2025.1611112 (PMC12711826; doi:10.3389/fimmu.2025.1611112)
Supplement: Supplementary file 2 [file DataSheet1.zip › Supplementary Data 4 Differential analysis of WDR77 in other skin diseases/Data4_14AD datasets/WDR77_GSE107361_Adult.csv]

	WDR77	group
GSM2865287_AD-nonlesional	0.460293607480767	AD-nonlesional
GSM2865290_AD-nonlesional	-0.134663143817422	AD-nonlesional
GSM2865293_AD-lesional	-0.0884895695983748	AD-lesional
GSM2865302_AD-nonlesional	0.828101004896042	AD-nonlesional
GSM2865304_AD-lesional	0.351824573063	AD-lesional
GSM2865312_AD-nonlesional	-0.955943373584281	AD-nonlesional
GSM2865313_AD-lesional	1.24060328737317	AD-lesional
GSM2865320_AD-nonlesional	-1.14542789562115	AD-nonlesional
GSM2865321_AD-lesional	-1.33043460852399	AD-lesional
GSM2865324_AD-nonlesional	0.15341407672631	AD-nonlesional
GSM2865326_AD-lesional	0.158698183326709	AD-lesional
GSM2865327_AD-nonlesional	-0.15338972800336	AD-nonlesional
GSM2865330_AD-lesional	2.08762113068677	AD-lesional
GSM2865331_AD-nonlesional	0.00608761792090535	AD-nonlesional
GSM2865332_AD-lesional	1.64604642675911	AD-lesional
GSM2865333_AD-nonlesional	-0.351096341704768	AD-nonlesional
GSM2865334_AD-lesional	1.48057121027642	AD-lesional
GSM2865337_AD-nonlesional	-0.50718337809	AD-nonlesional
GSM2865338_AD-lesional	0.287297965597362	AD-lesional
GSM2865340_AD-nonlesional	0.26932950050324	AD-nonlesional
GSM2865343_AD-lesional	-1.53810990694702	AD-lesional
GSM2865346_AD-nonlesional	-0.601927464844423	AD-nonlesional
GSM2865347_AD-lesional	-0.723176810940716	AD-lesional
GSM2865349_AD-nonlesional	-1.63505112243695	AD-nonlesional
GSM2865350_AD-lesional	0.894380854533136	AD-lesional
GSM2865353_AD-nonlesional	0.407505272647706	AD-nonlesional
GSM2865354_AD-nonlesional	-0.500255370310036	AD-nonlesional
GSM2865355_AD-lesional	0.726871747843222	AD-lesional
GSM2865360_AD-lesional	0.725553191523807	AD-lesional
GSM2865372_AD-nonlesional	0.506410571878845	AD-nonlesional
GSM2865373_AD-lesional	-0.362612238401139	AD-lesional
GSM2865374_AD-nonlesional	0.422685108409262	AD-nonlesional
GSM2865375_AD-lesional	1.17127564993599	AD-lesional
GSM2865376_AD-nonlesional	0.698904741656968	AD-nonlesional
GSM2865377_AD-lesional	-0.246683359402487	AD-lesional
GSM2865378_AD-nonlesional	-2.30642354097149	AD-nonlesional
GSM2865380_AD-nonlesional	0.881122243429729	AD-nonlesional
GSM2865381_AD-nonlesional	-0.125471574337979	AD-nonlesional
GSM2865382_AD-lesional	0.326752092590566	AD-lesional
GSM2865383_AD-lesional	-0.0251558317207637	AD-lesional
GSM2865384_Healthy	-1.19372475369619	Healthy
GSM2865385_Healthy	-0.829417837951132	Healthy
GSM2865386_Healthy	0.398282673967863	Healthy
GSM2865387_Healthy	-0.969724401909909	Healthy
GSM2865388_Healthy	-0.233988260742077	Healthy
GSM2865389_Healthy	0.105761536303636	Healthy
GSM2865390_Healthy	-0.339666606448795	Healthy
GSM2865391_Healthy	-0.902644996269631	Healthy
GSM2865392_Healthy	-0.291501714824266	Healthy
GSM2865393_Healthy	-1.08095762093005	Healthy
GSM2865394_Healthy	-1.0052740765953	Healthy
