# Supplementary material for: Histone-related gene WDR77 promotes tumor progression through cell cycle regulation in skin cutaneous melanoma
Source: Front Immunol. 2025 Dec 4;16:1611112. doi: 10.3389/fimmu.2025.1611112 (PMC12711826; doi:10.3389/fimmu.2025.1611112)
Supplement: Supplementary file 2 [file DataSheet1.zip › Supplementary Data 4 Differential analysis of WDR77 in other skin diseases/Data4_14AD datasets/WDR77_GSE107361_Children.csv]

	WDR77	group
GSM2865288_AD-lesional	1.80490263248628	AD-lesional
GSM2865289_AD-nonlesional	0.0172422434425886	AD-nonlesional
GSM2865291_Healthy	-1.6494740047886	Healthy
GSM2865292_Healthy	-0.675934459727649	Healthy
GSM2865294_Healthy	-1.00512628448013	Healthy
GSM2865295_Healthy	-0.301406467207365	Healthy
GSM2865296_Healthy	-0.166134371099647	Healthy
GSM2865297_AD-lesional	0.196351372250868	AD-lesional
GSM2865298_AD-nonlesional	-0.184550490613549	AD-nonlesional
GSM2865299_Healthy	1.08614913547346	Healthy
GSM2865300_Healthy	0.409785055164236	Healthy
GSM2865301_Healthy	0.11163087630304	Healthy
GSM2865303_Healthy	-1.35712953810058	Healthy
GSM2865305_AD-lesional	0.287783111163973	AD-lesional
GSM2865306_AD-nonlesional	-0.65683068873499	AD-nonlesional
GSM2865307_Healthy	-1.37476841419724	Healthy
GSM2865308_AD-lesional	1.18421324002476	AD-lesional
GSM2865309_AD-nonlesional	0.222232558463063	AD-nonlesional
GSM2865310_AD-lesional	-0.105064834056537	AD-lesional
GSM2865311_AD-nonlesional	-0.71240054914438	AD-nonlesional
GSM2865314_AD-lesional	0.311647388241319	AD-lesional
GSM2865315_AD-nonlesional	1.18552414943819	AD-nonlesional
GSM2865316_AD-lesional	0.0269356846252408	AD-lesional
GSM2865317_AD-nonlesional	-1.23704860111051	AD-nonlesional
GSM2865318_AD-lesional	0.352004395621223	AD-lesional
GSM2865319_AD-nonlesional	0.461696500443036	AD-nonlesional
GSM2865322_AD-lesional	0.882635054626475	AD-lesional
GSM2865323_AD-nonlesional	-0.732471737319256	AD-nonlesional
GSM2865325_Healthy	-0.334225067856132	Healthy
GSM2865328_AD-lesional	0.966151946088384	AD-lesional
GSM2865329_AD-nonlesional	-2.11481391924453	AD-nonlesional
GSM2865335_AD-lesional	1.90039184227965	AD-lesional
GSM2865336_AD-nonlesional	-0.282451896119845	AD-nonlesional
GSM2865339_Healthy	-0.544045110433036	Healthy
GSM2865341_AD-lesional	0.350844104846054	AD-lesional
GSM2865342_AD-nonlesional	-0.354661177485045	AD-nonlesional
GSM2865344_Healthy	-1.24953067343236	Healthy
GSM2865345_Healthy	-0.290880656355264	Healthy
GSM2865348_Healthy	2.89531929538222	Healthy
GSM2865351_AD-lesional	1.51867639948973	AD-lesional
GSM2865352_AD-nonlesional	-0.492756319597962	AD-nonlesional
GSM2865356_Healthy	1.38393565070241	Healthy
GSM2865357_Healthy	-0.107490097995611	Healthy
GSM2865358_AD-lesional	1.33245814718573	AD-lesional
GSM2865359_AD-nonlesional	-0.321365416651449	AD-nonlesional
GSM2865361_Healthy	-1.46179498673728	Healthy
GSM2865362_AD-lesional	0.220009170719788	AD-lesional
GSM2865363_AD-nonlesional	-0.186299163898515	AD-nonlesional
GSM2865364_AD-lesional	2.06528674736956	AD-lesional
GSM2865365_AD-nonlesional	0.268385916514569	AD-nonlesional
GSM2865366_AD-lesional	-0.497386789262351	AD-lesional
GSM2865367_AD-nonlesional	-0.791719917473316	AD-nonlesional
GSM2865368_AD-lesional	-0.867897416582232	AD-lesional
GSM2865369_AD-nonlesional	-0.764302370330517	AD-nonlesional
GSM2865370_AD-lesional	-0.326710017283856	AD-lesional
GSM2865371_AD-nonlesional	-0.295521181026034	AD-nonlesional
