# Supplementary material for: Histone-related gene WDR77 promotes tumor progression through cell cycle regulation in skin cutaneous melanoma
Source: Front Immunol. 2025 Dec 4;16:1611112. doi: 10.3389/fimmu.2025.1611112 (PMC12711826; doi:10.3389/fimmu.2025.1611112)
Supplement: Supplementary file 2 [file DataSheet1.zip › Supplementary Data 4 Differential analysis of WDR77 in other skin diseases/Data4_14AD datasets/WDR77_GSE120721.csv]

	WDR77	group
GSM3409180_AD-lesional	0.805647928766345	AD-lesional
GSM3409181_AD-lesional	2.63266702577406	AD-lesional
GSM3409182_AD-lesional	0.623514131344681	AD-lesional
GSM3409183_AD-nonlesional	-0.192700165641121	AD-nonlesional
GSM3409184_AD-nonlesional	0.042738614009088	AD-nonlesional
GSM3409185_AD-nonlesional	-0.51061744244098	AD-nonlesional
GSM3409186_AD-lesional	0.394382028356998	AD-lesional
GSM3409187_AD-lesional	0.0567449014256932	AD-lesional
GSM3409188_AD-lesional	0.83059459991262	AD-lesional
GSM3409189_AD-nonlesional	-0.39784783964705	AD-nonlesional
GSM3409190_AD-nonlesional	-0.303543619708826	AD-nonlesional
GSM3409191_AD-nonlesional	-1.31553241727964	AD-nonlesional
GSM3409192_AD-lesional	-0.129153361012261	AD-lesional
GSM3409193_AD-lesional	1.33774132478465	AD-lesional
GSM3409194_AD-lesional	0.878730119091994	AD-lesional
GSM3409195_AD-nonlesional	-0.804076030181829	AD-nonlesional
GSM3409196_AD-nonlesional	-1.52621379694464	AD-nonlesional
GSM3409197_AD-nonlesional	-0.0582881631015147	AD-nonlesional
GSM3409198_AD-lesional	1.03007610267587	AD-lesional
GSM3409199_AD-lesional	0.945710253256405	AD-lesional
GSM3409200_AD-lesional	0.807165368084533	AD-lesional
GSM3409201_AD-nonlesional	-0.792708366494147	AD-nonlesional
GSM3409202_AD-nonlesional	-0.224983056567719	AD-nonlesional
GSM3409203_AD-nonlesional	-1.89304954488599	AD-nonlesional
GSM3409204_AD-lesional	1.47978358759306	AD-lesional
GSM3409206_AD-lesional	2.26435005746069	AD-lesional
GSM3409207_AD-nonlesional	-0.640317851177117	AD-nonlesional
GSM3409208_AD-nonlesional	-0.0355856978517059	AD-nonlesional
GSM3409209_AD-nonlesional	0.586871404889542	AD-nonlesional
GSM3409210_Healthy	-0.319994451836574	Healthy
GSM3409211_Healthy	-0.94673715763044	Healthy
GSM3409212_Healthy	-0.675838782972691	Healthy
GSM3409213_Healthy	-1.12229996289563	Healthy
GSM3409214_Healthy	-0.0221418889874097	Healthy
GSM3409215_Healthy	-0.148468924457566	Healthy
GSM3409216_Healthy	-0.853319502673213	Healthy
GSM3409217_Healthy	-1.00499853565898	Healthy
GSM3409218_Healthy	0.481047021436931	Healthy
GSM3409219_Healthy	-0.729593446263735	Healthy
GSM3409220_Healthy	-0.508868483757117	Healthy
GSM3409221_Healthy	-0.146501926126645	Healthy
GSM3409222_Healthy	-0.328089606897244	Healthy
GSM3409223_Healthy	0.0864888371746296	Healthy
GSM3409224_Healthy	-0.894854570498851	Healthy
GSM3409225_Healthy	-0.704058017894389	Healthy
GSM3409226_Healthy	-0.086882192965487	Healthy
GSM3409227_Healthy	-0.56837792280478	Healthy
GSM3409228_Healthy	-0.802354361825678	Healthy
GSM3409229_Healthy	-0.221974254993974	Healthy
GSM3409230_Healthy	0.329161194559971	Healthy
GSM3409231_Healthy	-0.0699749227385583	Healthy
