# Supplementary material for: Histone-related gene WDR77 promotes tumor progression through cell cycle regulation in skin cutaneous melanoma
Source: Front Immunol. 2025 Dec 4;16:1611112. doi: 10.3389/fimmu.2025.1611112 (PMC12711826; doi:10.3389/fimmu.2025.1611112)
Supplement: Supplementary file 2 [file DataSheet1.zip › Supplementary Data 4 Differential analysis of WDR77 in other skin diseases/Data4_14AD datasets/WDR77_GSE130588_Baseline.csv]

	WDR77	group
GSM3744205_AD-lesional	1.96618080606506	AD-lesional
GSM3744206_AD-nonlesional	-0.284184253844585	AD-nonlesional
GSM3744210_AD-lesional	-1.52703109875566	AD-lesional
GSM3744211_AD-nonlesional	-1.0059684661033	AD-nonlesional
GSM3744212_AD-lesional	0.647779208784556	AD-lesional
GSM3744215_AD-lesional	-1.34142803575981	AD-lesional
GSM3744218_AD-lesional	1.75937421840832	AD-lesional
GSM3744219_AD-nonlesional	-1.40945104304803	AD-nonlesional
GSM3744221_AD-lesional	1.27722445562453	AD-lesional
GSM3744224_AD-lesional	-0.0774865726996765	AD-lesional
GSM3744225_AD-lesional	0.534228694014584	AD-lesional
GSM3744226_AD-nonlesional	0.00581200585294354	AD-nonlesional
GSM3744230_AD-lesional	1.26907824853974	AD-lesional
GSM3744231_AD-nonlesional	-1.31114285439674	AD-nonlesional
GSM3744235_AD-lesional	0.939225644665905	AD-lesional
GSM3744236_AD-nonlesional	1.16081485832297	AD-nonlesional
GSM3744240_AD-lesional	-1.42159125315609	AD-lesional
GSM3744243_AD-lesional	2.17729206689987	AD-lesional
GSM3744244_AD-nonlesional	0.928167621370116	AD-nonlesional
GSM3744248_AD-lesional	0.489625172306879	AD-lesional
GSM3744249_AD-nonlesional	-0.841308698524276	AD-nonlesional
GSM3744253_AD-lesional	-0.495235902693972	AD-lesional
GSM3744256_AD-lesional	-0.0406005103354512	AD-lesional
GSM3744257_AD-nonlesional	-0.236985318002347	AD-nonlesional
GSM3744261_AD-lesional	0.480302774894341	AD-lesional
GSM3744262_AD-nonlesional	0.843614898354965	AD-nonlesional
GSM3744266_AD-lesional	-0.292675522614217	AD-lesional
GSM3744267_AD-nonlesional	-1.24585053459459	AD-nonlesional
GSM3744271_AD-lesional	0.78833280656637	AD-lesional
GSM3744272_AD-nonlesional	0.121846735476941	AD-nonlesional
GSM3744278_AD-lesional	2.02871836431012	AD-lesional
GSM3744280_AD-lesional	0.45904766293838	AD-lesional
GSM3744281_AD-nonlesional	0.261474054716048	AD-nonlesional
GSM3744284_AD-lesional	0.0547637633434538	AD-lesional
GSM3744285_AD-nonlesional	0.215093637289031	AD-nonlesional
GSM3744287_AD-lesional	0.209313567471764	AD-lesional
GSM3744288_AD-nonlesional	-1.66154669024483	AD-nonlesional
GSM3744290_AD-lesional	-0.382059109217224	AD-lesional
GSM3744291_AD-nonlesional	-0.944703394470134	AD-nonlesional
GSM3744293_AD-lesional	-0.433201607171994	AD-lesional
GSM3744294_AD-nonlesional	-1.35819390665976	AD-nonlesional
GSM3744296_AD-lesional	1.92322578503114	AD-lesional
GSM3744297_AD-nonlesional	0.289041158820735	AD-nonlesional
GSM3744298_AD-lesional	0.385062310723621	AD-lesional
GSM3744299_AD-nonlesional	-0.225868829105473	AD-nonlesional
GSM3744303_AD-lesional	1.15787667527227	AD-lesional
GSM3744304_AD-nonlesional	-1.43663640116915	AD-nonlesional
GSM3744306_AD-lesional	2.33759786677441	AD-lesional
GSM3744307_AD-nonlesional	0.865499375310866	AD-nonlesional
GSM3744309_AD-lesional	-0.810701383163064	AD-lesional
GSM3744310_AD-nonlesional	-0.560955823853097	AD-nonlesional
GSM3744313_AD-lesional	-0.352819430367714	AD-lesional
GSM3744314_AD-nonlesional	-1.09241157688693	AD-nonlesional
GSM3744318_AD-lesional	-0.10944432880756	AD-lesional
GSM3744319_AD-nonlesional	-0.734592927159813	AD-nonlesional
GSM3744321_AD-lesional	0.925896634002407	AD-lesional
GSM3744322_AD-nonlesional	0.59498133184999	AD-nonlesional
GSM3744324_AD-lesional	0.864714102041363	AD-lesional
GSM3744325_AD-nonlesional	-0.500895602156058	AD-nonlesional
GSM3744329_AD-lesional	-0.452081410785756	AD-lesional
GSM3744330_AD-nonlesional	-1.44397784645074	AD-nonlesional
GSM3744332_AD-lesional	0.711144456519509	AD-lesional
GSM3744333_AD-nonlesional	-0.674865156919934	AD-nonlesional
GSM3744335_AD-lesional	0.953997953207222	AD-lesional
GSM3744336_AD-nonlesional	-1.33838897088762	AD-nonlesional
GSM3744338_AD-lesional	-2.2468171631184	AD-lesional
GSM3744339_AD-nonlesional	0.123389768791906	AD-nonlesional
GSM3744343_AD-lesional	0.405574565630475	AD-lesional
GSM3744344_AD-nonlesional	0.206313479666965	AD-nonlesional
GSM3744348_AD-lesional	0.811745413840876	AD-lesional
GSM3744349_AD-nonlesional	-1.10449905331558	AD-nonlesional
GSM3744351_AD-lesional	0.218524765603803	AD-lesional
GSM3744353_AD-lesional	-0.605577687710165	AD-lesional
GSM3744354_AD-nonlesional	-0.666489672968138	AD-nonlesional
GSM3744358_AD-lesional	0.988003151737489	AD-lesional
GSM3744359_AD-nonlesional	-1.16345186774497	AD-nonlesional
GSM3744360_AD-lesional	-0.738361092469087	AD-lesional
GSM3744361_AD-nonlesional	-1.21904462968837	AD-nonlesional
GSM3744363_AD-lesional	-0.24967923174424	AD-lesional
GSM3744364_AD-nonlesional	-0.535704416105191	AD-nonlesional
GSM3744366_AD-lesional	0.971387457185432	AD-lesional
GSM3744367_AD-nonlesional	-0.3500314236649	AD-nonlesional
GSM3744372_AD-nonlesional	-0.741371497732899	AD-nonlesional
GSM3744376_AD-lesional	-0.689097518439447	AD-lesional
GSM3744377_AD-nonlesional	-1.44647123237945	AD-nonlesional
GSM3744381_AD-lesional	1.74148718362871	AD-lesional
GSM3744382_AD-nonlesional	-0.317926930362127	AD-nonlesional
GSM3744383_AD-lesional	2.19351684439368	AD-lesional
GSM3744384_AD-nonlesional	-0.762619731382851	AD-nonlesional
GSM3744385_AD-lesional	-0.0977661115865179	AD-lesional
GSM3744388_AD-lesional	0.86224249741502	AD-lesional
GSM3744389_AD-nonlesional	-0.466311479536596	AD-nonlesional
GSM3744393_Healthy	0.0757879247112781	Healthy
GSM3744394_Healthy	-0.619438359329496	Healthy
GSM3744395_Healthy	-0.516880785323847	Healthy
GSM3744396_Healthy	0.835461709789577	Healthy
GSM3744397_Healthy	-0.478488144666514	Healthy
GSM3744398_Healthy	-0.337102031116752	Healthy
GSM3744399_Healthy	-0.740887920721618	Healthy
GSM3744400_Healthy	-0.517149142432836	Healthy
GSM3744401_Healthy	0.617052463103318	Healthy
GSM3744402_Healthy	0.909139659044895	Healthy
GSM3744403_Healthy	-0.249334491047005	Healthy
GSM3744404_Healthy	-1.24971270341933	Healthy
GSM3744405_Healthy	-0.333544491001354	Healthy
GSM3744406_Healthy	-0.452630907189071	Healthy
GSM3744407_Healthy	-0.270603921343314	Healthy
GSM3744408_Healthy	0.914168766875811	Healthy
GSM3744409_Healthy	0.251272522670192	Healthy
GSM3744410_Healthy	-0.100282425201929	Healthy
GSM3744411_Healthy	0.370753187309033	Healthy
GSM3744412_Healthy	0.0700958284278828	Healthy
