# Supplementary material for: Histone-related gene WDR77 promotes tumor progression through cell cycle regulation in skin cutaneous melanoma
Source: Front Immunol. 2025 Dec 4;16:1611112. doi: 10.3389/fimmu.2025.1611112 (PMC12711826; doi:10.3389/fimmu.2025.1611112)
Supplement: Supplementary file 2 [file DataSheet1.zip › Supplementary Data 4 Differential analysis of WDR77 in other skin diseases/Data4_14AD datasets/WDR77_GSE133477_Baseline.csv]

	WDR77	group
GSM3909915_AD-lesional	-0.888257533394317	AD-lesional
GSM3909920_AD-lesional	-0.642749238712135	AD-lesional
GSM3909921_AD-nonlesional	-0.048840236275126	AD-nonlesional
GSM3909922_AD-lesional	0.0177516763015202	AD-lesional
GSM3909927_AD-lesional	2.4331286060895	AD-lesional
GSM3909928_AD-nonlesional	0.121956387438815	AD-nonlesional
GSM3909929_AD-lesional	-0.727039998485229	AD-lesional
GSM3909931_AD-lesional	0.0170854960902716	AD-lesional
GSM3909933_AD-nonlesional	0.240962858851419	AD-nonlesional
GSM3909934_AD-lesional	-0.523077961222382	AD-lesional
GSM3909939_AD-lesional	-0.462511901497131	AD-lesional
GSM3909940_AD-nonlesional	0.787141450769491	AD-nonlesional
GSM3909941_AD-lesional	1.50760985269483	AD-lesional
GSM3909943_AD-lesional	-0.147705062303304	AD-lesional
GSM3909945_AD-nonlesional	-1.35527487071784	AD-nonlesional
GSM3909946_AD-lesional	2.38388967115657	AD-lesional
GSM3909951_AD-lesional	-0.171575145738827	AD-lesional
GSM3909952_AD-nonlesional	-1.47564626953108	AD-nonlesional
GSM3909953_AD-lesional	0.600372167114396	AD-lesional
GSM3909958_AD-lesional	1.76740227133719	AD-lesional
GSM3909959_AD-nonlesional	-0.0950676189164637	AD-nonlesional
GSM3909960_AD-lesional	-0.598029418590922	AD-lesional
GSM3909965_AD-lesional	-0.302101395544446	AD-lesional
GSM3909966_AD-nonlesional	-0.331290202423957	AD-nonlesional
GSM3909967_AD-lesional	-0.0730689687105129	AD-lesional
GSM3909969_AD-lesional	0.256576182725662	AD-lesional
GSM3909971_AD-nonlesional	-0.327521090003525	AD-nonlesional
GSM3909972_AD-lesional	0.991457602389676	AD-lesional
GSM3909977_AD-lesional	-0.0663467046976975	AD-lesional
GSM3909978_AD-nonlesional	-0.817467915971733	AD-nonlesional
GSM3909979_AD-lesional	1.00915095304973	AD-lesional
GSM3909984_AD-lesional	1.63201845749124	AD-lesional
GSM3909985_AD-nonlesional	-0.88434399948007	AD-nonlesional
GSM3909986_AD-lesional	-0.220224989383477	AD-lesional
GSM3909988_AD-lesional	0.291344523701172	AD-lesional
GSM3909990_AD-nonlesional	0.800648089656395	AD-nonlesional
GSM3909991_AD-lesional	0.752663326915711	AD-lesional
GSM3909996_AD-lesional	-0.382851011744148	AD-lesional
GSM3909997_AD-nonlesional	0.873948250078038	AD-nonlesional
GSM3909998_AD-lesional	-0.236027531523167	AD-lesional
GSM3910000_AD-lesional	-0.0983021931723466	AD-lesional
GSM3910002_AD-nonlesional	-1.56653974365037	AD-nonlesional
GSM3910003_AD-lesional	-0.288788784392333	AD-lesional
GSM3910008_AD-lesional	-0.735691546773182	AD-lesional
GSM3910009_AD-nonlesional	-0.923721186223975	AD-nonlesional
GSM3910010_AD-lesional	-0.239046504138895	AD-lesional
GSM3910012_AD-lesional	0.862991179598611	AD-lesional
GSM3910014_AD-nonlesional	-1.1293205042659	AD-nonlesional
GSM3910015_AD-lesional	0.273850422485486	AD-lesional
GSM3910020_AD-lesional	0.187609766425766	AD-lesional
GSM3910021_AD-nonlesional	-0.538778130371688	AD-nonlesional
GSM3910022_AD-lesional	0.476576426126186	AD-lesional
GSM3910024_AD-lesional	-1.23163523136329	AD-lesional
GSM3910026_AD-nonlesional	-1.51996882748425	AD-nonlesional
GSM3910027_AD-lesional	-0.578288608123201	AD-lesional
GSM3910029_AD-lesional	-0.354291008628383	AD-lesional
GSM3910031_AD-nonlesional	-1.08844825962217	AD-nonlesional
GSM3910032_AD-lesional	1.55948891147237	AD-lesional
GSM3910037_AD-lesional	0.873798744288056	AD-lesional
GSM3910038_AD-nonlesional	0.0662489910611697	AD-nonlesional
GSM3910039_AD-lesional	-0.980702404911485	AD-lesional
GSM3910041_AD-lesional	-1.07816149175628	AD-lesional
GSM3910043_AD-nonlesional	-1.74735105667857	AD-nonlesional
GSM3910044_AD-lesional	0.525308717816784	AD-lesional
GSM3910046_AD-lesional	0.500263749726531	AD-lesional
GSM3910048_AD-nonlesional	-0.426178834022969	AD-nonlesional
GSM3910049_AD-lesional	0.30766648853032	AD-lesional
GSM3910054_AD-lesional	2.08852861583938	AD-lesional
GSM3910055_AD-nonlesional	-1.28423790915742	AD-nonlesional
GSM3910056_AD-lesional	1.30588559281238	AD-lesional
GSM3910058_AD-lesional	1.18925733528509	AD-lesional
GSM3910060_AD-nonlesional	0.0405856626263188	AD-nonlesional
GSM3910061_AD-lesional	2.00560154674624	AD-lesional
GSM3910066_AD-lesional	0.858747853500583	AD-lesional
GSM3910067_AD-nonlesional	-0.68107892303229	AD-nonlesional
GSM3910068_AD-lesional	-0.17456938394077	AD-lesional
GSM3910070_AD-lesional	0.0842471246644049	AD-lesional
GSM3910072_AD-nonlesional	-1.24819272277702	AD-nonlesional
GSM3910073_AD-lesional	0.782953364862243	AD-lesional
GSM3910075_AD-lesional	0.843464459223533	AD-lesional
GSM3910077_AD-nonlesional	-1.02656825287136	AD-nonlesional
GSM3910078_AD-lesional	-1.61623942574673	AD-lesional
GSM3910080_AD-lesional	-0.981419702911217	AD-lesional
GSM3910082_AD-nonlesional	-1.00510152997516	AD-nonlesional
GSM3910083_AD-lesional	0.0536055832153196	AD-lesional
GSM3910086_AD-nonlesional	-1.40217818992253	AD-nonlesional
GSM3910087_AD-lesional	1.13660738727795	AD-lesional
GSM3910092_AD-lesional	0.597457079036558	AD-lesional
GSM3910093_AD-nonlesional	-0.244154847652312	AD-nonlesional
GSM3910094_AD-lesional	1.29666652714149	AD-lesional
GSM3910099_AD-lesional	0.884082763885747	AD-lesional
GSM3910100_AD-nonlesional	0.256181806239219	AD-nonlesional
GSM3910101_AD-lesional	1.10227093664978	AD-lesional
GSM3910106_AD-lesional	1.42867959004234	AD-lesional
GSM3910107_AD-nonlesional	-1.31371418489046	AD-nonlesional
GSM3910108_AD-lesional	1.32348550235369	AD-lesional
GSM3910110_AD-lesional	-0.0999277938115823	AD-lesional
GSM3910112_AD-nonlesional	-1.12895498459554	AD-nonlesional
GSM3910113_AD-lesional	0.176179993816249	AD-lesional
GSM3910115_AD-lesional	-0.734462796061762	AD-lesional
GSM3910117_AD-nonlesional	-0.45993856056974	AD-nonlesional
GSM3910118_AD-lesional	1.53962442893574	AD-lesional
GSM3910123_AD-lesional	0.151000085757459	AD-lesional
GSM3910124_AD-nonlesional	-1.44958306807339	AD-nonlesional
GSM3910125_AD-lesional	1.58970062377526	AD-lesional
GSM3910130_AD-lesional	1.89707518386727	AD-lesional
GSM3910131_AD-nonlesional	-0.154283042235711	AD-nonlesional
GSM3910132_AD-lesional	-1.66380919998949	AD-lesional
GSM3910137_AD-lesional	-0.381821785303917	AD-lesional
GSM3910138_AD-nonlesional	-0.993048999791931	AD-nonlesional
GSM3910139_AD-lesional	0.421829549483815	AD-lesional
GSM3910143_AD-lesional	0.774114934336811	AD-lesional
GSM3910144_AD-nonlesional	-0.662308663478773	AD-nonlesional
GSM3910145_AD-lesional	-0.141561308746215	AD-lesional
GSM3910147_AD-lesional	1.72613565020702	AD-lesional
GSM3910149_AD-nonlesional	-2.09547144107718	AD-nonlesional
GSM3910150_AD-lesional	0.163240872312273	AD-lesional
GSM3910155_AD-lesional	-0.153741633400665	AD-lesional
GSM3910156_AD-nonlesional	-1.43751954481737	AD-nonlesional
