# Supplementary material for: Histone-related gene WDR77 promotes tumor progression through cell cycle regulation in skin cutaneous melanoma
Source: Front Immunol. 2025 Dec 4;16:1611112. doi: 10.3389/fimmu.2025.1611112 (PMC12711826; doi:10.3389/fimmu.2025.1611112)
Supplement: Supplementary file 2 [file DataSheet1.zip › Supplementary Data 4 Differential analysis of WDR77 in other skin diseases/Data4_14AD datasets/WDR77_GSE140684_Baseline.csv]

	WDR77	group
GSM4180248_AD-nonlesional	-0.147834604272887	AD-nonlesional
GSM4180249_AD-lesional	0.568778945746845	AD-lesional
GSM4180251_AD-nonlesional	-0.549792888534697	AD-nonlesional
GSM4180252_AD-lesional	-0.633477944109596	AD-lesional
GSM4180257_AD-nonlesional	-0.86395587594601	AD-nonlesional
GSM4180258_AD-lesional	-0.45054278381206	AD-lesional
GSM4180260_AD-nonlesional	-0.759131143325904	AD-nonlesional
GSM4180261_AD-lesional	0.606428620030413	AD-lesional
GSM4180269_AD-nonlesional	-0.880010940091642	AD-nonlesional
GSM4180270_AD-lesional	0.769629642837887	AD-lesional
GSM4180272_AD-lesional	0.758535839086595	AD-lesional
GSM4180277_AD-lesional	1.29719925436469	AD-lesional
GSM4180281_AD-lesional	1.09290600387046	AD-lesional
GSM4180286_AD-nonlesional	0.451525033630621	AD-nonlesional
GSM4180287_AD-lesional	-0.965993294617383	AD-lesional
GSM4180291_AD-nonlesional	-1.91725952318765	AD-nonlesional
GSM4180292_AD-lesional	-0.487325595535849	AD-lesional
GSM4180297_AD-nonlesional	-2.21174269347818	AD-nonlesional
GSM4180298_AD-lesional	-2.34029297905615	AD-lesional
GSM4180305_AD-lesional	-0.0638949219669844	AD-lesional
GSM4180308_AD-nonlesional	-0.648420572359325	AD-nonlesional
GSM4180309_AD-lesional	1.67558702505596	AD-lesional
GSM4180316_AD-nonlesional	-1.88794463056565	AD-nonlesional
GSM4180317_AD-lesional	-0.220704247989056	AD-lesional
GSM4180321_AD-nonlesional	-0.715330818895618	AD-nonlesional
GSM4180322_AD-lesional	-0.885225695542622	AD-lesional
GSM4180328_AD-nonlesional	0.353594461211765	AD-nonlesional
GSM4180329_AD-lesional	0.903313203312911	AD-lesional
GSM4180335_AD-lesional	-0.0918359619159241	AD-lesional
GSM4180338_AD-nonlesional	-1.32141147082329	AD-nonlesional
GSM4180339_AD-lesional	-0.131820280404217	AD-lesional
GSM4180343_AD-nonlesional	-0.243550489969177	AD-nonlesional
GSM4180344_AD-lesional	0.488611134082894	AD-lesional
GSM4180349_AD-nonlesional	-0.00923505037792847	AD-nonlesional
GSM4180350_AD-lesional	0.929759301432265	AD-lesional
GSM4180354_AD-lesional	-0.785002350870365	AD-lesional
GSM4180356_AD-lesional	0.762790934680277	AD-lesional
GSM4180360_AD-nonlesional	0.384606865373805	AD-nonlesional
GSM4180361_AD-lesional	0.760656596837273	AD-lesional
GSM4180365_AD-lesional	1.47673712823344	AD-lesional
GSM4180369_AD-nonlesional	-0.0282573646955365	AD-nonlesional
GSM4180370_AD-lesional	-0.460079403643963	AD-lesional
GSM4180374_AD-nonlesional	-0.514357900973692	AD-nonlesional
GSM4180375_AD-lesional	0.35683104988143	AD-lesional
GSM4180381_AD-nonlesional	0.267311081306258	AD-nonlesional
GSM4180382_AD-lesional	0.531850148030611	AD-lesional
GSM4180386_AD-nonlesional	-0.391821332944884	AD-nonlesional
GSM4180387_AD-lesional	0.942927464285479	AD-lesional
GSM4180389_AD-nonlesional	0.00418321250885193	AD-nonlesional
GSM4180390_AD-lesional	1.18948762045217	AD-lesional
GSM4180394_AD-lesional	1.74354407037528	AD-lesional
GSM4180397_AD-lesional	2.28945812327803	AD-lesional
