# Supplementary material for: Histone-related gene WDR77 promotes tumor progression through cell cycle regulation in skin cutaneous melanoma
Source: Front Immunol. 2025 Dec 4;16:1611112. doi: 10.3389/fimmu.2025.1611112 (PMC12711826; doi:10.3389/fimmu.2025.1611112)
Supplement: Supplementary file 2 [file DataSheet1.zip › Supplementary Data 4 Differential analysis of WDR77 in other skin diseases/Data4_14AD datasets/WDR77_GSE153007.csv]

	WDR77	group
GSM4632943_AD	2.32890543908109	AD
GSM4632944_AD	-0.442786092393355	AD
GSM4632945_AD	-0.37285385205263	AD
GSM4632946_AD	-1.92046513242254	AD
GSM4632947_AD	0.151854527005485	AD
GSM4632948_AD	-0.278423549266041	AD
GSM4632951_Healthy	-0.719438788617365	Healthy
GSM4632952_AD	1.34939481710743	AD
GSM4632953_AD	-0.849783794021997	AD
GSM4632962_AD	0.53031855877571	AD
GSM4632963_AD	-0.484982688595433	AD
GSM4632964_AD	0.803615915715857	AD
GSM4632965_AD	0.374043074295609	AD
GSM4632968_AD	0.284570057473812	AD
GSM4632969_AD	-0.616987634612925	AD
GSM4632972_AD	-0.530016665632452	AD
GSM4632973_AD	-1.28579339603597	AD
GSM4632978_AD	1.34808435287093	AD
GSM4632979_AD	-0.265854476012281	AD
GSM4632980_Healthy	-1.37885225550251	Healthy
GSM4632983_Healthy	-1.28685490036007	Healthy
GSM4632990_Healthy	0.21110907345219	Healthy
GSM4632995_AD	1.35287511125798	AD
GSM4632996_AD	-0.23357685729236	AD
GSM4632999_AD	0.446721423161536	AD
GSM4633000_AD	0.737258319370833	AD
GSM4633007_AD	1.75171876154773	AD
GSM4633008_AD	-0.458866113898082	AD
GSM4633015_Healthy	-0.544933234400173	Healthy
