# Supplementary material for: Histone-related gene WDR77 promotes tumor progression through cell cycle regulation in skin cutaneous melanoma
Source: Front Immunol. 2025 Dec 4;16:1611112. doi: 10.3389/fimmu.2025.1611112 (PMC12711826; doi:10.3389/fimmu.2025.1611112)
Supplement: Supplementary file 2 [file DataSheet1.zip › Supplementary Data 4 Differential analysis of WDR77 in other skin diseases/Data4_14AD datasets/WDR77_GSE182740.csv]

	WDR77	group
GSM5535865_AD-nonlesional	0.0539332937192697	AD-nonlesional
GSM5535866_AD-lesional	1.09076808274482	AD-lesional
GSM5535867_AD-nonlesional	-0.0656849958302695	AD-nonlesional
GSM5535868_AD-lesional	0.386249534809993	AD-lesional
GSM5535869_AD-nonlesional	0.390696200734946	AD-nonlesional
GSM5535870_AD-lesional	0.557431968481389	AD-lesional
GSM5535871_AD-nonlesional	-0.762786120806005	AD-nonlesional
GSM5535872_AD-lesional	0.578546529405241	AD-lesional
GSM5535873_AD-nonlesional	-0.264657400527947	AD-nonlesional
GSM5535874_AD-nonlesional	0.111331404011304	AD-nonlesional
GSM5535876_AD-lesional	-0.415702673984585	AD-lesional
GSM5535877_AD-lesional	0.0943929482624878	AD-lesional
GSM5535878_AD-nonlesional	-0.197352031975675	AD-nonlesional
GSM5535879_AD-lesional	0.414974969629127	AD-lesional
GSM5535880_AD-nonlesional	0.514397928402673	AD-nonlesional
GSM5535881_AD-lesional	2.46597155683682	AD-lesional
GSM5535919_AD-nonlesional	0.0886279750835416	AD-nonlesional
GSM5535928_AD-lesional	1.47306298196286	AD-lesional
GSM5535929_AD-nonlesional	-0.132752947324487	AD-nonlesional
GSM5535930_AD-lesional	1.06221513040376	AD-lesional
GSM5535933_Healthy	-0.619486325217737	Healthy
GSM5535934_Healthy	-1.24655821129137	Healthy
GSM5535935_Healthy	-1.14874576538173	Healthy
GSM5535936_Healthy	-0.526290322103629	Healthy
GSM5535937_Healthy	-1.25132481530311	Healthy
GSM5535938_Healthy	-2.65125889474166	Healthy
