# Supplementary material for: Histone-related gene WDR77 promotes tumor progression through cell cycle regulation in skin cutaneous melanoma
Source: Front Immunol. 2025 Dec 4;16:1611112. doi: 10.3389/fimmu.2025.1611112 (PMC12711826; doi:10.3389/fimmu.2025.1611112)
Supplement: Supplementary file 2 [file DataSheet1.zip › Supplementary Data 4 Differential analysis of WDR77 in other skin diseases/Data4_14AD datasets/WDR77_GSE57225.csv]

	WDR77	group
GSM1377462_AD	0.203624439444068	AD
GSM1377464_AD	0.279236278163205	AD
GSM1377465_Healthy	-1.13461956396181	Healthy
GSM1377467_AD	0.254758501446941	AD
GSM1377469_AD	-0.531400608076729	AD
GSM1377471_AD	-1.59612365534544	AD
GSM1377473_AD	0.525904855139633	AD
GSM1377474_Healthy	-2.08402899178654	Healthy
GSM1377476_AD	-0.40799978584341	AD
GSM1377477_Healthy	-0.593551670279776	Healthy
GSM1377479_AD	1.0706036086363	AD
GSM1377480_Healthy	-0.817151306354737	Healthy
GSM1377482_AD	0.860028577519668	AD
GSM1377483_Healthy	-0.894460700567273	Healthy
GSM1377485_AD	-0.773582616931491	AD
GSM1377486_Healthy	-1.29169432853814	Healthy
GSM1377488_AD	-0.41787673082437	AD
GSM1377489_Healthy	-0.837024139222451	Healthy
GSM1377491_AD	0.440188479010319	AD
GSM1377492_Healthy	-0.787982191634996	Healthy
GSM1377494_AD	0.899328952924192	AD
GSM1377496_AD	-0.184512615857042	AD
GSM1377497_Healthy	-0.675978079414145	Healthy
GSM1377499_AD	0.626734170669719	AD
GSM1377501_AD	0.881737917394758	AD
GSM1377502_Healthy	-0.927873978461921	Healthy
GSM1377504_AD	0.418158866013256	AD
GSM1377505_Healthy	0.528452811243254	Healthy
GSM1377507_AD	1.55120139373316	AD
GSM1377508_Healthy	1.75509159935413	Healthy
GSM1377510_AD	2.24936258593455	AD
GSM1377511_AD	0.417716667722203	AD
GSM1377512_Healthy	-0.213807845551346	Healthy
GSM1377514_AD	-0.327474816553316	AD
GSM1377515_Healthy	0.496167756483961	Healthy
GSM1377516_AD	-0.569309821693065	AD
GSM1377517_Healthy	-1.67504314240457	Healthy
GSM1377519_Healthy	1.03644518572945	Healthy
GSM1377520_AD	1.67850652919905	AD
GSM1377521_Healthy	0.56824741354077	Healthy
