# Supplementary material for: Histone-related gene WDR77 promotes tumor progression through cell cycle regulation in skin cutaneous melanoma
Source: Front Immunol. 2025 Dec 4;16:1611112. doi: 10.3389/fimmu.2025.1611112 (PMC12711826; doi:10.3389/fimmu.2025.1611112)
Supplement: Supplementary file 2 [file DataSheet1.zip › Supplementary Data 4 Differential analysis of WDR77 in other skin diseases/Data4_14AD datasets/WDR77_GSE58558_Baseline.csv]

	WDR77	group
GSM1413895_AD-nonlesional	-0.177252937268835	AD-nonlesional
GSM1413896_AD-lesional	0.600306150652087	AD-lesional
GSM1413901_AD-nonlesional	-0.729698201563011	AD-nonlesional
GSM1413902_AD-lesional	0.0281709616710707	AD-lesional
GSM1413907_AD-nonlesional	-0.0760549730897512	AD-nonlesional
GSM1413908_AD-lesional	-0.298865355157977	AD-lesional
GSM1413913_AD-nonlesional	-1.63008709320638	AD-nonlesional
GSM1413914_AD-lesional	0.970306595871897	AD-lesional
GSM1413919_AD-nonlesional	-1.4388121688878	AD-nonlesional
GSM1413922_AD-nonlesional	-0.165270171621179	AD-nonlesional
GSM1413923_AD-lesional	1.80615337968165	AD-lesional
GSM1413928_AD-nonlesional	-0.464555993927746	AD-nonlesional
GSM1413929_AD-lesional	1.76440885055298	AD-lesional
GSM1413934_AD-nonlesional	-0.3666213615915	AD-nonlesional
GSM1413935_AD-lesional	1.12284725421323	AD-lesional
GSM1413940_AD-nonlesional	-0.849351734974932	AD-nonlesional
GSM1413941_AD-lesional	-1.78646952611377	AD-lesional
GSM1413944_AD-nonlesional	-1.90962249043923	AD-nonlesional
GSM1413945_AD-lesional	0.775031267924138	AD-lesional
GSM1413948_AD-nonlesional	-0.0688303415263092	AD-nonlesional
GSM1413949_AD-lesional	0.934944857557698	AD-lesional
GSM1413960_AD-nonlesional	-0.175374474037574	AD-nonlesional
GSM1413961_AD-lesional	0.92293700638378	AD-lesional
GSM1413966_AD-nonlesional	0.181390404840672	AD-nonlesional
GSM1413967_AD-lesional	-0.327116084586507	AD-lesional
GSM1413972_AD-nonlesional	-1.00089930160013	AD-nonlesional
GSM1413973_AD-lesional	-0.312407850291449	AD-lesional
GSM1413978_AD-nonlesional	0.200735772446209	AD-nonlesional
GSM1413979_AD-lesional	1.00836502825925	AD-lesional
GSM1413984_AD-nonlesional	0.0872798396401831	AD-nonlesional
GSM1413985_AD-lesional	-0.241543452030232	AD-lesional
GSM1413990_AD-nonlesional	-0.879413049151898	AD-nonlesional
GSM1413991_AD-lesional	-0.31370344394192	AD-lesional
GSM1413996_AD-lesional	0.356650434069779	AD-lesional
GSM1413999_AD-lesional	2.45242220124349	AD-lesional
