# Supplementary material for: Histone-related gene WDR77 promotes tumor progression through cell cycle regulation in skin cutaneous melanoma
Source: Front Immunol. 2025 Dec 4;16:1611112. doi: 10.3389/fimmu.2025.1611112 (PMC12711826; doi:10.3389/fimmu.2025.1611112)
Supplement: Supplementary file 2 [file DataSheet1.zip › Supplementary Data 4 Differential analysis of WDR77 in other skin diseases/Data4_14AD datasets/WDR77_GSE59294_Baseline.csv]

	WDR77	group
GSM1432943_AD-nonlesional	-0.976682076181434	AD-nonlesional
GSM1432944_AD-lesional	0.584772817628517	AD-lesional
GSM1432947_AD-lesional	1.51947194880269	AD-lesional
GSM1432949_AD-lesional	0.0370167248748798	AD-lesional
GSM1432951_AD-lesional	0.214334658199737	AD-lesional
GSM1432952_AD-nonlesional	-1.90863935202412	AD-nonlesional
GSM1432954_AD-lesional	0.327962746977615	AD-lesional
GSM1432957_AD-nonlesional	-1.1217122978572	AD-nonlesional
GSM1432958_AD-lesional	0.700209602567851	AD-lesional
GSM1432960_AD-lesional	-0.748178108881654	AD-lesional
GSM1432961_AD-lesional	0.00760692092339487	AD-lesional
GSM1432962_AD-lesional	0.538429927764518	AD-lesional
GSM1432964_AD-nonlesional	-1.88187789372833	AD-nonlesional
GSM1432967_AD-lesional	0.18463986034447	AD-lesional
GSM1432968_AD-nonlesional	-0.430626006182253	AD-nonlesional
GSM1432969_AD-lesional	0.0148431376993979	AD-lesional
GSM1432970_AD-lesional	0.804153660834975	AD-lesional
GSM1432972_AD-nonlesional	-1.28566677183915	AD-nonlesional
GSM1432974_AD-lesional	2.02528681219339	AD-lesional
GSM1432976_AD-nonlesional	-0.587777609128982	AD-nonlesional
GSM1432978_AD-lesional	0.549127940132644	AD-lesional
GSM1432979_AD-lesional	0.431616605126573	AD-lesional
GSM1432981_AD-lesional	1.00168675175246	AD-lesional
