# Supplementary material for: Histone-related gene WDR77 promotes tumor progression through cell cycle regulation in skin cutaneous melanoma
Source: Front Immunol. 2025 Dec 4;16:1611112. doi: 10.3389/fimmu.2025.1611112 (PMC12711826; doi:10.3389/fimmu.2025.1611112)
Supplement: Supplementary file 2 [file DataSheet1.zip › Supplementary Data 4 Differential analysis of WDR77 in other skin diseases/Data4_14AD datasets/WDR77_GSE6012.csv]

	WDR77	group
GSM138345_AD	1.22858431687326	AD
GSM138346_AD	0.318860279598051	AD
GSM138347_AD	0.632997326678029	AD
GSM138348_AD	1.76808170471782	AD
GSM138349_AD	-0.0739227891675995	AD
GSM138350_AD	0.738050268030424	AD
GSM138351_AD	1.07741075928168	AD
GSM138352_AD	-0.0846430376334338	AD
GSM138353_AD	1.19710225641963	AD
GSM138354_AD	0.894758337950385	AD
GSM138355_Healthy	-1.59874019244357	Healthy
GSM138356_Healthy	-1.15270103032407	Healthy
GSM138357_Healthy	0.0656293275741315	Healthy
GSM138358_Healthy	-1.87116996324327	Healthy
GSM138359_Healthy	-0.191322338054578	Healthy
GSM138360_Healthy	-0.44110041128077	Healthy
GSM138361_Healthy	-0.606593597744746	Healthy
GSM138362_Healthy	-0.0861783727040868	Healthy
GSM138363_Healthy	-0.542741117620025	Healthy
GSM138364_Healthy	-1.27236172690726	Healthy
