# Supplementary material for: Histone-related gene WDR77 promotes tumor progression through cell cycle regulation in skin cutaneous melanoma
Source: Front Immunol. 2025 Dec 4;16:1611112. doi: 10.3389/fimmu.2025.1611112 (PMC12711826; doi:10.3389/fimmu.2025.1611112)
Supplement: Supplementary file 2 [file DataSheet1.zip › Supplementary Data 4 Differential analysis of WDR77 in other skin diseases/Data4_14AD datasets/WDR77_GSE75890.csv]

	WDR77	group
GSM1969478_Healthy	0.00995933699264938	Healthy
GSM1969479_Healthy	-1.08556773219892	Healthy
GSM1969480_Healthy	0.185243668063301	Healthy
GSM1969481_Healthy	-1.83052613924919	Healthy
GSM1969482_AD	0.360527999133953	AD
GSM1969483_AD	0.711096661275256	AD
GSM1969484_AD	0.141422585295639	AD
GSM1969485_AD	-0.734999070057619	AD
GSM1969486_AD	1.7189815649315	AD
GSM1969493_Healthy	-1.17320989773425	Healthy
GSM1969494_Healthy	-0.165324994078002	Healthy
GSM1969495_Healthy	-0.296788242380992	Healthy
GSM1969496_Healthy	-1.17320989773425	Healthy
GSM1969497_AD	0.79873882681058	AD
GSM1969498_AD	0.141422585295639	AD
GSM1969499_AD	0.0537804197603113	AD
GSM1969500_AD	2.15719239260813	AD
GSM1969501_AD	0.974023157881231	AD
GSM1969502_AD	-0.209146076845664	AD
GSM1969503_AD	-1.52377855987555	AD
GSM1969504_AD	0.886380992345908	AD
GSM1969505_AD	0.0537804197603113	AD
