# Supplementary material for: Histone-related gene WDR77 promotes tumor progression through cell cycle regulation in skin cutaneous melanoma
Source: Front Immunol. 2025 Dec 4;16:1611112. doi: 10.3389/fimmu.2025.1611112 (PMC12711826; doi:10.3389/fimmu.2025.1611112)
Supplement: Supplementary file 2 [file DataSheet1.zip › Supplementary Data 4 Differential analysis of WDR77 in other skin diseases/Data4_14AD datasets/WDR77_GSE99802_Baseline.csv]

	WDR77	group
GSM2652809_AD-nonlesional	0.339626991306666	AD-nonlesional
GSM2652810_AD-lesional	-0.387423010627976	AD-lesional
GSM2652814_AD-nonlesional	0.0545674775803266	AD-nonlesional
GSM2652815_AD-lesional	1.55201246028624	AD-lesional
GSM2652820_AD-nonlesional	-0.522726599727874	AD-nonlesional
GSM2652822_AD-lesional	-0.00199034579270722	AD-lesional
GSM2652826_AD-nonlesional	1.35854350788736	AD-nonlesional
GSM2652827_AD-lesional	0.908825295032684	AD-lesional
GSM2652833_AD-nonlesional	-1.45383357622438	AD-nonlesional
GSM2652834_AD-lesional	-0.989097623690964	AD-lesional
GSM2652835_AD-nonlesional	0.196772986538451	AD-nonlesional
GSM2652836_AD-lesional	0.603664315586226	AD-lesional
GSM2652841_AD-nonlesional	0.173415610788203	AD-nonlesional
GSM2652843_AD-lesional	1.65825952807767	AD-lesional
GSM2652846_AD-lesional	-0.212691978817775	AD-lesional
GSM2652851_AD-lesional	0.908647484898667	AD-lesional
GSM2652853_AD-nonlesional	0.526367724502473	AD-nonlesional
GSM2652858_AD-lesional	-0.0240328206134478	AD-lesional
GSM2652859_AD-nonlesional	-0.0197609672245763	AD-nonlesional
GSM2652863_AD-nonlesional	-2.1284217705907	AD-nonlesional
GSM2652865_AD-nonlesional	-0.136458139059271	AD-nonlesional
GSM2652866_AD-lesional	0.533929165601872	AD-lesional
GSM2652871_AD-nonlesional	-0.293241773689482	AD-nonlesional
GSM2652874_AD-lesional	0.587095798910006	AD-lesional
GSM2652878_AD-nonlesional	0.464656382104682	AD-nonlesional
GSM2652879_AD-lesional	0.807618452945447	AD-lesional
GSM2652883_AD-lesional	-1.1485285645555	AD-lesional
GSM2652885_AD-nonlesional	-0.716368751625951	AD-nonlesional
GSM2652890_AD-nonlesional	-0.0524259116642649	AD-nonlesional
GSM2652891_AD-lesional	0.654216618722096	AD-lesional
GSM2652897_AD-nonlesional	-1.08794181612822	AD-nonlesional
GSM2652898_AD-lesional	-1.45213686261183	AD-lesional
GSM2652903_AD-lesional	0.366003831705895	AD-lesional
GSM2652904_AD-nonlesional	-0.47402777178832	AD-nonlesional
GSM2652910_AD-nonlesional	0.0905344383983088	AD-nonlesional
GSM2652911_AD-lesional	0.592264921926687	AD-lesional
GSM2652916_AD-nonlesional	-0.317180991507358	AD-nonlesional
GSM2652917_AD-lesional	0.916519642692234	AD-lesional
GSM2652919_AD-lesional	0.109604424924977	AD-lesional
GSM2652924_AD-nonlesional	-0.00644425109962868	AD-nonlesional
GSM2652925_AD-lesional	0.10213820345766	AD-lesional
GSM2652926_AD-lesional	0.843698675010012	AD-lesional
GSM2652929_AD-nonlesional	-1.02498560232991	AD-nonlesional
GSM2652930_AD-nonlesional	-0.742624312283264	AD-nonlesional
GSM2652931_AD-lesional	-0.490118887298629	AD-lesional
GSM2652936_AD-nonlesional	-0.969567776456927	AD-nonlesional
GSM2652937_AD-lesional	-0.228857265409915	AD-lesional
GSM2652940_AD-lesional	-1.56681638055826	AD-lesional
GSM2652943_AD-lesional	-1.45850555253039	AD-lesional
GSM2652946_AD-lesional	-0.235444459326308	AD-lesional
GSM2652949_AD-lesional	1.56447821359393	AD-lesional
GSM2652953_AD-nonlesional	-0.904646028990021	AD-nonlesional
GSM2652954_AD-lesional	-0.962782124781033	AD-lesional
GSM2652959_AD-lesional	1.52450100279733	AD-lesional
GSM2652960_AD-nonlesional	1.2311593857035	AD-nonlesional
GSM2652966_AD-nonlesional	0.0258813105250744	AD-nonlesional
GSM2652967_AD-lesional	1.15480226157925	AD-lesional
GSM2652969_AD-nonlesional	0.8917174343141	AD-nonlesional
GSM2652970_AD-lesional	1.20584098668828	AD-lesional
GSM2652976_AD-nonlesional	-1.16135314552936	AD-nonlesional
GSM2652977_AD-lesional	0.131256366948998	AD-lesional
GSM2652982_AD-nonlesional	-0.700030065072224	AD-nonlesional
GSM2652983_AD-lesional	0.0684204305806985	AD-lesional
GSM2652989_AD-nonlesional	-0.212254970822103	AD-nonlesional
GSM2652990_AD-lesional	2.53671074964998	AD-lesional
GSM2652994_AD-nonlesional	-0.966360378323564	AD-nonlesional
GSM2652995_AD-nonlesional	0.793776525376155	AD-nonlesional
GSM2652996_AD-lesional	0.651317932659072	AD-lesional
GSM2652997_AD-nonlesional	-0.669687076418708	AD-nonlesional
GSM2652998_AD-lesional	-0.304539833614248	AD-lesional
GSM2653003_AD-nonlesional	1.09014712908218	AD-nonlesional
GSM2653004_AD-lesional	1.87419660509432	AD-lesional
GSM2653006_AD-lesional	1.03600023471954	AD-lesional
GSM2653010_AD-nonlesional	0.799022625948036	AD-nonlesional
GSM2653011_AD-lesional	1.78270356871635	AD-lesional
GSM2653016_AD-nonlesional	-1.5919734073549	AD-nonlesional
GSM2653018_AD-lesional	0.30836989418514	AD-lesional
GSM2653021_AD-nonlesional	-0.0603044842540992	AD-nonlesional
GSM2653022_AD-lesional	0.611482047842723	AD-lesional
GSM2653027_AD-lesional	0.159164739956912	AD-lesional
GSM2653028_AD-nonlesional	-1.51654943562507	AD-nonlesional
GSM2653031_AD-lesional	-1.17493647662415	AD-lesional
GSM2653032_AD-nonlesional	-2.35116755245732	AD-nonlesional
GSM2653038_AD-lesional	-0.286301765978419	AD-lesional
GSM2653039_AD-nonlesional	-0.111224936556965	AD-nonlesional
GSM2653044_AD-lesional	-0.916686802045045	AD-lesional
GSM2653045_AD-lesional	-0.894312193129099	AD-lesional
GSM2653046_AD-nonlesional	-1.32292382187361	AD-nonlesional
GSM2653051_AD-lesional	-0.6849784472507	AD-lesional
GSM2653052_AD-nonlesional	-0.234162101460112	AD-nonlesional
GSM2653054_AD-nonlesional	-0.275223813750555	AD-nonlesional
GSM2653055_AD-lesional	-0.0184574605769406	AD-lesional
GSM2653061_AD-lesional	-0.365442310295282	AD-lesional
GSM2653062_AD-nonlesional	-1.49188053473185	AD-nonlesional
GSM2653068_AD-nonlesional	-0.078971541390266	AD-nonlesional
GSM2653069_AD-lesional	-0.923663394141065	AD-lesional
GSM2653074_AD-nonlesional	-1.86499415265005	AD-nonlesional
GSM2653075_AD-lesional	0.873899335371362	AD-lesional
GSM2653081_AD-lesional	-0.286471156692337	AD-lesional
GSM2653082_AD-nonlesional	-0.120012205130458	AD-nonlesional
GSM2653087_AD-nonlesional	0.733779136355878	AD-nonlesional
GSM2653088_AD-lesional	1.95212234736817	AD-lesional
GSM2653090_AD-nonlesional	0.0858656694904353	AD-nonlesional
GSM2653091_AD-lesional	1.12183221339212	AD-lesional
GSM2653096_AD-nonlesional	-0.371463197978752	AD-nonlesional
GSM2653097_AD-lesional	-0.270087366102361	AD-lesional
GSM2653100_AD-nonlesional	-1.77139024737556	AD-nonlesional
GSM2653102_AD-nonlesional	0.519104972354244	AD-nonlesional
GSM2653103_AD-lesional	0.377916308835586	AD-lesional
GSM2653108_AD-nonlesional	-0.319665722748798	AD-nonlesional
GSM2653109_AD-lesional	0.61947448306629	AD-lesional
