# Supplementary material for: Histone-related gene WDR77 promotes tumor progression through cell cycle regulation in skin cutaneous melanoma
Source: Front Immunol. 2025 Dec 4;16:1611112. doi: 10.3389/fimmu.2025.1611112 (PMC12711826; doi:10.3389/fimmu.2025.1611112)
Supplement: Supplementary file 2 [file DataSheet1.zip › Supplementary Data 4 Differential analysis of WDR77 in other skin diseases/Data4_15 psoriasis datasets/WDR77_GSE109248.csv]

	WDR77	group
GSM2935853_Healthy	-0.387753375116475	Healthy
GSM2935854_Healthy	-0.413033804140496	Healthy
GSM2935855_Healthy	-0.318760275306727	Healthy
GSM2935856_Healthy	-0.344125899340063	Healthy
GSM2935857_Healthy	-0.369997249516876	Healthy
GSM2935858_Healthy	-0.273942909049555	Healthy
GSM2935859_Healthy	-0.397432514241555	Healthy
GSM2935860_Healthy	-0.373577907817212	Healthy
GSM2935861_Healthy	-0.337795989016641	Healthy
GSM2935862_Healthy	-0.338661337121031	Healthy
GSM2935863_Healthy	-0.280843240622387	Healthy
GSM2935864_Healthy	-0.355148410197961	Healthy
GSM2935865_Healthy	-0.355068497912388	Healthy
GSM2935867_Psoriasis	-0.262768559589115	Psoriasis
GSM2935868_Psoriasis	0.0603517434434431	Psoriasis
GSM2935869_Psoriasis	-0.148761835367904	Psoriasis
GSM2935870_Psoriasis	-0.0382463289392451	Psoriasis
GSM2935871_Psoriasis	0.112250577687213	Psoriasis
GSM2935872_Psoriasis	-0.0936150811415951	Psoriasis
GSM2935873_Psoriasis	0.104768846268191	Psoriasis
GSM2935874_Psoriasis	0.218755723567991	Psoriasis
GSM2935875_Psoriasis	-0.167514428753401	Psoriasis
GSM2935876_Psoriasis	-0.0856785067921092	Psoriasis
GSM2935877_Psoriasis	-0.43828270676597	Psoriasis
GSM2935878_Psoriasis	-0.052862336232228	Psoriasis
GSM2935879_Psoriasis	0.162310169951747	Psoriasis
GSM2935880_Psoriasis	0.0497614426688014	Psoriasis
GSM2935881_Psoriasis	-0.0128492369835922	Psoriasis
GSM2935882_Psoriasis	-0.0988871347723927	Psoriasis
GSM2935883_Psoriasis	-0.0485911793544012	Psoriasis
