# Supplementary material for: Histone-related gene WDR77 promotes tumor progression through cell cycle regulation in skin cutaneous melanoma
Source: Front Immunol. 2025 Dec 4;16:1611112. doi: 10.3389/fimmu.2025.1611112 (PMC12711826; doi:10.3389/fimmu.2025.1611112)
Supplement: Supplementary file 2 [file DataSheet1.zip › Supplementary Data 4 Differential analysis of WDR77 in other skin diseases/Data4_15 psoriasis datasets/WDR77_GSE117239.csv]

	WDR77	group
GSM3289440_Healthy	-0.56242643954293	Healthy
GSM3289441_Healthy	-2.21441533275849	Healthy
GSM3289442_Healthy	-0.530883852584724	Healthy
GSM3289443_Healthy	-0.469073659649201	Healthy
GSM3289444_Healthy	-1.54729445231992	Healthy
GSM3289445_Healthy	-1.20201326122253	Healthy
GSM3289446_Healthy	-1.32934653615499	Healthy
GSM3289447_Healthy	-0.764966337136011	Healthy
GSM3289448_Healthy	0.369892132688278	Healthy
GSM3289449_Healthy	0.153843113144601	Healthy
GSM3289450_Healthy	-0.716189193863256	Healthy
GSM3289451_Healthy	-1.37612907687563	Healthy
GSM3289452_Healthy	-0.675916424022757	Healthy
GSM3289453_Healthy	-1.25426989384966	Healthy
GSM3289454_Healthy	-0.770308963403169	Healthy
GSM3289455_Healthy	-0.885320552583503	Healthy
GSM3289456_Healthy	-0.697118941204288	Healthy
GSM3289457_Healthy	-0.445970612910123	Healthy
GSM3289458_Healthy	0.292141091206044	Healthy
GSM3289459_Healthy	-1.17798360616565	Healthy
GSM3289460_Healthy	-1.04394857384826	Healthy
GSM3289461_Healthy	-0.884301129676281	Healthy
GSM3289462_Healthy	-0.735780800608463	Healthy
GSM3289463_Healthy	-0.934686575204414	Healthy
GSM3289464_Healthy	-0.740994726001116	Healthy
GSM3289465_Healthy	-0.662464677982025	Healthy
GSM3289466_Healthy	-1.28263650211913	Healthy
GSM3289467_Healthy	-1.37838540739166	Healthy
GSM3289468_Healthy	-1.44273019960888	Healthy
GSM3289469_Healthy	-1.52062658641167	Healthy
GSM3289470_Healthy	-0.579918695908161	Healthy
GSM3289471_Healthy	-1.8123556017163	Healthy
GSM3289472_Healthy	-0.86462714218602	Healthy
GSM3289473_Healthy	-1.2452303511197	Healthy
GSM3289474_Healthy	-1.82527218978449	Healthy
GSM3289475_Healthy	-0.59316941357252	Healthy
GSM3289476_Healthy	-1.22270468347344	Healthy
GSM3289477_Healthy	-0.531827791536186	Healthy
GSM3289478_Healthy	-0.760854281414382	Healthy
GSM3289479_Healthy	-0.533839761880097	Healthy
GSM3289480_Healthy	-0.54288128522749	Healthy
GSM3289481_Healthy	-0.208750458647296	Healthy
GSM3289482_Healthy	-0.991860514731653	Healthy
GSM3289483_Healthy	1.89226422204813	Healthy
GSM3289484_Healthy	-0.651115939960385	Healthy
GSM3289485_Healthy	-0.821716369294772	Healthy
GSM3289486_Healthy	-0.539797099948458	Healthy
GSM3289487_Healthy	-0.258126907084184	Healthy
GSM3289488_Healthy	-2.14347432899201	Healthy
GSM3289489_Healthy	-0.643984938632143	Healthy
GSM3289490_Healthy	-0.406515419636999	Healthy
GSM3289491_Healthy	0.788427453649498	Healthy
GSM3289492_Healthy	-0.170754490366574	Healthy
GSM3289493_Healthy	0.414592387698596	Healthy
GSM3289494_Healthy	-1.06727633593127	Healthy
GSM3289495_Healthy	-0.712111765657412	Healthy
GSM3289496_Healthy	-0.623615714569872	Healthy
GSM3289497_Healthy	-0.853140850114769	Healthy
GSM3289498_Healthy	-0.808043003595068	Healthy
GSM3289499_Healthy	-0.492130834088665	Healthy
GSM3289500_Healthy	0.157694263378659	Healthy
GSM3289501_Healthy	-1.9818249033974	Healthy
GSM3289502_Healthy	-0.855180385279433	Healthy
GSM3289503_Healthy	-0.824068995871692	Healthy
GSM3289504_Healthy	-1.07890001152487	Healthy
GSM3289505_Healthy	-0.552088213582856	Healthy
GSM3289506_Healthy	-1.40347939010638	Healthy
GSM3289507_Healthy	-0.243328173647449	Healthy
GSM3289508_Healthy	-1.40895400182188	Healthy
GSM3289509_Healthy	0.0134180908661349	Healthy
GSM3289510_Healthy	-1.8285649516217	Healthy
GSM3289511_Healthy	-1.23667576900018	Healthy
GSM3289512_Healthy	-0.537853090442821	Healthy
GSM3289513_Healthy	-1.17686633039542	Healthy
GSM3289514_Healthy	-0.981409545418827	Healthy
GSM3289515_Healthy	-1.0236383555082	Healthy
GSM3289516_Healthy	-0.749512512456027	Healthy
GSM3289517_Healthy	-2.00435479041299	Healthy
GSM3289518_Healthy	-0.513634329230074	Healthy
GSM3289519_Healthy	-0.522988606955376	Healthy
GSM3289520_Healthy	-0.539797099948458	Healthy
GSM3289521_Healthy	-1.09894615480564	Healthy
GSM3289522_Healthy	0.11540280658018	Healthy
GSM3289523_Healthy	-0.668656728714964	Healthy
GSM3289524_Psoriasis	0.118227111674664	Psoriasis
GSM3289525_Psoriasis	0.425368852943008	Psoriasis
GSM3289526_Psoriasis	0.966907065283424	Psoriasis
GSM3289527_Psoriasis	0.23014994521549	Psoriasis
GSM3289528_Psoriasis	0.844981012785884	Psoriasis
GSM3289529_Psoriasis	0.996186340312524	Psoriasis
GSM3289530_Psoriasis	0.261129902620872	Psoriasis
GSM3289531_Psoriasis	1.1205918504909	Psoriasis
GSM3289532_Psoriasis	0.47736645348345	Psoriasis
GSM3289533_Psoriasis	0.871040052752479	Psoriasis
GSM3289534_Psoriasis	0.525212958943728	Psoriasis
GSM3289535_Psoriasis	0.667205894272032	Psoriasis
GSM3289536_Psoriasis	1.24408012261456	Psoriasis
GSM3289537_Psoriasis	1.29700013241114	Psoriasis
GSM3289538_Psoriasis	0.84108979769798	Psoriasis
GSM3289539_Psoriasis	1.24686433110067	Psoriasis
GSM3289540_Psoriasis	0.845963085193143	Psoriasis
GSM3289541_Psoriasis	0.381209023388162	Psoriasis
GSM3289542_Psoriasis	1.14866209913862	Psoriasis
GSM3289543_Psoriasis	0.909956038897172	Psoriasis
GSM3289544_Psoriasis	1.66348897824801	Psoriasis
GSM3289545_Psoriasis	0.40147748658766	Psoriasis
GSM3289546_Psoriasis	0.473530067034436	Psoriasis
GSM3289547_Psoriasis	0.123194756099213	Psoriasis
GSM3289548_Psoriasis	1.04794134785741	Psoriasis
GSM3289549_Psoriasis	1.09231508664005	Psoriasis
GSM3289550_Psoriasis	-0.201970247263936	Psoriasis
GSM3289551_Psoriasis	-0.091926591180752	Psoriasis
GSM3289552_Psoriasis	0.668083479258574	Psoriasis
GSM3289553_Psoriasis	2.22103523920712	Psoriasis
GSM3289554_Psoriasis	1.18868642282617	Psoriasis
GSM3289555_Psoriasis	2.06727095778393	Psoriasis
GSM3289556_Psoriasis	-0.00621399043764795	Psoriasis
GSM3289557_Psoriasis	0.722217625369328	Psoriasis
GSM3289558_Psoriasis	1.27617033884535	Psoriasis
GSM3289559_Psoriasis	0.570793296800022	Psoriasis
GSM3289560_Psoriasis	0.159579088868869	Psoriasis
GSM3289561_Psoriasis	1.3404255858288	Psoriasis
GSM3289562_Psoriasis	0.517475245289371	Psoriasis
GSM3289563_Psoriasis	0.437949260758036	Psoriasis
GSM3289564_Psoriasis	1.01199035711829	Psoriasis
GSM3289565_Psoriasis	0.46863352561909	Psoriasis
GSM3289566_Psoriasis	1.39419251358877	Psoriasis
GSM3289567_Psoriasis	1.4208813499527	Psoriasis
GSM3289568_Psoriasis	0.411700757114304	Psoriasis
GSM3289569_Psoriasis	1.08037793213831	Psoriasis
GSM3289570_Psoriasis	0.793455625706543	Psoriasis
GSM3289571_Psoriasis	0.603197442137426	Psoriasis
GSM3289572_Psoriasis	0.338105307576339	Psoriasis
GSM3289573_Psoriasis	1.03095567542301	Psoriasis
GSM3289574_Psoriasis	1.44169200630308	Psoriasis
GSM3289575_Psoriasis	0.980167383150086	Psoriasis
GSM3289576_Psoriasis	1.20495135798829	Psoriasis
GSM3289577_Psoriasis	0.320641166404814	Psoriasis
GSM3289578_Psoriasis	1.49527202407184	Psoriasis
GSM3289579_Psoriasis	-0.832509926648328	Psoriasis
GSM3289580_Psoriasis	1.78473201706419	Psoriasis
GSM3289581_Psoriasis	1.18868642282617	Psoriasis
GSM3289582_Psoriasis	1.40082593297236	Psoriasis
GSM3289583_Psoriasis	1.25458137473889	Psoriasis
GSM3289584_Psoriasis	0.454053824467413	Psoriasis
GSM3289585_Psoriasis	0.257380299304411	Psoriasis
GSM3289586_Psoriasis	0.351568342704079	Psoriasis
GSM3289587_Psoriasis	0.67293347768589	Psoriasis
GSM3289588_Psoriasis	1.62415987430767	Psoriasis
GSM3289589_Psoriasis	1.40376130944952	Psoriasis
GSM3289590_Psoriasis	0.299643677785349	Psoriasis
GSM3289591_Psoriasis	-0.344147486463929	Psoriasis
GSM3289592_Psoriasis	1.01199035711829	Psoriasis
GSM3289593_Psoriasis	0.553485950397242	Psoriasis
GSM3289594_Psoriasis	0.972636724591452	Psoriasis
GSM3289595_Psoriasis	-0.0312904044677857	Psoriasis
GSM3289596_Psoriasis	0.955679241231704	Psoriasis
GSM3289597_Psoriasis	0.219467049565179	Psoriasis
GSM3289598_Psoriasis	0.997065179414515	Psoriasis
GSM3289599_Psoriasis	0.583451517387968	Psoriasis
GSM3289600_Psoriasis	1.02331586260301	Psoriasis
GSM3289601_Psoriasis	1.22872553155385	Psoriasis
GSM3289602_Psoriasis	1.12616241371693	Psoriasis
GSM3289603_Psoriasis	1.85271238653781	Psoriasis
GSM3289604_Psoriasis	-0.40260043474461	Psoriasis
GSM3289605_Psoriasis	0.514635754188608	Psoriasis
GSM3289606_Psoriasis	0.976289063830675	Psoriasis
