# Supplementary material for: Histone-related gene WDR77 promotes tumor progression through cell cycle regulation in skin cutaneous melanoma
Source: Front Immunol. 2025 Dec 4;16:1611112. doi: 10.3389/fimmu.2025.1611112 (PMC12711826; doi:10.3389/fimmu.2025.1611112)
Supplement: Supplementary file 2 [file DataSheet1.zip › Supplementary Data 4 Differential analysis of WDR77 in other skin diseases/Data4_15 psoriasis datasets/WDR77_GSE13355.csv]

	WDR77	group
GSM337197_Healthy	0.707898051329807	Healthy
GSM337198_Healthy	-0.304802708747022	Healthy
GSM337199_Healthy	-0.543828524095598	Healthy
GSM337200_Healthy	-0.838109409184206	Healthy
GSM337201_Healthy	0.342212797165608	Healthy
GSM337202_Healthy	0.244592920127399	Healthy
GSM337203_Healthy	-0.279722163588573	Healthy
GSM337204_Healthy	-0.837654425724187	Healthy
GSM337205_Healthy	-1.0042193476625	Healthy
GSM337206_Healthy	0.60812749465307	Healthy
GSM337207_Healthy	0.472600962497536	Healthy
GSM337208_Healthy	-0.139530097149085	Healthy
GSM337209_Healthy	0.114577501394278	Healthy
GSM337210_Healthy	0.500863080888667	Healthy
GSM337211_Healthy	-0.220307922154937	Healthy
GSM337212_Healthy	0.479731653000883	Healthy
GSM337213_Healthy	0.361048114072113	Healthy
GSM337214_Healthy	0.315927035763408	Healthy
GSM337215_Healthy	-0.32740487054327	Healthy
GSM337216_Healthy	-0.446222294376273	Healthy
GSM337217_Healthy	-0.734805020461348	Healthy
GSM337218_Healthy	-0.969391188183377	Healthy
GSM337219_Healthy	-0.928326909869591	Healthy
GSM337220_Healthy	-0.834518634876531	Healthy
GSM337221_Healthy	-0.565598098597599	Healthy
GSM337222_Healthy	0.371456614936139	Healthy
GSM337223_Healthy	0.413469533175822	Healthy
GSM337224_Healthy	-0.809297347540324	Healthy
GSM337225_Healthy	0.360795033619193	Healthy
GSM337226_Healthy	0.522772221075425	Healthy
GSM337227_Healthy	0.31107638870827	Healthy
GSM337228_Healthy	-0.456593668482397	Healthy
GSM337229_Healthy	0.155298294171051	Healthy
GSM337230_Healthy	0.25980670583761	Healthy
GSM337231_Healthy	-0.271611067848135	Healthy
GSM337232_Healthy	-0.757417400939718	Healthy
GSM337233_Healthy	-0.97136314172705	Healthy
GSM337234_Healthy	-0.393958895090493	Healthy
GSM337235_Healthy	-1.16568803803392	Healthy
GSM337236_Healthy	-0.859193676509439	Healthy
GSM337237_Healthy	-1.26465047847097	Healthy
GSM337238_Healthy	-0.347177129673768	Healthy
GSM337239_Healthy	0.204400120605274	Healthy
GSM337240_Healthy	-0.00736870474946417	Healthy
GSM337241_Healthy	-0.584868398583002	Healthy
GSM337242_Healthy	-0.868192654715469	Healthy
GSM337243_Healthy	0.16504414375222	Healthy
GSM337244_Healthy	-1.29708934872264	Healthy
GSM337245_Healthy	-0.848120305832885	Healthy
GSM337246_Healthy	-0.533389686519026	Healthy
GSM337247_Healthy	-0.806957454212129	Healthy
GSM337248_Healthy	-0.752095551628102	Healthy
GSM337249_Healthy	-0.0494532546062487	Healthy
GSM337250_Healthy	-0.260377845385968	Healthy
GSM337251_Healthy	0.0255143588406432	Healthy
GSM337252_Healthy	-0.521871063660322	Healthy
GSM337253_Healthy	-2.10217748029173	Healthy
GSM337254_Healthy	-0.243185584999417	Healthy
GSM337255_Healthy	-1.81308508062883	Healthy
GSM337256_Healthy	-1.14162477276483	Healthy
GSM337257_Healthy	-1.43576854599696	Healthy
GSM337258_Healthy	-0.659045055781062	Healthy
GSM337259_Healthy	-0.630168303828821	Healthy
GSM337260_Healthy	-0.0315812165600601	Healthy
GSM337261_Psoriasis	-0.551771683862761	Psoriasis
GSM337262_Psoriasis	-1.08637533338419	Psoriasis
GSM337263_Psoriasis	0.783596451811723	Psoriasis
GSM337264_Psoriasis	-0.488011191540316	Psoriasis
GSM337265_Psoriasis	0.0145683183215673	Psoriasis
GSM337266_Psoriasis	-0.729997315400979	Psoriasis
GSM337267_Psoriasis	-0.381255392510025	Psoriasis
GSM337268_Psoriasis	0.0589171466202605	Psoriasis
GSM337269_Psoriasis	-0.0712129297599465	Psoriasis
GSM337270_Psoriasis	-1.17944359427563	Psoriasis
GSM337271_Psoriasis	-0.32613180426708	Psoriasis
GSM337272_Psoriasis	-0.133008712374237	Psoriasis
GSM337273_Psoriasis	-0.937466966394243	Psoriasis
GSM337274_Psoriasis	-0.213881665243253	Psoriasis
GSM337275_Psoriasis	-1.39176261498877	Psoriasis
GSM337276_Psoriasis	-1.15082772124424	Psoriasis
GSM337277_Psoriasis	-0.734199731616122	Psoriasis
GSM337278_Psoriasis	-0.248973056629249	Psoriasis
GSM337279_Psoriasis	-1.06491517654311	Psoriasis
GSM337280_Psoriasis	-0.813771735324673	Psoriasis
GSM337281_Psoriasis	-2.07522762220097	Psoriasis
GSM337282_Psoriasis	0.168754046380407	Psoriasis
GSM337283_Psoriasis	0.41913204444123	Psoriasis
GSM337284_Psoriasis	-0.765537370798842	Psoriasis
GSM337285_Psoriasis	-0.92568048969186	Psoriasis
GSM337286_Psoriasis	-1.18780718222249	Psoriasis
GSM337287_Psoriasis	-0.562181999887427	Psoriasis
GSM337288_Psoriasis	0.28073893665221	Psoriasis
GSM337289_Psoriasis	-1.11572061527308	Psoriasis
GSM337290_Psoriasis	-0.850754725781941	Psoriasis
GSM337291_Psoriasis	-0.907221717775873	Psoriasis
GSM337292_Psoriasis	0.435123407994074	Psoriasis
GSM337293_Psoriasis	-0.705618901269305	Psoriasis
GSM337294_Psoriasis	-1.17005936503083	Psoriasis
GSM337295_Psoriasis	-1.08536119641187	Psoriasis
GSM337296_Psoriasis	-1.05835948859358	Psoriasis
GSM337297_Psoriasis	0.403040964702497	Psoriasis
GSM337298_Psoriasis	-0.824762163244212	Psoriasis
GSM337299_Psoriasis	-0.360403348097396	Psoriasis
GSM337301_Psoriasis	-0.506264530970181	Psoriasis
GSM337302_Psoriasis	-0.144848248911251	Psoriasis
GSM337303_Psoriasis	-1.22049089747603	Psoriasis
GSM337304_Psoriasis	-0.0716326016227043	Psoriasis
GSM337305_Psoriasis	-1.40212750157631	Psoriasis
GSM337306_Psoriasis	-0.928617923818478	Psoriasis
GSM337307_Psoriasis	-1.3182658362926	Psoriasis
GSM337308_Psoriasis	-1.39380638502702	Psoriasis
GSM337309_Psoriasis	-0.808836582457523	Psoriasis
GSM337310_Psoriasis	-0.868691807084393	Psoriasis
GSM337311_Psoriasis	0.625667038968343	Psoriasis
GSM337312_Psoriasis	-0.000842866108230525	Psoriasis
GSM337313_Psoriasis	0.0395670299878334	Psoriasis
GSM337314_Psoriasis	-1.17981153406016	Psoriasis
GSM337315_Psoriasis	-1.13720389860527	Psoriasis
GSM337316_Psoriasis	-1.0687288290475	Psoriasis
GSM337317_Psoriasis	0.618319302312187	Psoriasis
GSM337318_Psoriasis	0.117843177069941	Psoriasis
GSM337319_Psoriasis	0.477297892337746	Psoriasis
GSM337320_Psoriasis	0.556482527320113	Psoriasis
GSM337321_Psoriasis	0.987312451443973	Psoriasis
GSM337322_Psoriasis	1.2362947758502	Psoriasis
GSM337323_Psoriasis	0.448621228231963	Psoriasis
GSM337324_Psoriasis	0.358048275394978	Psoriasis
GSM337325_Psoriasis	-0.355611038288379	Psoriasis
GSM337326_Psoriasis	-0.143436843864442	Psoriasis
GSM337327_Psoriasis	1.45721125451301	Psoriasis
GSM337328_Psoriasis	0.726051809030122	Psoriasis
GSM337329_Psoriasis	0.255428538374216	Psoriasis
GSM337330_Psoriasis	1.2611565773445	Psoriasis
GSM337331_Psoriasis	0.329576304265427	Psoriasis
GSM337332_Psoriasis	0.643200919310138	Psoriasis
GSM337333_Psoriasis	1.7058441773031	Psoriasis
GSM337334_Psoriasis	0.0785221420592041	Psoriasis
GSM337335_Psoriasis	1.49677553785653	Psoriasis
GSM337336_Psoriasis	-0.0893615697156802	Psoriasis
GSM337337_Psoriasis	0.162691443457288	Psoriasis
GSM337338_Psoriasis	1.71684324404272	Psoriasis
GSM337339_Psoriasis	1.23273195165497	Psoriasis
GSM337340_Psoriasis	1.42955936623774	Psoriasis
GSM337341_Psoriasis	0.318556094265761	Psoriasis
GSM337342_Psoriasis	1.26452131373138	Psoriasis
GSM337343_Psoriasis	0.8928420125723	Psoriasis
GSM337344_Psoriasis	1.70504580914833	Psoriasis
GSM337345_Psoriasis	1.18355395570205	Psoriasis
GSM337346_Psoriasis	2.06144179386046	Psoriasis
GSM337347_Psoriasis	1.2039037384428	Psoriasis
GSM337348_Psoriasis	0.409930003542138	Psoriasis
GSM337349_Psoriasis	2.09027328444601	Psoriasis
GSM337350_Psoriasis	2.04868148347478	Psoriasis
GSM337351_Psoriasis	0.813096324881779	Psoriasis
GSM337352_Psoriasis	1.28410077927206	Psoriasis
GSM337353_Psoriasis	1.01921137863345	Psoriasis
GSM337354_Psoriasis	2.07998529008002	Psoriasis
GSM337355_Psoriasis	1.14131889877554	Psoriasis
GSM337356_Psoriasis	0.226365917333856	Psoriasis
GSM337357_Psoriasis	0.227900047408372	Psoriasis
GSM337358_Psoriasis	2.34746929478291	Psoriasis
GSM337359_Psoriasis	1.19995510857638	Psoriasis
GSM337360_Psoriasis	1.90884463388829	Psoriasis
GSM337361_Psoriasis	1.0181931239356	Psoriasis
GSM337362_Psoriasis	1.49891894004546	Psoriasis
GSM337363_Psoriasis	0.791849230924332	Psoriasis
GSM337364_Psoriasis	0.723330614318254	Psoriasis
GSM337365_Psoriasis	1.44835680006941	Psoriasis
GSM337366_Psoriasis	1.17043096613629	Psoriasis
GSM337367_Psoriasis	1.18785803772006	Psoriasis
GSM337368_Psoriasis	1.78830803443776	Psoriasis
GSM337369_Psoriasis	-0.383294523804415	Psoriasis
GSM337370_Psoriasis	1.8808598989342	Psoriasis
GSM337371_Psoriasis	1.5489689862295	Psoriasis
GSM337372_Psoriasis	0.496989393626814	Psoriasis
GSM337373_Psoriasis	0.446527642118376	Psoriasis
GSM337374_Psoriasis	1.43753415685976	Psoriasis
GSM337375_Psoriasis	2.58061501488789	Psoriasis
GSM337376_Psoriasis	1.66090200996672	Psoriasis
