# Supplementary material for: Histone-related gene WDR77 promotes tumor progression through cell cycle regulation in skin cutaneous melanoma
Source: Front Immunol. 2025 Dec 4;16:1611112. doi: 10.3389/fimmu.2025.1611112 (PMC12711826; doi:10.3389/fimmu.2025.1611112)
Supplement: Supplementary file 2 [file DataSheet1.zip › Supplementary Data 4 Differential analysis of WDR77 in other skin diseases/Data4_15 psoriasis datasets/WDR77_GSE14905.csv]

	WDR77	group
GSM372286_Healthy	-1.01890259209186	Healthy
GSM372287_Healthy	-1.06306778101994	Healthy
GSM372288_Healthy	-1.4576686507028	Healthy
GSM372289_Healthy	-0.880422439837125	Healthy
GSM372290_Healthy	-1.09526712327053	Healthy
GSM372291_Healthy	-0.802877795108466	Healthy
GSM372292_Healthy	-0.851655004905087	Healthy
GSM372293_Healthy	-0.735085989788463	Healthy
GSM372294_Healthy	-1.26542365683281	Healthy
GSM372295_Healthy	0.256032677029678	Healthy
GSM372296_Healthy	-1.20720213730324	Healthy
GSM372297_Healthy	-1.52795017868647	Healthy
GSM372298_Healthy	-0.273698105547131	Healthy
GSM372299_Healthy	0.98666694053855	Healthy
GSM372300_Healthy	-0.8363052069641	Healthy
GSM372301_Healthy	-1.25320662188454	Healthy
GSM372302_Healthy	-0.855411934767812	Healthy
GSM372303_Healthy	-1.5738831770445	Healthy
GSM372304_Healthy	-1.15333815179773	Healthy
GSM372305_Healthy	-0.55623405459639	Healthy
GSM372306_Healthy	-0.683001738930273	Healthy
GSM372308_Psoriasis	-0.450805227129082	Psoriasis
GSM372310_Psoriasis	-0.395629221091545	Psoriasis
GSM372312_Psoriasis	-0.62025056354053	Psoriasis
GSM372314_Psoriasis	0.114236444319831	Psoriasis
GSM372316_Psoriasis	0.550932250601291	Psoriasis
GSM372318_Psoriasis	1.10858273638322	Psoriasis
GSM372320_Psoriasis	1.41602579751428	Psoriasis
GSM372322_Psoriasis	0.468789697281993	Psoriasis
GSM372324_Psoriasis	-0.725482055463568	Psoriasis
GSM372325_Psoriasis	-0.991156279800256	Psoriasis
GSM372327_Psoriasis	0.771751500472944	Psoriasis
GSM372329_Psoriasis	1.02623355465316	Psoriasis
GSM372331_Psoriasis	-0.0136003820777752	Psoriasis
GSM372333_Psoriasis	-1.19422931451632	Psoriasis
GSM372334_Psoriasis	0.973070584564007	Psoriasis
GSM372336_Psoriasis	0.621792467611825	Psoriasis
GSM372338_Psoriasis	1.11487978892347	Psoriasis
GSM372340_Psoriasis	1.22203728822672	Psoriasis
GSM372342_Psoriasis	0.462816590025872	Psoriasis
GSM372344_Psoriasis	1.58375286475678	Psoriasis
GSM372346_Psoriasis	0.0198044175927631	Psoriasis
GSM372348_Psoriasis	0.473206381274752	Psoriasis
GSM372350_Psoriasis	0.290667890930075	Psoriasis
GSM372352_Psoriasis	-0.614295915280922	Psoriasis
GSM372354_Psoriasis	1.25378109676499	Psoriasis
GSM372356_Psoriasis	0.160191388640131	Psoriasis
GSM372358_Psoriasis	1.76227016769699	Psoriasis
GSM372360_Psoriasis	1.50107574040562	Psoriasis
GSM372362_Psoriasis	1.43515704197554	Psoriasis
GSM372364_Psoriasis	1.17537720612928	Psoriasis
GSM372365_Psoriasis	1.02623355465316	Psoriasis
GSM372366_Psoriasis	1.22755600239881	Psoriasis
GSM372367_Psoriasis	1.09312922861353	Psoriasis
