# Supplementary material for: Histone-related gene WDR77 promotes tumor progression through cell cycle regulation in skin cutaneous melanoma
Source: Front Immunol. 2025 Dec 4;16:1611112. doi: 10.3389/fimmu.2025.1611112 (PMC12711826; doi:10.3389/fimmu.2025.1611112)
Supplement: Supplementary file 2 [file DataSheet1.zip › Supplementary Data 4 Differential analysis of WDR77 in other skin diseases/Data4_15 psoriasis datasets/WDR77_GSE30999.csv]

	WDR77	group
GSM767977_Psoriasis	-0.0732496675902511	Psoriasis
GSM767979_Psoriasis	-0.00740903611312095	Psoriasis
GSM767981_Psoriasis	1.0155502953784	Psoriasis
GSM767983_Psoriasis	1.16909745070508	Psoriasis
GSM767985_Psoriasis	0.481597351360894	Psoriasis
GSM767987_Psoriasis	0.423834952343628	Psoriasis
GSM767988_Psoriasis	0.595360730287582	Psoriasis
GSM767990_Psoriasis	0.612731967005739	Psoriasis
GSM767992_Psoriasis	0.891522094754626	Psoriasis
GSM767994_Psoriasis	1.42760088941945	Psoriasis
GSM767996_Psoriasis	0.795919554215152	Psoriasis
GSM767998_Psoriasis	1.08029763223692	Psoriasis
GSM767999_Psoriasis	1.78413641227056	Psoriasis
GSM768001_Psoriasis	1.25060863838244	Psoriasis
GSM768004_Psoriasis	0.847182924110456	Psoriasis
GSM768006_Psoriasis	1.06031463615216	Psoriasis
GSM768008_Psoriasis	0.324223664869178	Psoriasis
GSM768010_Psoriasis	1.20857753415531	Psoriasis
GSM768012_Psoriasis	0.687197478251932	Psoriasis
GSM768014_Psoriasis	1.15136178244745	Psoriasis
GSM768016_Psoriasis	0.00115510506602968	Psoriasis
GSM768018_Psoriasis	0.651604664556857	Psoriasis
GSM768020_Psoriasis	0.936407912708206	Psoriasis
GSM768022_Psoriasis	0.851191671045433	Psoriasis
GSM768024_Psoriasis	1.72260822067797	Psoriasis
GSM768026_Psoriasis	0.410593939740267	Psoriasis
GSM768028_Psoriasis	1.04209305917503	Psoriasis
GSM768030_Psoriasis	0.986335033625255	Psoriasis
GSM768032_Psoriasis	0.781463769813359	Psoriasis
GSM768034_Psoriasis	1.04847061111696	Psoriasis
GSM768036_Psoriasis	0.267858253420079	Psoriasis
GSM768038_Psoriasis	-0.578230304214255	Psoriasis
GSM768040_Psoriasis	0.235180892041368	Psoriasis
GSM768042_Psoriasis	0.738339370967622	Psoriasis
GSM768045_Psoriasis	0.128645405315369	Psoriasis
GSM768047_Psoriasis	0.3533174494425	Psoriasis
GSM768049_Psoriasis	1.07932581479813	Psoriasis
GSM768051_Psoriasis	0.469874803505729	Psoriasis
GSM768053_Psoriasis	-0.997448051866288	Psoriasis
GSM768055_Psoriasis	1.20724128517706	Psoriasis
GSM768057_Psoriasis	0.327625025904832	Psoriasis
GSM768058_Psoriasis	1.23627433116047	Psoriasis
GSM768060_Psoriasis	0.909500717372106	Psoriasis
GSM768063_Psoriasis	0.125183305689804	Psoriasis
GSM768065_Psoriasis	0.938776717715163	Psoriasis
GSM768067_Psoriasis	0.202746485022095	Psoriasis
GSM768069_Psoriasis	1.45274666564791	Psoriasis
GSM768071_Psoriasis	0.481293658411335	Psoriasis
GSM768073_Psoriasis	1.24210523579319	Psoriasis
GSM768075_Psoriasis	1.45493325488513	Psoriasis
GSM768077_Psoriasis	0.499333019618521	Psoriasis
GSM768079_Psoriasis	1.36771263975487	Psoriasis
GSM768081_Psoriasis	0.390489466475686	Psoriasis
GSM768083_Psoriasis	0.595360730287582	Psoriasis
GSM768085_Psoriasis	1.4873676619042	Psoriasis
GSM768087_Psoriasis	0.842749007046102	Psoriasis
GSM768089_Psoriasis	0.352892279312913	Psoriasis
GSM768091_Psoriasis	1.06286565692885	Psoriasis
GSM768093_Psoriasis	-0.031157824773211	Psoriasis
GSM768095_Psoriasis	0.524600273026807	Psoriasis
GSM768097_Psoriasis	-1.28267647014712	Psoriasis
GSM768099_Psoriasis	1.13174321790216	Psoriasis
GSM768101_Psoriasis	0.478013774555505	Psoriasis
GSM768103_Psoriasis	1.41448135399611	Psoriasis
GSM768105_Psoriasis	0.560739734031293	Psoriasis
GSM768107_Psoriasis	0.564627003786446	Psoriasis
GSM768109_Psoriasis	0.356779549068065	Psoriasis
GSM768111_Psoriasis	1.02387148219791	Psoriasis
GSM768113_Psoriasis	0.149903911788683	Psoriasis
GSM768115_Psoriasis	0.388242138648553	Psoriasis
GSM768117_Psoriasis	0.965805390231087	Psoriasis
GSM768119_Psoriasis	0.569364613800359	Psoriasis
GSM768121_Psoriasis	1.01421404640014	Psoriasis
GSM768123_Psoriasis	1.69333222033491	Psoriasis
GSM768125_Psoriasis	1.30004985058019	Psoriasis
GSM768127_Psoriasis	1.31025393368737	Psoriasis
GSM768129_Psoriasis	1.47194006006362	Psoriasis
GSM768131_Psoriasis	-0.310980508550799	Psoriasis
GSM768133_Psoriasis	0.694000200323452	Psoriasis
GSM768135_Psoriasis	-0.877307120997667	Psoriasis
GSM768137_Psoriasis	1.44977047474163	Psoriasis
GSM768139_Psoriasis	0.980807821942288	Psoriasis
GSM768141_Psoriasis	1.81250133376474	Psoriasis
GSM768143_Psoriasis	1.71489441975778	Psoriasis
GSM768145_Psoriasis	1.35659747779902	Psoriasis
GSM767976_Healthy	-2.19229759284152	Healthy
GSM767978_Healthy	-0.968354267292966	Healthy
GSM767980_Healthy	0.53474361754407	Healthy
GSM767982_Healthy	-1.07786594492503	Healthy
GSM767984_Healthy	-0.469143796711568	Healthy
GSM767986_Healthy	-0.981534541306415	Healthy
GSM767989_Healthy	-1.41229262104387	Healthy
GSM767991_Healthy	-1.3322391595247	Healthy
GSM767993_Healthy	-0.894921312075471	Healthy
GSM767995_Healthy	-1.73979509791142	Healthy
GSM767997_Healthy	-0.890305179241381	Healthy
GSM768000_Healthy	-1.25315751544429	Healthy
GSM768002_Healthy	-0.743803700345864	Healthy
GSM768003_Healthy	0.149175048709541	Healthy
GSM768005_Healthy	0.118198367848552	Healthy
GSM768007_Healthy	-0.564624860071428	Healthy
GSM768009_Healthy	-0.640183665936233	Healthy
GSM768011_Healthy	-1.20505255222487	Healthy
GSM768013_Healthy	0.390550205065598	Healthy
GSM768015_Healthy	-1.11540239349768	Healthy
GSM768017_Healthy	-1.81978782084068	Healthy
GSM768019_Healthy	-1.56116290494637	Healthy
GSM768021_Healthy	-1.35993595652981	Healthy
GSM768023_Healthy	-0.516276942492282	Healthy
GSM768025_Healthy	-0.89637903823355	Healthy
GSM768027_Healthy	-1.8739059044625	Healthy
GSM768029_Healthy	-0.720115650275686	Healthy
GSM768031_Healthy	-0.337037363628139	Healthy
GSM768033_Healthy	-0.751517501266053	Healthy
GSM768035_Healthy	-0.382591306070744	Healthy
GSM768037_Healthy	-0.196306050775233	Healthy
GSM768039_Healthy	-1.4053684217926	Healthy
GSM768041_Healthy	-0.613640902139804	Healthy
GSM768043_Healthy	-1.23748695924405	Healthy
GSM768044_Healthy	-0.831753178555065	Healthy
GSM768046_Healthy	-0.776966970444074	Healthy
GSM768048_Healthy	-0.553570436705288	Healthy
GSM768050_Healthy	-1.44448407370334	Healthy
GSM768052_Healthy	-1.09851706549902	Healthy
GSM768054_Healthy	-1.64066971915626	Healthy
GSM768056_Healthy	-0.876881950868083	Healthy
GSM768059_Healthy	-0.873784282781984	Healthy
GSM768061_Healthy	-1.11503796195822	Healthy
GSM768062_Healthy	2.03085656453964	Healthy
GSM768064_Healthy	0.179422866491593	Healthy
GSM768066_Healthy	-0.599488810687569	Healthy
GSM768068_Healthy	-0.76609476284767	Healthy
GSM768070_Healthy	-1.38034412274412	Healthy
GSM768072_Healthy	-0.753521874733539	Healthy
GSM768074_Healthy	2.00066948534771	Healthy
GSM768076_Healthy	-1.96574265242685	Healthy
GSM768078_Healthy	-0.505890643615376	Healthy
GSM768080_Healthy	-0.614916412528152	Healthy
GSM768082_Healthy	-1.19727801271467	Healthy
GSM768084_Healthy	-0.562924179553496	Healthy
GSM768086_Healthy	-0.891519951039817	Healthy
GSM768088_Healthy	-0.549561689770315	Healthy
GSM768090_Healthy	0.418125524890929	Healthy
GSM768092_Healthy	-1.1862235893486	Healthy
GSM768094_Healthy	-1.74368236766651	Healthy
GSM768096_Healthy	-1.20942573069938	Healthy
GSM768098_Healthy	-0.525812901110225	Healthy
GSM768100_Healthy	-0.533526702030619	Healthy
GSM768102_Healthy	-0.575071897538248	Healthy
GSM768104_Healthy	-0.762875617581748	Healthy
GSM768106_Healthy	-0.59851699324878	Healthy
GSM768108_Healthy	-0.670188529358432	Healthy
GSM768110_Healthy	-1.00917059972145	Healthy
GSM768112_Healthy	-0.599488810687569	Healthy
GSM768114_Healthy	-0.705781343053712	Healthy
GSM768116_Healthy	-0.89060887219094	Healthy
GSM768118_Healthy	-2.23007699577394	Healthy
GSM768120_Healthy	-0.119653950291819	Healthy
GSM768122_Healthy	-0.449707447936219	Healthy
GSM768124_Healthy	-0.778181742242507	Healthy
GSM768126_Healthy	0.218659995582173	Healthy
GSM768128_Healthy	-0.472909589286898	Healthy
GSM768130_Healthy	0.198980692446766	Healthy
GSM768132_Healthy	-1.25813807981804	Healthy
GSM768134_Healthy	-0.36679927269049	Healthy
GSM768136_Healthy	-0.122933834147653	Healthy
GSM768138_Healthy	-0.460761871302149	Healthy
GSM768140_Healthy	-0.913021411872568	Healthy
GSM768142_Healthy	-0.831996132914708	Healthy
GSM768144_Healthy	-0.530246818174785	Healthy
