# Supplementary material for: Histone-related gene WDR77 promotes tumor progression through cell cycle regulation in skin cutaneous melanoma
Source: Front Immunol. 2025 Dec 4;16:1611112. doi: 10.3389/fimmu.2025.1611112 (PMC12711826; doi:10.3389/fimmu.2025.1611112)
Supplement: Supplementary file 2 [file DataSheet1.zip › Supplementary Data 4 Differential analysis of WDR77 in other skin diseases/Data4_15 psoriasis datasets/WDR77_GSE34248.csv]

	WDR77	group
GSM845740_Psoriasis	0.599205133285933	Psoriasis
GSM845742_Psoriasis	0.884450316345433	Psoriasis
GSM845744_Psoriasis	-0.0843502593732068	Psoriasis
GSM845746_Psoriasis	1.50790328784379	Psoriasis
GSM845748_Psoriasis	1.95574688698397	Psoriasis
GSM845750_Psoriasis	0.748018175099103	Psoriasis
GSM845752_Psoriasis	0.657173928894488	Psoriasis
GSM845754_Psoriasis	-0.389529671072637	Psoriasis
GSM845756_Psoriasis	-0.109309029379542	Psoriasis
GSM845758_Psoriasis	1.1775167540812	Psoriasis
GSM845760_Psoriasis	2.32802417334627	Psoriasis
GSM845762_Psoriasis	-0.502544537837753	Psoriasis
GSM845764_Psoriasis	1.2371371520381	Psoriasis
GSM845766_Psoriasis	-0.139015850285076	Psoriasis
GSM845741_Healthy	-1.14074448319309	Healthy
GSM845743_Healthy	-0.564407444760959	Healthy
GSM845745_Healthy	-1.60887098258007	Healthy
GSM845747_Healthy	-0.452499763273806	Healthy
GSM845749_Healthy	-0.230666323117511	Healthy
GSM845751_Healthy	-1.17111561526541	Healthy
GSM845753_Healthy	-0.55120686006568	Healthy
GSM845755_Healthy	-0.623425925417571	Healthy
GSM845757_Healthy	-0.296123606114369	Healthy
GSM845759_Healthy	-1.22024772660575	Healthy
GSM845761_Healthy	-0.0322795192619579	Healthy
GSM845763_Healthy	-1.23678087781724	Healthy
GSM845765_Healthy	-0.175862486972039	Healthy
GSM845767_Healthy	-0.56619484552461	Healthy
