# Supplementary material for: Histone-related gene WDR77 promotes tumor progression through cell cycle regulation in skin cutaneous melanoma
Source: Front Immunol. 2025 Dec 4;16:1611112. doi: 10.3389/fimmu.2025.1611112 (PMC12711826; doi:10.3389/fimmu.2025.1611112)
Supplement: Supplementary file 2 [file DataSheet1.zip › Supplementary Data 4 Differential analysis of WDR77 in other skin diseases/Data4_15 psoriasis datasets/WDR77_GSE41662.csv]

	WDR77	group
GSM1021249_Healthy	-0.0881141650897571	Healthy
GSM1021251_Healthy	-0.309730055769134	Healthy
GSM1021253_Healthy	-0.837348114409936	Healthy
GSM1021255_Healthy	-1.42694177455927	Healthy
GSM1021257_Healthy	-2.17122195239602	Healthy
GSM1021259_Healthy	-1.18421738932089	Healthy
GSM1021261_Healthy	-1.02541926871657	Healthy
GSM1021263_Healthy	-0.700731485685378	Healthy
GSM1021265_Healthy	-0.749662247002012	Healthy
GSM1021267_Healthy	-1.39833326449148	Healthy
GSM1021269_Healthy	-0.593340189709165	Healthy
GSM1021271_Healthy	-0.60488656200242	Healthy
GSM1021273_Healthy	-1.05709982987695	Healthy
GSM1021275_Healthy	-1.42694177455927	Healthy
GSM1021277_Healthy	-0.405547016823906	Healthy
GSM1021279_Healthy	-0.803491951119361	Healthy
GSM1021281_Healthy	-0.559715403459652	Healthy
GSM1021283_Healthy	-0.565230072367272	Healthy
GSM1021285_Healthy	-0.547380046422106	Healthy
GSM1021287_Healthy	-0.525273121550837	Healthy
GSM1021289_Healthy	-0.564211355442401	Healthy
GSM1021291_Healthy	-0.541731595528659	Healthy
GSM1021293_Healthy	-0.0103402269433099	Healthy
GSM1021295_Healthy	0.191761587270458	Healthy
GSM1021248_Psoriasis	1.28673972693225	Psoriasis
GSM1021250_Psoriasis	1.44495282549199	Psoriasis
GSM1021252_Psoriasis	1.14214497658562	Psoriasis
GSM1021254_Psoriasis	-0.278376273557737	Psoriasis
GSM1021256_Psoriasis	1.4005180161581	Psoriasis
GSM1021258_Psoriasis	-0.348215953028287	Psoriasis
GSM1021260_Psoriasis	0.943889942751238	Psoriasis
GSM1021262_Psoriasis	-0.737229843196059	Psoriasis
GSM1021264_Psoriasis	0.582957659010345	Psoriasis
GSM1021266_Psoriasis	1.06057141072693	Psoriasis
GSM1021268_Psoriasis	0.568134724637954	Psoriasis
GSM1021270_Psoriasis	0.849224384033511	Psoriasis
GSM1021272_Psoriasis	0.374790695914485	Psoriasis
GSM1021274_Psoriasis	-0.869433859535598	Psoriasis
GSM1021276_Psoriasis	0.940970315396587	Psoriasis
GSM1021278_Psoriasis	-0.512707209902469	Psoriasis
GSM1021280_Psoriasis	0.976044772017122	Psoriasis
GSM1021282_Psoriasis	2.08289770778164	Psoriasis
GSM1021284_Psoriasis	1.3114378553487	Psoriasis
GSM1021286_Psoriasis	0.363296959156637	Psoriasis
GSM1021288_Psoriasis	1.22724347845616	Psoriasis
GSM1021290_Psoriasis	1.41137574019644	Psoriasis
GSM1021292_Psoriasis	1.39269780114225	Psoriasis
GSM1021294_Psoriasis	1.29122142345749	Psoriasis
