# Supplementary material for: Histone-related gene WDR77 promotes tumor progression through cell cycle regulation in skin cutaneous melanoma
Source: Front Immunol. 2025 Dec 4;16:1611112. doi: 10.3389/fimmu.2025.1611112 (PMC12711826; doi:10.3389/fimmu.2025.1611112)
Supplement: Supplementary file 2 [file DataSheet1.zip › Supplementary Data 4 Differential analysis of WDR77 in other skin diseases/Data4_15 psoriasis datasets/WDR77_GSE41663.csv]

	WDR77	group
GSM1021297_Psoriasis	0.786160201535743	Psoriasis
GSM1021302_Psoriasis	1.59068784227976	Psoriasis
GSM1021307_Psoriasis	1.85284634808437	Psoriasis
GSM1021312_Psoriasis	0.518675738295319	Psoriasis
GSM1021317_Psoriasis	0.873985875521944	Psoriasis
GSM1021322_Psoriasis	0.732069245733568	Psoriasis
GSM1021327_Psoriasis	0.797198389016768	Psoriasis
GSM1021333_Psoriasis	1.45437709880024	Psoriasis
GSM1021339_Psoriasis	0.263496451312511	Psoriasis
GSM1021345_Psoriasis	-0.264605081718785	Psoriasis
GSM1021351_Psoriasis	1.59760055058604	Psoriasis
GSM1021355_Psoriasis	1.34553190925257	Psoriasis
GSM1021360_Psoriasis	0.175390483010861	Psoriasis
GSM1021366_Psoriasis	0.689144016807591	Psoriasis
GSM1021372_Psoriasis	-0.28321925544942	Psoriasis
GSM1021296_Healthy	0.121667162256068	Healthy
GSM1021301_Healthy	-0.491258666387602	Healthy
GSM1021306_Healthy	-1.65899803978003	Healthy
GSM1021311_Healthy	-1.21776508710762	Healthy
GSM1021316_Healthy	-1.01393155267066	Healthy
GSM1021321_Healthy	-0.1935473664937	Healthy
GSM1021326_Healthy	-0.860603253275593	Healthy
GSM1021332_Healthy	-1.28251526662927	Healthy
GSM1021338_Healthy	-0.738579480151008	Healthy
GSM1021344_Healthy	-0.899351110207007	Healthy
GSM1021350_Healthy	-0.620829921255131	Healthy
GSM1021354_Healthy	-0.551444104978088	Healthy
GSM1021359_Healthy	-0.830899364686515	Healthy
GSM1021365_Healthy	-0.423208907499423	Healthy
GSM1021371_Healthy	-1.4680748542035	Healthy
