# Supplementary material for: Histone-related gene WDR77 promotes tumor progression through cell cycle regulation in skin cutaneous melanoma
Source: Front Immunol. 2025 Dec 4;16:1611112. doi: 10.3389/fimmu.2025.1611112 (PMC12711826; doi:10.3389/fimmu.2025.1611112)
Supplement: Supplementary file 2 [file DataSheet1.zip › Supplementary Data 4 Differential analysis of WDR77 in other skin diseases/Data4_15 psoriasis datasets/WDR77_GSE50790.csv]

	WDR77	group
GSM1229341_Psoriasis	0.677523476389005	Psoriasis
GSM1229344_Psoriasis	0.786961580430259	Psoriasis
GSM1229345_Psoriasis	1.49990053020479	Psoriasis
GSM1229347_Psoriasis	0.508307329767547	Psoriasis
GSM1229342_Healthy	-1.17838655022153	Healthy
GSM1229343_Healthy	-0.380592707879126	Healthy
GSM1229346_Healthy	-0.80036431658442	Healthy
GSM1229348_Healthy	-1.11334934210652	Healthy
