# Supplementary material for: Histone-related gene WDR77 promotes tumor progression through cell cycle regulation in skin cutaneous melanoma
Source: Front Immunol. 2025 Dec 4;16:1611112. doi: 10.3389/fimmu.2025.1611112 (PMC12711826; doi:10.3389/fimmu.2025.1611112)
Supplement: Supplementary file 2 [file DataSheet1.zip › Supplementary Data 4 Differential analysis of WDR77 in other skin diseases/Data4_15 psoriasis datasets/WDR77_GSE52471.csv]

	WDR77	group
GSM1267412_Psoriasis	-0.0122698686481698	Psoriasis
GSM1267413_Psoriasis	0.75542215865502	Psoriasis
GSM1267414_Psoriasis	1.16903048821375	Psoriasis
GSM1267415_Psoriasis	-0.100074527695416	Psoriasis
GSM1267416_Psoriasis	1.47228973782034	Psoriasis
GSM1267417_Psoriasis	-0.305094392666192	Psoriasis
GSM1267418_Psoriasis	1.99966788830872	Psoriasis
GSM1267419_Psoriasis	1.20079680703441	Psoriasis
GSM1267420_Psoriasis	0.504202987617595	Psoriasis
GSM1267421_Psoriasis	0.366360220631555	Psoriasis
GSM1267422_Psoriasis	1.54174849757166	Psoriasis
GSM1267423_Psoriasis	0.543962108507195	Psoriasis
GSM1267424_Psoriasis	0.899478696634991	Psoriasis
GSM1267425_Psoriasis	-0.175385478700141	Psoriasis
GSM1267426_Psoriasis	0.703223197990783	Psoriasis
GSM1267447_Psoriasis	-1.65842220549026	Psoriasis
GSM1267448_Psoriasis	-0.291427845470038	Psoriasis
GSM1267449_Psoriasis	-0.860565669378095	Psoriasis
GSM1267427_Healthy	0.434784651774749	Healthy
GSM1267428_Healthy	-0.613603054669791	Healthy
GSM1267429_Healthy	-0.940158337498033	Healthy
GSM1267430_Healthy	-1.33240512458196	Healthy
GSM1267431_Healthy	0.846477054382954	Healthy
GSM1267432_Healthy	-0.549373417467349	Healthy
GSM1267433_Healthy	0.168899601407119	Healthy
GSM1267434_Healthy	-0.946516493788365	Healthy
GSM1267435_Healthy	-2.07578179788941	Healthy
GSM1267436_Healthy	-1.3400930470666	Healthy
GSM1267444_Healthy	-1.01450695147745	Healthy
GSM1267445_Healthy	-0.164165779404639	Healthy
GSM1267446_Healthy	-0.226500104658978	Healthy
