# Supplementary material for: Histone-related gene WDR77 promotes tumor progression through cell cycle regulation in skin cutaneous melanoma
Source: Front Immunol. 2025 Dec 4;16:1611112. doi: 10.3389/fimmu.2025.1611112 (PMC12711826; doi:10.3389/fimmu.2025.1611112)
Supplement: Supplementary file 2 [file DataSheet1.zip › Supplementary Data 4 Differential analysis of WDR77 in other skin diseases/Data4_15 psoriasis datasets/WDR77_GSE53552.csv]

	WDR77	group
GSM1296074_Psoriasis	1.28577525541294	Psoriasis
GSM1296076_Psoriasis	1.44562697687358	Psoriasis
GSM1296078_Psoriasis	1.14726030987217	Psoriasis
GSM1296080_Psoriasis	-0.29113412112611	Psoriasis
GSM1296082_Psoriasis	1.40432651482218	Psoriasis
GSM1296084_Psoriasis	-0.360565691834799	Psoriasis
GSM1296086_Psoriasis	0.943951117182701	Psoriasis
GSM1296088_Psoriasis	-0.75024857376078	Psoriasis
GSM1296090_Psoriasis	0.58458124376291	Psoriasis
GSM1296092_Psoriasis	1.0636333977622	Psoriasis
GSM1296094_Psoriasis	0.56193073273283	Psoriasis
GSM1296096_Psoriasis	0.846449707161849	Psoriasis
GSM1296098_Psoriasis	0.442692654905565	Psoriasis
GSM1296099_Psoriasis	0.368709373605743	Psoriasis
GSM1296101_Psoriasis	-0.886760777582415	Psoriasis
GSM1296103_Psoriasis	0.936421825827491	Psoriasis
GSM1296105_Psoriasis	-0.527960380843758	Psoriasis
GSM1296107_Psoriasis	0.974077582414857	Psoriasis
GSM1296109_Psoriasis	2.08412056654018	Psoriasis
GSM1296111_Psoriasis	1.30986477548214	Psoriasis
GSM1296113_Psoriasis	0.359692385963942	Psoriasis
GSM1296115_Psoriasis	1.22618179098042	Psoriasis
GSM1296117_Psoriasis	1.41165449261481	Psoriasis
GSM1296119_Psoriasis	1.39233167289244	Psoriasis
GSM1296121_Psoriasis	1.2900755975747	Psoriasis
GSM1296075_Healthy	-0.0976704198570996	Healthy
GSM1296077_Healthy	-0.320433997246653	Healthy
GSM1296079_Healthy	-0.854354490958688	Healthy
GSM1296081_Healthy	-1.45210369258579	Healthy
GSM1296083_Healthy	-2.2146715354875	Healthy
GSM1296085_Healthy	-1.20344506411256	Healthy
GSM1296087_Healthy	-1.04203206844639	Healthy
GSM1296089_Healthy	-0.713959615912901	Healthy
GSM1296091_Healthy	-0.761077383465898	Healthy
GSM1296093_Healthy	-1.42200102392964	Healthy
GSM1296095_Healthy	-0.604468287391829	Healthy
GSM1296097_Healthy	-0.618512643621155	Healthy
GSM1296100_Healthy	-1.07752835414156	Healthy
GSM1296102_Healthy	-1.45336080825653	Healthy
GSM1296104_Healthy	-0.41381695847412	Healthy
GSM1296106_Healthy	-0.817314710109027	Healthy
GSM1296108_Healthy	-0.569440274548763	Healthy
GSM1296110_Healthy	-0.575179352225773	Healthy
GSM1296112_Healthy	-0.556044990444477	Healthy
GSM1296114_Healthy	-0.534644209940861	Healthy
GSM1296116_Healthy	-0.574552709057437	Healthy
GSM1296118_Healthy	-0.554173266655336	Healthy
GSM1296120_Healthy	-0.0193340062901161	Healthy
GSM1296122_Healthy	0.187431433922304	Healthy
