# Supplementary material for: Histone-related gene WDR77 promotes tumor progression through cell cycle regulation in skin cutaneous melanoma
Source: Front Immunol. 2025 Dec 4;16:1611112. doi: 10.3389/fimmu.2025.1611112 (PMC12711826; doi:10.3389/fimmu.2025.1611112)
Supplement: Supplementary file 2 [file DataSheet1.zip › Supplementary Data 4 Differential analysis of WDR77 in other skin diseases/Data4_15 psoriasis datasets/WDR77_GSE54456.csv]

	WDR77	group
GSM1315608_Healthy	-0.218612567525776	Healthy
GSM1315621_Healthy	-0.220302112012169	Healthy
GSM1315625_Healthy	0.434613228183855	Healthy
GSM1315635_Healthy	0.11704068917798	Healthy
GSM1315639_Healthy	-1.36425218893593	Healthy
GSM1315644_Healthy	0.0558747952908973	Healthy
GSM1315645_Healthy	0.151666559967655	Healthy
GSM1315646_Healthy	-0.622416810914547	Healthy
GSM1315647_Healthy	-0.670967491131105	Healthy
GSM1315649_Healthy	-0.782592936863222	Healthy
GSM1315651_Healthy	-0.0160077225184594	Healthy
GSM1315652_Healthy	-0.292116681723178	Healthy
GSM1315653_Healthy	-1.02760590771461	Healthy
GSM1315654_Healthy	0.776573391374583	Healthy
GSM1315655_Healthy	0.620009100013483	Healthy
GSM1315656_Healthy	0.876285143010063	Healthy
GSM1315658_Healthy	-0.0993478190599177	Healthy
GSM1315659_Healthy	0.343167303192894	Healthy
GSM1315660_Healthy	-0.983941569855986	Healthy
GSM1315663_Healthy	0.219767293987724	Healthy
GSM1315664_Healthy	-0.323416626144445	Healthy
GSM1315665_Healthy	0.0712809951190292	Healthy
GSM1315668_Healthy	-0.587930112301491	Healthy
GSM1315669_Healthy	0.0403908253209477	Healthy
GSM1315675_Healthy	-0.333921321128757	Healthy
GSM1315676_Healthy	-0.786655676447219	Healthy
GSM1315677_Healthy	-0.342702798462062	Healthy
GSM1315680_Healthy	-0.304250958956197	Healthy
GSM1315681_Healthy	-0.0589977510532435	Healthy
GSM1315682_Healthy	0.0217062928007988	Healthy
GSM1315683_Healthy	0.0512378058401664	Healthy
GSM1315684_Healthy	-1.73136963879332	Healthy
GSM1315691_Healthy	-0.2628460386487	Healthy
GSM1315704_Healthy	-1.26525730407492	Healthy
GSM1315705_Healthy	-0.610878109141554	Healthy
GSM1315707_Healthy	-1.6333797215555	Healthy
GSM1315708_Healthy	-1.72860499873462	Healthy
GSM1315709_Healthy	-0.947309413410144	Healthy
GSM1315710_Healthy	-1.08531496616441	Healthy
GSM1315712_Healthy	-0.201768110381644	Healthy
GSM1315713_Healthy	-0.483052616333215	Healthy
GSM1315714_Healthy	-1.16016018915823	Healthy
GSM1315715_Healthy	-0.300779121644393	Healthy
GSM1315716_Healthy	-1.44631881233328	Healthy
GSM1315717_Healthy	-0.714337169044108	Healthy
GSM1315718_Healthy	-0.86697402798726	Healthy
GSM1315719_Healthy	-0.934484162931114	Healthy
GSM1315720_Healthy	-0.792759893262771	Healthy
GSM1315721_Healthy	-1.21576354744821	Healthy
GSM1315722_Healthy	-1.94793922417155	Healthy
GSM1315723_Healthy	-2.51955927508501	Healthy
GSM1315725_Healthy	-0.332168038464555	Healthy
GSM1315726_Healthy	-0.158400576475924	Healthy
GSM1315727_Healthy	-1.53842351840991	Healthy
GSM1315728_Healthy	-1.35200719088792	Healthy
GSM1315729_Healthy	-1.93668064091218	Healthy
GSM1315730_Healthy	-1.49202547167051	Healthy
GSM1315731_Healthy	-0.45008953918441	Healthy
GSM1315732_Healthy	-0.24916767512356	Healthy
GSM1315733_Healthy	-0.333921321128757	Healthy
GSM1315734_Healthy	-0.925963690959342	Healthy
GSM1315735_Healthy	-1.36670706536748	Healthy
GSM1315736_Healthy	-1.64680367268542	Healthy
GSM1315738_Healthy	-0.591742875921701	Healthy
GSM1315739_Healthy	-1.94171226793301	Healthy
GSM1315745_Healthy	-1.56450673627212	Healthy
GSM1315751_Healthy	-0.0334495101771876	Healthy
GSM1315767_Healthy	-1.26525730407492	Healthy
GSM1315768_Healthy	-0.764376907452823	Healthy
GSM1315772_Healthy	-1.08979942301213	Healthy
GSM1315774_Healthy	-1.18552000840321	Healthy
GSM1315780_Healthy	-1.31556278667315	Healthy
GSM1315781_Healthy	-0.661195683129536	Healthy
GSM1315782_Healthy	-0.395926249521031	Healthy
GSM1315783_Healthy	-0.936617984191078	Healthy
GSM1315784_Healthy	-0.374525921291301	Healthy
GSM1315785_Healthy	-0.428309320306913	Healthy
GSM1315786_Healthy	-1.0607669651477	Healthy
GSM1315787_Healthy	-0.413874621021375	Healthy
GSM1315609_Psoriasis	0.496773472174047	Psoriasis
GSM1315610_Psoriasis	0.514114585195897	Psoriasis
GSM1315612_Psoriasis	0.53928423227943	Psoriasis
GSM1315613_Psoriasis	0.475295096888193	Psoriasis
GSM1315617_Psoriasis	0.171066178603054	Psoriasis
GSM1315618_Psoriasis	1.61441330058762	Psoriasis
GSM1315623_Psoriasis	0.25615405445455	Psoriasis
GSM1315627_Psoriasis	1.78079528611533	Psoriasis
GSM1315629_Psoriasis	0.362794038859358	Psoriasis
GSM1315631_Psoriasis	1.10841034017454	Psoriasis
GSM1315632_Psoriasis	-0.254289916120452	Psoriasis
GSM1315633_Psoriasis	0.837028007620164	Psoriasis
GSM1315634_Psoriasis	-0.0863779564486081	Psoriasis
GSM1315636_Psoriasis	1.09302952316033	Psoriasis
GSM1315637_Psoriasis	1.29855563119394	Psoriasis
GSM1315638_Psoriasis	1.5257984759105	Psoriasis
GSM1315640_Psoriasis	0.689883828533893	Psoriasis
GSM1315641_Psoriasis	1.46981600934899	Psoriasis
GSM1315642_Psoriasis	0.837028007620164	Psoriasis
GSM1315643_Psoriasis	1.87270182255913	Psoriasis
GSM1315648_Psoriasis	0.808158449216153	Psoriasis
GSM1315650_Psoriasis	0.299255952470087	Psoriasis
GSM1315657_Psoriasis	0.488736695687786	Psoriasis
GSM1315661_Psoriasis	0.5747000348705	Psoriasis
GSM1315662_Psoriasis	1.33032087450956	Psoriasis
GSM1315666_Psoriasis	1.20760979378647	Psoriasis
GSM1315667_Psoriasis	0.107943199748371	Psoriasis
GSM1315670_Psoriasis	1.17346830252823	Psoriasis
GSM1315671_Psoriasis	-0.0750741397272358	Psoriasis
GSM1315672_Psoriasis	-0.428309320306913	Psoriasis
GSM1315673_Psoriasis	0.910373890170998	Psoriasis
GSM1315674_Psoriasis	0.23874226917203	Psoriasis
GSM1315678_Psoriasis	0.376736644399347	Psoriasis
GSM1315679_Psoriasis	1.09743191779835	Psoriasis
GSM1315685_Psoriasis	0.632832563245054	Psoriasis
GSM1315686_Psoriasis	1.14002735021972	Psoriasis
GSM1315687_Psoriasis	0.578610000903431	Psoriasis
GSM1315688_Psoriasis	0.0310627858842737	Psoriasis
GSM1315689_Psoriasis	0.686113246697687	Psoriasis
GSM1315690_Psoriasis	1.33032087450956	Psoriasis
GSM1315692_Psoriasis	0.126111276184605	Psoriasis
GSM1315693_Psoriasis	0.60971158992258	Psoriasis
GSM1315694_Psoriasis	-0.283478636201779	Psoriasis
GSM1315695_Psoriasis	1.08531009591068	Psoriasis
GSM1315696_Psoriasis	0.616151583758913	Psoriasis
GSM1315697_Psoriasis	0.333306640022437	Psoriasis
GSM1315698_Psoriasis	0.856124523386266	Psoriasis
GSM1315699_Psoriasis	-0.035040056200637	Psoriasis
GSM1315700_Psoriasis	0.430515207617732	Psoriasis
GSM1315701_Psoriasis	1.0307232081015	Psoriasis
GSM1315702_Psoriasis	0.872737001564688	Psoriasis
GSM1315703_Psoriasis	0.307804126894644	Psoriasis
GSM1315706_Psoriasis	-0.417476932577497	Psoriasis
GSM1315737_Psoriasis	1.19698134262061	Psoriasis
GSM1315740_Psoriasis	0.904523482260677	Psoriasis
GSM1315741_Psoriasis	-0.128732090007432	Psoriasis
GSM1315742_Psoriasis	0.56555735168595	Psoriasis
GSM1315743_Psoriasis	-0.00181057120936437	Psoriasis
GSM1315744_Psoriasis	0.687370622381403	Psoriasis
GSM1315746_Psoriasis	0.788760010255311	Psoriasis
GSM1315747_Psoriasis	0.62129386147206	Psoriasis
GSM1315748_Psoriasis	-0.754303440476334	Psoriasis
GSM1315749_Psoriasis	-0.244053973571011	Psoriasis
GSM1315750_Psoriasis	0.780234463546819	Psoriasis
GSM1315752_Psoriasis	0.569478981801438	Psoriasis
GSM1315753_Psoriasis	0.709915690341087	Psoriasis
GSM1315754_Psoriasis	-0.0175892476566199	Psoriasis
GSM1315755_Psoriasis	0.0543299108777387	Psoriasis
GSM1315756_Psoriasis	1.12262379750399	Psoriasis
GSM1315757_Psoriasis	1.18738414673731	Psoriasis
GSM1315758_Psoriasis	1.21396923200949	Psoriasis
GSM1315759_Psoriasis	0.219767293987724	Psoriasis
GSM1315760_Psoriasis	1.01042437561202	Psoriasis
GSM1315761_Psoriasis	1.58077749423145	Psoriasis
GSM1315762_Psoriasis	1.52484186653505	Psoriasis
GSM1315763_Psoriasis	1.05535184210328	Psoriasis
GSM1315764_Psoriasis	0.527387509140707	Psoriasis
GSM1315765_Psoriasis	0.452308321937551	Psoriasis
GSM1315766_Psoriasis	0.687370622381403	Psoriasis
GSM1315769_Psoriasis	1.42467798269016	Psoriasis
GSM1315770_Psoriasis	0.903352060463942	Psoriasis
GSM1315771_Psoriasis	1.07978430097814	Psoriasis
GSM1315773_Psoriasis	1.54201535552435	Psoriasis
GSM1315775_Psoriasis	1.81493099283117	Psoriasis
GSM1315776_Psoriasis	-1.58289786251252	Psoriasis
GSM1315777_Psoriasis	-0.335675606528316	Psoriasis
GSM1315778_Psoriasis	1.29443282420563	Psoriasis
GSM1315788_Psoriasis	0.878648292539499	Psoriasis
GSM1315789_Psoriasis	1.58077749423145	Psoriasis
GSM1315790_Psoriasis	0.17552564331512	Psoriasis
