# Supplementary material for: Histone-related gene WDR77 promotes tumor progression through cell cycle regulation in skin cutaneous melanoma
Source: Front Immunol. 2025 Dec 4;16:1611112. doi: 10.3389/fimmu.2025.1611112 (PMC12711826; doi:10.3389/fimmu.2025.1611112)
Supplement: Supplementary file 2 [file DataSheet1.zip › Supplementary Data 4 Differential analysis of WDR77 in other skin diseases/Data4_15 psoriasis datasets/WDR77_GSE66511.csv]

	WDR77	group
GSM1624304_Healthy	0.0986730115382439	Healthy
GSM1624305_Healthy	0.912826262263869	Healthy
GSM1624306_Healthy	-1.36289555361816	Healthy
GSM1624307_Healthy	-1.00899387105513	Healthy
GSM1624308_Healthy	-0.593593428786046	Healthy
GSM1624309_Healthy	-0.92967373925778	Healthy
GSM1624310_Healthy	-0.473651982191319	Healthy
GSM1624311_Healthy	0.316304155272502	Healthy
GSM1624312_Healthy	-0.890706400074465	Healthy
GSM1624313_Healthy	-0.223764135992577	Healthy
GSM1624314_Healthy	-0.85064677992905	Healthy
GSM1624315_Healthy	-1.3799630264529	Healthy
GSM1624280_Psoriasis	1.47093588878723	Psoriasis
GSM1624282_Psoriasis	1.31561863480146	Psoriasis
GSM1624284_Psoriasis	-0.924909472131752	Psoriasis
GSM1624286_Psoriasis	-1.3998119043976	Psoriasis
GSM1624288_Psoriasis	-0.296203911754395	Psoriasis
GSM1624290_Psoriasis	0.802012865180179	Psoriasis
GSM1624292_Psoriasis	1.04045858366258	Psoriasis
GSM1624294_Psoriasis	1.72180210071774	Psoriasis
GSM1624296_Psoriasis	0.155911039325806	Psoriasis
GSM1624298_Psoriasis	1.50157945794413	Psoriasis
GSM1624300_Psoriasis	0.542912250451645	Psoriasis
GSM1624302_Psoriasis	0.455779955695775	Psoriasis
