# Supplementary material for: Histone-related gene WDR77 promotes tumor progression through cell cycle regulation in skin cutaneous melanoma
Source: Front Immunol. 2025 Dec 4;16:1611112. doi: 10.3389/fimmu.2025.1611112 (PMC12711826; doi:10.3389/fimmu.2025.1611112)
Supplement: Supplementary file 2 [file DataSheet1.zip › Supplementary Data 4 Differential analysis of WDR77 in other skin diseases/Data4_15 psoriasis datasets/WDR77_GSE6710.csv]

	WDR77	group
GSM154768_Psoriasis	1.84106039463276	Psoriasis
GSM154770_Psoriasis	0.574232917075548	Psoriasis
GSM154772_Psoriasis	-0.193002281568472	Psoriasis
GSM154774_Psoriasis	0.512346593449825	Psoriasis
GSM154776_Psoriasis	0.868421436650474	Psoriasis
GSM154778_Psoriasis	-1.32758419329676	Psoriasis
GSM154780_Psoriasis	0.724597181183674	Psoriasis
GSM154782_Psoriasis	1.85620929533285	Psoriasis
GSM154784_Psoriasis	-0.35165072798477	Psoriasis
GSM154786_Psoriasis	1.34183240895875	Psoriasis
GSM154788_Psoriasis	-0.185170856705251	Psoriasis
GSM154790_Psoriasis	1.10212290193923	Psoriasis
GSM154792_Psoriasis	0.86113320385501	Psoriasis
GSM154769_Healthy	-0.386915473723798	Healthy
GSM154771_Healthy	-1.69625268689904	Healthy
GSM154773_Healthy	-1.5909903700962	Healthy
GSM154775_Healthy	-1.26253135929697	Healthy
GSM154777_Healthy	-1.01102388787115	Healthy
GSM154779_Healthy	0.00209608550178596	Healthy
GSM154781_Healthy	-0.768306577734663	Healthy
GSM154783_Healthy	0.692016633896916	Healthy
GSM154785_Healthy	-0.433791162811552	Healthy
GSM154787_Healthy	-0.971968039649147	Healthy
GSM154789_Healthy	-0.0669125115133116	Healthy
GSM154791_Healthy	-0.372994630242165	Healthy
GSM154793_Healthy	0.243025706916384	Healthy
