# Supplementary material for: Histone-related gene WDR77 promotes tumor progression through cell cycle regulation in skin cutaneous melanoma
Source: Front Immunol. 2025 Dec 4;16:1611112. doi: 10.3389/fimmu.2025.1611112 (PMC12711826; doi:10.3389/fimmu.2025.1611112)
Supplement: Supplementary file 2 [file DataSheet1.zip › Supplementary Data 4 Differential analysis of WDR77 in other skin diseases/Data4_15 psoriasis datasets/WDR77_GSE78097.csv]

	WDR77	group
GSM2066635_Psoriasis	0.621435172987324	Psoriasis
GSM2066636_Psoriasis	0.60691011789879	Psoriasis
GSM2066637_Psoriasis	1.3763782131436	Psoriasis
GSM2066638_Psoriasis	1.08266221999483	Psoriasis
GSM2066639_Psoriasis	0.251686846136391	Psoriasis
GSM2066640_Psoriasis	0.174024670934237	Psoriasis
GSM2066641_Psoriasis	0.455480875748837	Psoriasis
GSM2066642_Psoriasis	0.592524714970355	Psoriasis
GSM2066643_Psoriasis	0.398454358046579	Psoriasis
GSM2066644_Psoriasis	0.348768236198147	Psoriasis
GSM2066645_Psoriasis	0.643821550244303	Psoriasis
GSM2066646_Psoriasis	0.630259456941265	Psoriasis
GSM2066647_Psoriasis	0.555713967000488	Psoriasis
GSM2066648_Psoriasis	0.268295950778101	Psoriasis
GSM2066649_Psoriasis	-0.297650328504566	Psoriasis
GSM2066650_Psoriasis	0.314598573581609	Psoriasis
GSM2066651_Psoriasis	-0.0746626753759808	Psoriasis
GSM2066652_Psoriasis	0.130929074835736	Psoriasis
GSM2066653_Psoriasis	0.376067112528811	Psoriasis
GSM2066654_Psoriasis	-0.0372215216956956	Psoriasis
GSM2066655_Psoriasis	0.443918379300701	Psoriasis
GSM2066656_Psoriasis	0.862772977074355	Psoriasis
GSM2066657_Psoriasis	0.611180514200733	Psoriasis
GSM2066658_Psoriasis	0.471120564502403	Psoriasis
GSM2066659_Psoriasis	0.560744869364601	Psoriasis
GSM2066660_Psoriasis	-0.328642752719121	Psoriasis
GSM2066661_Psoriasis	0.299646706746002	Psoriasis
GSM2066662_Healthy	-1.29496512284121	Healthy
GSM2066663_Healthy	-2.04308701874075	Healthy
GSM2066664_Healthy	-1.77998681835397	Healthy
GSM2066665_Healthy	-1.1196290363481	Healthy
GSM2066666_Healthy	-2.12324950117228	Healthy
GSM2066667_Healthy	-2.97830034740655	Healthy
