# Supplementary material for: Histone-related gene WDR77 promotes tumor progression through cell cycle regulation in skin cutaneous melanoma
Source: Front Immunol. 2025 Dec 4;16:1611112. doi: 10.3389/fimmu.2025.1611112 (PMC12711826; doi:10.3389/fimmu.2025.1611112)
Supplement: Supplementary file 2 [file DataSheet1.zip › Supplementary Data 4 Differential analysis of WDR77 in other skin diseases/Data4_3 cSCC specimens/GSE144239-GSM4565825-P6-rep1_WDR77_data.csv]

	Location	WDR77
AAACAAGTATCTCCCA-1	Mal	0
AAACACCAATAACTGC-1	nMal	0
AAACAGAGCGACTCCT-1	Mal	0
AAACAGCTTTCAGAAG-1	nMal	0
AAACAGGGTCTATATT-1	nMal	0
AAACAGTGTTCCTGGG-1	nMal	0
AAACATGGTGAGAGGA-1	nMal	0
AAACATTTCCCGGATT-1	Bdy	0
AAACCGGGTAGGTACC-1	nMal	0
AAACCGTTCGTCCAGG-1	nMal	0
AAACCTAAGCAGCCGG-1	nMal	0
AAACCTCATGAAGTTG-1	nMal	0
AAACGAAGAACATACC-1	nMal	0
AAACGAAGATGGAGTA-1	nMal	0
AAACGAGACGGTTGAT-1	Mal	0
AAACGGGCGTACGGGT-1	nMal	0
AAACGGTTGCGAACTG-1	nMal	0
AAACTCGGTTCGCAAT-1	nMal	0
AAACTGCTGGCTCCAA-1	Mal	0
AAACTTAATTGCACGC-1	nMal	0
AAACTTGCAAACGTAT-1	nMal	0
AAAGAATGACCTTAGA-1	nMal	0
AAAGAATGTGGACTAA-1	nMal	0
AAAGACCCAAGTCGCG-1	nMal	0
AAAGACTGGGCGCTTT-1	nMal	0
AAAGGCCCTATAATAC-1	nMal	0
AAAGGCTACGGACCAT-1	nMal	0
AAAGGCTCTCGCGCCG-1	nMal	0
AAAGGGATGTAGCAAG-1	Mal	0
AAAGTAGCATTGCTCA-1	nMal	0
AAAGTCACTGATGTAA-1	nMal	0
AAAGTCGACCCTCAGT-1	nMal	0
AAAGTGTGATTTATCT-1	Mal	1.55656757939767
AAAGTTGACTCCCGTA-1	Mal	0
AAATAACCATACGGGA-1	Mal	0
AAATACCTATAAGCAT-1	Mal	0
AAATAGCTTAGACTTT-1	Mal	0
AAATAGGGTGCTATTG-1	Mal	0
AAATCCGATACACGCC-1	nMal	0
AAATCGCGGAAGGAGT-1	nMal	0
AAATCGTGTACCACAA-1	Bdy	0
AAATCTAGCCCTGCTA-1	Bdy	0
AAATCTGCCCGCGTCC-1	nMal	0
AAATGCTCGTTACGTT-1	nMal	0
AAATGGCATGTCTTGT-1	Mal	0
AAATGGCCCGTGCCCT-1	nMal	0
AAATGGTCAATGTGCC-1	Mal	1.62957827162262
AAATGTATCTTATCCC-1	nMal	0.439053017698348
AAATGTGGGTGCTCCT-1	nMal	0.266644917205691
AAATTAACGGGTAGCT-1	Bdy	0
AAATTAATAAGCGCGA-1	nMal	0
AAATTACACGACTCTG-1	Mal	0
AAATTACCTATCGATG-1	nMal	0
AAATTGATAGTCCTTT-1	nMal	0
AAATTTACCGAAATCC-1	Bdy	0
AAATTTGCGGGTGTGG-1	nMal	0
AACAACTGGTAGTTGC-1	Bdy	0
AACAATACATTGTCGA-1	nMal	0
AACAATTACTCTACGC-1	nMal	1.35077388745038
AACACACGCTCGCCGC-1	Mal	0
AACACGACTGTACTGA-1	nMal	0
AACACGAGACGCGGCC-1	nMal	0
AACAGCTGTGTGGCAA-1	nMal	0
AACAGGAAATCGAATA-1	Mal	0
AACAGGATGGGCCGCG-1	nMal	0
AACATATCAACTGGTG-1	Mal	0
AACATTGAAGTTGATC-1	nMal	0
AACATTGTGACTCGAG-1	nMal	0
AACCAAGACTTCTCTG-1	nMal	0
AACCAGTATCACTCTT-1	Mal	0
AACCATAGGGTTGAAC-1	nMal	0
AACCATGGGATCGCTA-1	nMal	0
AACCCAGAGACGGAGA-1	nMal	0
AACCCATCCCATGATC-1	nMal	0
AACCCGACAACCCGTG-1	nMal	0
AACCCTACTGTCAATA-1	Mal	0
AACCCTGGTGGAACCA-1	nMal	0
AACCGAGCTTGGTCAT-1	Mal	1.57574788905112
AACCGCTAAGGGATGC-1	Mal	0
AACCGTTGTGTTTGCT-1	Mal	0
AACCTAAAGCCGTCCG-1	nMal	0
AACCTCGCTTTAGCCC-1	nMal	0
AACCTTTAAATACGGT-1	nMal	0
AACCTTTACGACGTCT-1	Mal	0
AACGAAAGTCGTCCCA-1	nMal	0
AACGATAATGCCGTAG-1	nMal	0
AACGATAGAAGGGCCG-1	Bdy	0
AACGATATGTCAACTG-1	Mal	2.10723100359207
AACGCATGATCTGGGT-1	Mal	0
AACGCGACCTTGGGCG-1	nMal	0
AACGCGGTCTCCAGCC-1	Mal	0
AACGCTGTTGCTGAAA-1	Mal	0
AACGGACGTACGTATA-1	Mal	0
AACGGCCATCTCCGGT-1	nMal	0
AACGTACTGTGGGTAC-1	nMal	0
AACGTCAGACTAGTGG-1	Mal	1.47955243525356
AACGTGATGAAGGACA-1	Bdy	0
AACGTGCGAAAGTCTC-1	Mal	0
AACGTTATCAGCACCT-1	nMal	0
AACTAGCGTATCGCAC-1	nMal	0
AACTAGGCTTGGGTGT-1	nMal	0
AACTCAAGTTAATTGC-1	nMal	0
AACTCCAGAGCGTGTT-1	nMal	0
AACTCCTAATCCCATG-1	Mal	0
AACTCGATGGCGCAGT-1	nMal	0
AACTCTCAATAGAGCG-1	Mal	0
AACTCTCAGTGTGCTC-1	nMal	0
AACTGATATTAGGCCT-1	Mal	0
AACTGGGTCCCGACGT-1	Mal	1.04604839550209
AACTGGGTTCGAGCCG-1	Bdy	0
AACTGGTGTGGGCCTT-1	nMal	0
AACTTCTGCGTCTATC-1	nMal	0
AACTTGCCCGTATGCA-1	nMal	0
AACTTGCGTTCTCGCG-1	nMal	0.814745345486737
AACTTTACGGGAGCTT-1	nMal	0
AACTTTAGCTGCTGAG-1	nMal	0
AAGAAGGATCAGTTAG-1	nMal	0.61373270007119
AAGACCAAATAACTCA-1	nMal	0
AAGACCCAACTGAACA-1	nMal	0
AAGACTGCAAGCTACT-1	Mal	0
AAGAGATGAATCGGTA-1	nMal	0
AAGAGCTCTTTATCGG-1	Mal	0
AAGAGGATGTACGCGA-1	nMal	0
AAGAGGCATGGATCGC-1	Mal	0
AAGAGGCCCTTTGGAA-1	nMal	0
AAGATGGCACCGGACC-1	nMal	0
AAGATTGGCGGAACGT-1	nMal	0
AAGCACCCTGCGTATC-1	Bdy	0
AAGCATACTCTCCTGA-1	nMal	0
AAGCCACTTGCAGGTA-1	nMal	0
AAGCCGAAGCGGTTTA-1	Bdy	0
AAGCCGCCGTGAAATC-1	nMal	0
AAGCGCAGGGCTTTGA-1	nMal	0
AAGCGGCGTCATGGGT-1	Mal	0
AAGCGTCCCTCATCGA-1	nMal	0
AAGCTAGATCGAGTAA-1	Mal	0
AAGCTATGGATTGACC-1	nMal	0
AAGCTCGTGCCAAGTC-1	Mal	0
AAGCTCTTTCATGGTG-1	Bdy	0
AAGGAGAACTTATAAG-1	nMal	0.513762778850894
AAGGAGCGGTTGGTGC-1	Bdy	0
AAGGATCGATCGCTTG-1	Mal	0
AAGGATGAGGGACCTC-1	nMal	0
AAGGCGCGTAAAGCTT-1	Bdy	0
AAGGCTGTGCTCATCG-1	Bdy	0
AAGGGAACGACTGGCT-1	nMal	0
AAGGGACAGATTCTGT-1	nMal	0
AAGGGACTATGCATTC-1	nMal	0
AAGGGTTTGATTTCAG-1	nMal	0
AAGGTATCCTAATATA-1	Bdy	0
AAGGTGATAAACCAGC-1	Mal	0
AAGTAGAAGACCGGGT-1	Bdy	1.42480903916225
AAGTAGTGACGCGAGG-1	nMal	0
AAGTCAATTGTCGTCA-1	Mal	0
AAGTCTTCTGTGGCCT-1	nMal	0
AAGTGACGACCGAATT-1	nMal	0
AAGTGAGTCGGGTTTA-1	nMal	0
AAGTGCAAAGGTAGAC-1	nMal	0
AAGTGCCTTGACTGTA-1	Mal	0
AAGTGCGTTAGAATCT-1	nMal	0
AAGTGCTTCTCTATTG-1	nMal	2.86619337374153
AAGTGTTTGGAGACGG-1	Mal	0
AAGTTCACTCCAAGCT-1	Mal	0
AAGTTCAGTCTGCGTA-1	Mal	0
AAGTTCGGCCAACAGG-1	nMal	0
AAGTTGTGATGTTATA-1	nMal	0
AAGTTTACTAATGGCA-1	nMal	0
AAGTTTATGGGCCCAA-1	nMal	0
AATAACAACGCTCGGC-1	nMal	0
AATAACACTAGAACAA-1	nMal	0
AATAAGTCCTCGAGAC-1	nMal	0
AATACAATGTTTCAGG-1	nMal	0
AATACCGGAGGGCTGT-1	nMal	0
AATAGAACAGAGTGGC-1	nMal	0
AATAGAATCTGTTTCA-1	Mal	0
AATAGTCCGTCCCGAC-1	nMal	0
AATAGTCGCGAGTCGG-1	nMal	0
AATATCAAGGTCGGAT-1	nMal	0
AATATCCTAGCAAACT-1	nMal	0
AATATCGAATCAATGC-1	Bdy	0
AATATCGAGGGTTCTC-1	Mal	0
AATATTGGAGTATTGA-1	nMal	0
AATCAGGTTTCATTTA-1	nMal	0
AATCATGTAAAGACTC-1	Bdy	0
AATCCAAGGGCCTGAG-1	nMal	0
AATCGCCTCAGCGCCA-1	Mal	0
AATCGGGACACTACGA-1	nMal	0
AATCGTGAGCCGAGCA-1	nMal	0
AATCTAGGTTTACTTG-1	nMal	0
AATCTATGCCGGAGCC-1	Mal	0
AATCTCTACTGTGGTT-1	nMal	2.87640910778223
AATCTGCGTTGGGACG-1	Bdy	0
AATCTGGCTTTCTAGT-1	nMal	0
AATCTGGGTAGACCCT-1	Mal	1.11185214702561
AATGACAGCAATGTCT-1	nMal	0
AATGACGTAGGATGTC-1	Mal	0
AATGACTGTCAGCCGG-1	Bdy	1.43801721308982
AATGAGTTCGCATATG-1	nMal	0.876056378613886
AATGATGATACGCTAT-1	Bdy	0
AATGATGCGACTCCTG-1	Mal	0
AATGCAACCGGGTACC-1	Mal	0
AATGCACCAAGCAATG-1	Mal	0
AATGGTCCACCGTTCA-1	nMal	0
AATGGTTCTCACAAGC-1	nMal	0
AATGTGCCCGAGGTGT-1	nMal	0
AATGTGCTAATCTGAG-1	nMal	0
AATTAAAGGTCGGCGT-1	Mal	0
AATTAACGGATTTCCA-1	nMal	0
AATTACGAGACCCATC-1	nMal	0
AATTAGCGCTGCAGCG-1	Mal	0
AATTCATAAGGGATCT-1	Bdy	0
AATTCATTGTCATGCA-1	nMal	0
AATTCCAAGCATGTAC-1	nMal	0
AATTCGATTCGAGGAT-1	nMal	0
AATTCTAGAGTTAGGC-1	Bdy	0
AATTGAACGCTCTGGT-1	Mal	0
AATTGCAGCAATCGAC-1	nMal	0
AATTGCGTGGATTACA-1	nMal	0
AATTTGGGACATAGTA-1	Mal	0
AATTTGGTTCCAAAGA-1	Mal	0
ACAAACCATGCGTCCT-1	nMal	0
ACAAACCGACAAGGCG-1	nMal	0.911072680526389
ACAAAGAAGGTAGGCC-1	nMal	0
ACAAAGCATGACCTAG-1	nMal	0
ACAAATCGCACCGAAT-1	Mal	0
ACAAATGGTAGTGTTT-1	Mal	0
ACAACAGCATGAGCTA-1	Bdy	0
ACAACGGTCCCTGCGA-1	nMal	0
ACAAGCAGTGCCTAGC-1	nMal	0
ACAAGCTATATGGAAG-1	nMal	0
ACAAGGAAATCCGCCC-1	Bdy	0
ACAAGGACAAGAGGTT-1	nMal	0
ACAAGGATGCTTTAGG-1	nMal	3.91241508541749
ACAAGGGCAGGCTCTG-1	Mal	0
ACAATAGTCGTACGTT-1	nMal	0
ACAATCCATTTAAACC-1	nMal	0
ACAATCGATCTTTATA-1	nMal	0.58161984875163
ACAATGAATACGGAGA-1	nMal	0
ACAATTGTGTCTCTTT-1	Mal	0
ACAATTTAGGAGGCTC-1	nMal	0
ACAATTTGAGCAGTGG-1	nMal	0
ACACAAAGACGGGTGG-1	Mal	0.628877111099767
ACACACCAGGACCAGT-1	Mal	0
ACACACTTTCTACACG-1	Mal	0
ACACATGATCAAATCT-1	nMal	0
ACACCCAGCATGCAGC-1	Bdy	0
ACACCCGAGAAATCCG-1	Bdy	0
ACACCGGTCTGACCGC-1	nMal	0
ACACCTTAAGTAGGGC-1	Bdy	1.51206053379658
ACACGAGACTCCTTCT-1	nMal	0
ACACGGCACTATGCAT-1	nMal	1.75918329879344
ACACGGGAACTTAGGG-1	nMal	0
ACACTCCAATGTCACT-1	nMal	0
ACACTGATCAAGGTGT-1	nMal	0
ACAGAACTGAGAACAA-1	nMal	0
ACAGATTAGGTTAGTG-1	nMal	0
ACAGCATAGAGCCAGT-1	Bdy	0
ACAGCGACATTCTCAT-1	nMal	0
ACAGCGCACCCGCAGC-1	Mal	0
ACAGGCACGGATCCTT-1	nMal	0
ACAGGCTTGCCCGACT-1	Mal	0
ACAGGTGGAGGTGAGG-1	nMal	0
ACAGGTGTGTTGTTGC-1	nMal	0
ACAGTAATACAACTTG-1	nMal	0
ACATAAGTCGTGGTGA-1	nMal	0
ACATAATAAGGCGGTG-1	Mal	0
ACATCAGCTGGGACGC-1	nMal	0
ACATCCCGGCCATACG-1	nMal	0
ACATCCTGGTAACTGT-1	Mal	0
ACATCGATCGTTTACC-1	Mal	0
ACATCGGTCAGCCGCG-1	nMal	0
ACATCGTATGCAATGG-1	Mal	0
ACATCGTTAACCTAGT-1	nMal	0
ACATCTCAACGCGTAA-1	nMal	0
ACATGCTTACGGCAGC-1	nMal	0
ACATGGCGCCAAAGTA-1	Mal	0
ACATTAGTTTATATCC-1	Bdy	1.84134927991218
ACATTCGCGCGGAATA-1	nMal	0
ACCAAACTAGAAATCC-1	nMal	0
ACCAACCGCACTCCAC-1	nMal	0
ACCAACGCTTATTTAT-1	nMal	0
ACCAAGAACGCGTGTC-1	nMal	0
ACCAAGTCATCGGCAG-1	nMal	0
ACCAATATGCAAGTTA-1	Bdy	0
ACCACAACTCAGAACA-1	nMal	0
ACCACAAGTTTCTATC-1	Bdy	0
ACCACCAATGTAACAA-1	Mal	0
ACCACGTGCAGCTATA-1	Mal	0
ACCAGACCATAACAAC-1	nMal	0
ACCAGCCCGGTCTTTG-1	nMal	0
ACCAGGAGTGTGATCT-1	nMal	1.09630650545426
ACCAGTGCGGGAGACG-1	Mal	0
ACCATATCCGCAATAA-1	Mal	0
ACCATCCGCCAACTAG-1	nMal	0
ACCATCGTATATGGTA-1	nMal	0
ACCCAACGCCCGTGGC-1	nMal	0
ACCCACCTACATGCTC-1	nMal	0
ACCCATCTTGAGGGTA-1	nMal	0
ACCCATTTGTCCCTCT-1	Bdy	0
ACCCGAGCGAAATTAC-1	nMal	0
ACCCGATTGGTTCCGA-1	nMal	0
ACCCGGAAACTCCCAG-1	nMal	0
ACCCGGATGACGCATC-1	Mal	0
ACCCGGTTACACTTCC-1	nMal	0
ACCCGTAGCAGAGAAT-1	nMal	0
ACCCGTGTCATCAGTA-1	nMal	0
ACCCTATGCCATATCG-1	nMal	0
ACCCTCCCGTCAGGGC-1	nMal	3.67908258638818
ACCCTCCCTTGCTATT-1	Mal	3.18865633930721
ACCCTTCATCTGCGAA-1	Bdy	0
ACCCTTTAGTTCTCCA-1	nMal	0
ACCGAAAGGGCCCTGC-1	nMal	0
ACCGAAGAGTCTGGTT-1	nMal	0
ACCGACACATCTCCCA-1	nMal	0
ACCGACTGAGTCCCAC-1	Bdy	0
ACCGAGTCTCCTTATT-1	nMal	0
ACCGATGGTAGCATCG-1	Mal	0
ACCGCAATAACTGCCT-1	Bdy	0
ACCGCGGTGGAAGTCG-1	Bdy	0
ACCGCTAGTCATTGGT-1	nMal	0
ACCGGGCCTTTGTTGA-1	Mal	0
ACCGGTCAGGTACACC-1	nMal	0
ACCGTCCACTGGGCCC-1	nMal	0
ACCGTGACCACGTGGG-1	nMal	0
ACCGTTCCCGCTCTGA-1	nMal	0
ACCTAAGTACCTTTCA-1	nMal	0
ACCTAATCGACTTCCT-1	nMal	0
ACCTACTATAAATCTA-1	nMal	0
ACCTCCGCCCTCGCTG-1	Bdy	0
ACCTGCGTGTCATGTT-1	nMal	0
ACCTTTCCTTTAGAAG-1	nMal	0.749399428963869
ACGAAATGGGCGGCAC-1	nMal	0
ACGACTCTAGGGCCGA-1	nMal	0
ACGACTGGTCATACTC-1	nMal	0
ACGAGAACCCATCACG-1	nMal	0
ACGAGATATTTGCTTA-1	Mal	0
ACGAGGATACCACTCT-1	nMal	0
ACGAGGTTTACAACGT-1	nMal	0
ACGAGTACGGATGCCC-1	Mal	0
ACGATACATAGAACTA-1	Mal	0
ACGATACCTATCCTGA-1	nMal	0
ACGATCATACATAGAG-1	Mal	0
ACGATCATCTTGTAAA-1	Mal	0
ACGATGCATATGTTAT-1	nMal	0
ACGATGGATCCGATGC-1	Bdy	0
ACGCAAACTAATAGAT-1	nMal	0
ACGCAATCACTACAGC-1	Mal	0
ACGCATACGTTTACTA-1	nMal	0
ACGCATTCGTGAGTAC-1	Bdy	0
ACGCCAGATGATTTCT-1	Mal	0
ACGCCCAGCTGTCGAT-1	nMal	0
ACGCCGCTAGACGACC-1	Mal	0
ACGCGAAGTCAGACGA-1	Mal	0
ACGCGCTACACAGGGT-1	nMal	0
ACGCGGGCCAAGGACA-1	Bdy	0
ACGCGTTTCTTAAGAG-1	nMal	0
ACGCTAGTGATACACT-1	Mal	0
ACGCTGTGAGGCGTAG-1	nMal	0
ACGCTTAGTGTCTCTC-1	nMal	0
ACGGAACACGAGTGCC-1	nMal	0
ACGGAATTTAGCAAAT-1	nMal	0
ACGGACGCAGCGACAA-1	nMal	0
ACGGACTCTCAAAGCG-1	Bdy	0
ACGGAGCGCAAATTAC-1	Mal	0
ACGGATGGTGCGGATA-1	Bdy	0
ACGGCACTTGCTTGGG-1	Bdy	0
ACGGCCAACATGGACT-1	nMal	0
ACGGCGACGATGGGAA-1	Bdy	0
ACGGCTGGATGTAGAA-1	nMal	0
ACGGGAGTGTCGGCCC-1	nMal	0
ACGGGTTGTGACCTGT-1	nMal	0
ACGGTACAGTTCAATG-1	nMal	0
ACGGTCACCGAGAACA-1	nMal	0
ACGTACAGATTTCTCT-1	Bdy	0
ACGTACTTTGGCACGG-1	nMal	0
ACGTAGATTGCTGATG-1	Bdy	0
ACGTAGGAGAGTCGCT-1	nMal	0
ACGTATTACTCCGATC-1	Mal	0
ACGTCCTAAACGAGAT-1	nMal	0.250428688630438
ACGTCGGGCAACTCGG-1	nMal	0
ACGTCTCGTTCCGGGA-1	nMal	0
ACGTGACAAAGTAAGT-1	nMal	0
ACGTGCGCCTCGTGCA-1	Mal	1.79593833030302
ACGTGGTCGAATGTGC-1	nMal	0
ACGTTAATGTCGAAGA-1	Mal	1.46097553634206
ACGTTAGATTTGCCCG-1	nMal	0
ACGTTATTGGTCACTC-1	nMal	0
ACGTTCACTATGCCGC-1	nMal	0
ACGTTCCGCGCTCCGT-1	nMal	0
ACGTTCGTTCAGGAAA-1	nMal	0
ACGTTCTGTACAAGTC-1	nMal	0
ACGTTGTCGTTGAAAG-1	nMal	0
ACGTTTAGTTGTGATC-1	Mal	0
ACTAATACGTCAGGCG-1	Mal	0
ACTACAAAGAGAGGTG-1	nMal	0
ACTACATCCCGACAAG-1	nMal	0
ACTACCAGCTCTCTGG-1	Bdy	0
ACTACCATCCGAGGGC-1	nMal	0
ACTACGCGTTAGAATT-1	nMal	0
ACTAGTTGCGATCGTC-1	Bdy	0
ACTATCCAGGGCATGG-1	Mal	1.49091475436556
ACTATGTCCAGCTGCC-1	nMal	0
ACTATTCGTCCGTGGT-1	Mal	0
ACTATTTCCGGGCCCA-1	nMal	0
ACTCAAGTGCAAGGCT-1	nMal	0
ACTCAATAAAGGCACG-1	Bdy	0
ACTCAGACCTGCTTCT-1	nMal	0
ACTCATGGCAGCCTTC-1	nMal	0
ACTCCAATATCATCAT-1	nMal	0
ACTCCCATTCCTAAAG-1	nMal	0
ACTCCCGAATTCGTTT-1	Mal	0
ACTCCCTAATGCTAAA-1	nMal	0
ACTCCCTAGAATAGTA-1	Bdy	0
ACTCCGGCCGACCACT-1	nMal	0
ACTCGATGTATTTCAT-1	nMal	0.398328066845725
ACTCGTAACCCGTCCT-1	nMal	0
ACTCGTCAGTAATCCC-1	Mal	0
ACTCTAAACCTGGGAT-1	nMal	0
ACTCTCTGACTTAGGT-1	Mal	0
ACTCTCTTATACACGA-1	Bdy	0
ACTCTGACCTAATAGA-1	nMal	0
ACTCTTGTATAGTAAC-1	Mal	1.0017157375272
ACTGAAACGCCGTTAG-1	Bdy	0
ACTGAATGGCGAAAGT-1	Mal	0
ACTGATTTAGTGATTC-1	nMal	0
ACTGCCCGCCATTCTC-1	nMal	0
ACTGCCGTCGTAACTC-1	Mal	0
ACTGCTCGGAAGGATG-1	nMal	0
ACTGTACGATACACAT-1	nMal	0
ACTGTAGCACTTTGGA-1	nMal	0
ACTGTATACGCGAGCA-1	nMal	0.832124253372313
ACTGTCCAGGATTATA-1	Bdy	0
ACTGTCTTCTTTAGAA-1	Bdy	0
ACTGTGCTAGTAGATC-1	nMal	0
ACTGTTTAGTGTAGGC-1	nMal	0
ACTTACCGGGCGCGCA-1	Mal	0
ACTTACGCATCCACGC-1	nMal	0
ACTTAGTACGACAAGA-1	nMal	0
ACTTATACTTACCCGG-1	Mal	0
ACTTATTAGGATCGGT-1	Mal	0
ACTTATTTATGTGCCA-1	Mal	0
ACTTCAGGCTGATCCC-1	Mal	0
ACTTCCAGTGGAAGCT-1	nMal	0
ACTTCCATGCGGGACA-1	nMal	0
ACTTCGCCATACGCAC-1	nMal	0
ACTTGACTCCCTCTTT-1	Mal	0
ACTTGCCATATTGTAC-1	nMal	0
ACTTGCTCTATCTACC-1	nMal	0
ACTTGGGACCCGGTGG-1	Bdy	0
ACTTGTAGTCCCTTCA-1	nMal	0
ACTTGTGGATGGAACG-1	nMal	0
ACTTTACCCTCATGAA-1	Mal	0
ACTTTATACACCACTT-1	nMal	0
ACTTTCCTATAGCTTC-1	Bdy	0
ACTTTGACTGCATCCT-1	nMal	0
ACTTTGGTCGTGCTCC-1	nMal	0
AGAACACGGCGATGGT-1	nMal	0
AGAACCCTCAATTGGG-1	nMal	0
AGAACGTGGTACATTC-1	nMal	2.36404808027361
AGAAGAGCGCCGTTCC-1	Bdy	0
AGAAGGTACACTTCAC-1	nMal	0
AGAAGGTTGCCGAATT-1	nMal	0
AGAAGGTTGTAGGTCG-1	nMal	0
AGAAGTGATTCGTGAT-1	nMal	0
AGAATAAATCTTCAGG-1	nMal	0
AGAATTATGGATTCGA-1	Mal	1.40071586343495
AGAATTGTTTGACATA-1	nMal	0
AGACAGCTCAGAATCC-1	nMal	0
AGACATAGATCCTTCC-1	nMal	0
AGACCAAACCACACCT-1	nMal	0
AGACCATGGGATACAA-1	nMal	0
AGACCCACCGCTGATC-1	Mal	0
AGACCCGCCCTCCTCG-1	Mal	0.681407477491389
AGACCGCTCCGCGGTT-1	nMal	2.06042627556635
AGACCGGGAAACCCTG-1	nMal	0
AGACGAAGTGCCGGTC-1	Bdy	0
AGACGACGATGCCGCT-1	nMal	0
AGACGGGATTGGTATA-1	nMal	0
AGACTAGCCTTCCAGA-1	Bdy	0
AGACTGTTACCGGGTC-1	nMal	0
AGAGAAACACCAGAAA-1	nMal	0
AGAGAACCGTCTAGGA-1	Bdy	0
AGAGAAGGAGTACAAT-1	nMal	0
AGAGATCTCTAAAGCG-1	nMal	0
AGAGCAGTTATGAGAC-1	nMal	0
AGAGCGGGCTAATCAT-1	Bdy	0
AGAGCGTACAAGCTCG-1	nMal	0
AGAGGCTTCGGAAACC-1	Mal	0
AGAGGTATCTCGGTCC-1	nMal	0
AGAGTAAACTTCACTA-1	Bdy	0
AGATAACTTCAGGGCC-1	Mal	0
AGATAATCACACCTAT-1	nMal	0
AGATACCGGTGTTCAC-1	nMal	0
AGATACGACTTCATAT-1	nMal	0
AGATACTCAAGATCGA-1	Mal	0
AGATATAATACGACTA-1	nMal	0
AGATCGTGCATAAGAT-1	Mal	0
AGATCTCAGGTGTGAT-1	nMal	0
AGATCTGGAGAGGATA-1	nMal	0
AGATGACTCGCCCACG-1	nMal	2.03398882528649
AGATGAGGGTTGCGAT-1	Mal	0
AGATGATGGAGTCTGG-1	Mal	0
AGATGCAAGACGTGCA-1	nMal	0
AGATGCATCCTGTGTC-1	nMal	0
AGATTATAGGACGTTT-1	Mal	0
AGATTCACAACCGATA-1	nMal	0
AGCAAAGGCCGCTAGT-1	nMal	0
AGCAACATATCTTATT-1	Mal	0
AGCACACGTTTAGACT-1	nMal	0
AGCACCAGTACTCACG-1	Mal	0
AGCACTACCGGCCTGT-1	nMal	0
AGCACTACCTCACCAG-1	Mal	0
AGCACTTAAGGACGCC-1	nMal	0
AGCAGAAGGAGAAAGA-1	nMal	0
AGCAGCCAGATGAATA-1	nMal	0
AGCATATCAATATGCT-1	Mal	0
AGCATCATTTCGAAAG-1	nMal	0
AGCATCGTCGATAATT-1	Bdy	0
AGCATTACGAGGCAAG-1	nMal	0
AGCCACAGGTTACCCG-1	nMal	0
AGCCACTCCCGTGCTT-1	Bdy	0
AGCCCATACATGTAAG-1	nMal	0
AGCCCGCAACAAGCAG-1	nMal	0
AGCCCGGCATTAGAGG-1	nMal	0
AGCCCGGTAGCCTGTA-1	nMal	0
AGCCCTAAGCGAAGTT-1	Mal	0
AGCCCTCCCTGGTGGC-1	nMal	0
AGCCCTTCTAATCCGA-1	Mal	0
AGCCGCAAATTCAAAT-1	nMal	0
AGCCGTGGCTAAATGT-1	nMal	0
AGCCTAATACCCACGT-1	nMal	0
AGCCTTAAAGCGGAAG-1	nMal	0
AGCCTTGTCACTGATA-1	nMal	0
AGCGACAGGAACGGTC-1	nMal	0
AGCGACATCCCATTCA-1	Mal	0
AGCGACCAACGATATT-1	Mal	0
AGCGAGACGTGAAGGC-1	nMal	0
AGCGATGCGCCTAATA-1	Mal	0
AGCGCATAATGAATCG-1	nMal	0
AGCGCGGGTGCCAATG-1	nMal	0
AGCGCTTATGGGCAAG-1	Mal	0
AGCGGACACTTCGTAG-1	nMal	0
AGCGGCGGTTAGCGGT-1	nMal	0
AGCGGGAAGGGTCCAT-1	nMal	0
AGCGGGTCTGACACTC-1	nMal	0
AGCGGTTGAGATGTAC-1	nMal	0
AGCGTGGTATTCTACT-1	Mal	0
AGCGTTCCGATTTAAA-1	Bdy	0
AGCTAAGTACGCAGGC-1	nMal	0
AGCTAGAAGCAGAAGT-1	Mal	0
AGCTATTTAATCCAAC-1	Mal	0
AGCTCCATATATGTTC-1	Bdy	0
AGCTCCTTCGCACATC-1	Mal	0
AGCTCTAGACGTTCCA-1	Mal	0
AGCTCTTCCCAGTGCA-1	Mal	0
AGCTCTTCGTAACCTT-1	Mal	1.41094160954945
AGCTCTTTACTCAGTT-1	nMal	0
AGCTGAAGTAAACCAA-1	Bdy	0
AGCTGTAACCTCAATC-1	nMal	0
AGCTTATAGAGACCTG-1	nMal	0.838966442326004
AGCTTCAATACTTTGA-1	nMal	0
AGCTTCTTCTCGAGCA-1	nMal	0
AGCTTGATCAGGGTAG-1	nMal	0
AGCTTGATCTTAACTT-1	nMal	0
AGGAAGCTGTCCGCCG-1	nMal	0
AGGACAGTCGAATCCC-1	Mal	0
AGGACATCGCACGTCG-1	nMal	0
AGGACGACCCATTAGA-1	nMal	0
AGGACGCTCGATGTTG-1	Mal	0
AGGAGGCCTTCGCGCG-1	Mal	0
AGGATAAAGTCGGGAT-1	Bdy	0
AGGATATAGGGATTTA-1	Mal	0
AGGATATCCGACTGCA-1	nMal	0
AGGATCACGCGATCTG-1	nMal	0
AGGCAGATGCGTAAAC-1	Bdy	0
AGGCAGGGAGCGTACT-1	nMal	2.93351608337319
AGGCATTGTCGTAGGG-1	Mal	0
AGGCCACCCGTTATGA-1	nMal	0
AGGCCCATTGTACAGG-1	Mal	1.74891078375771
AGGCCCTAGAACGCCA-1	nMal	0
AGGCCTATCATACCAA-1	nMal	0
AGGCCTGAGAATCTCG-1	nMal	0
AGGCGGTTTGTCCCGC-1	nMal	0
AGGCTATGGTTAGCTT-1	nMal	0
AGGCTTCCCGAAGAAG-1	nMal	0
AGGCTTGCTAGACACC-1	nMal	0
AGGGAAACGAGGTACT-1	Mal	0
AGGGACTCTACGCGAC-1	nMal	0
AGGGCAGCGGCGTGGT-1	nMal	0
AGGGCGAGCAGCTGAT-1	nMal	0
AGGGCGTGATCGGCTA-1	nMal	0
AGGGCTGCAGTTACAG-1	Mal	0
AGGGTCAGAGCACTCG-1	nMal	0
AGGGTCGATGCGAACT-1	Mal	0
AGGGTGCCGTTCTTTA-1	nMal	0
AGGGTGCTCTCGAGGG-1	Mal	1.1011520574441
AGGGTGGATAGTGCAT-1	nMal	0
AGGGTTCAGACGGTCC-1	nMal	0
AGGGTTCCCTTTGGTT-1	Bdy	0
AGGGTTTAGTTCGGGA-1	Mal	1.06797786518987
AGGTAACCTCCTATTC-1	nMal	0
AGGTACGATATTGCCA-1	Mal	0
AGGTAGGTACAAAGCT-1	nMal	0
AGGTATAATTGATAGT-1	Mal	0
AGGTCAGGTGAGAGTG-1	nMal	0
AGGTCGCGGAGTTACT-1	Mal	0
AGGTGCACGTCCACAT-1	nMal	0
AGGTGTATCGCCATGA-1	nMal	2.70061522261469
AGGTTCTCCTTTCCGG-1	nMal	0
AGGTTGAGGCACGCTT-1	Bdy	0
AGGTTTCACACACCTT-1	Mal	0
AGTAACGTTCATCCTG-1	Bdy	0
AGTAACTATAGCAGCC-1	nMal	2.04445529368525
AGTAATGTCTTGCCGC-1	Mal	0
AGTACAGAAGCTTATA-1	nMal	0
AGTACATCATTTATCA-1	Mal	0
AGTACGGCCCGTATCG-1	nMal	0
AGTACGGGCACCTGGC-1	Bdy	0
AGTACGTGGCCTGTCT-1	nMal	0
AGTACTCTTATGCCCA-1	Bdy	0
AGTAGAAGGCGCCTCA-1	nMal	0
AGTAGCGTGAACGAAC-1	nMal	0
AGTAGGAAGGAAGTTG-1	Mal	0
AGTAGGTAACATACAT-1	Bdy	0
AGTATAATACTAGGCA-1	nMal	0
AGTATACACAGCGACA-1	nMal	0
AGTATGCTGGAGACCA-1	nMal	0
AGTATTTGGCACGACC-1	nMal	0
AGTCAAATGATGTGAT-1	nMal	0
AGTCAACACCACCATC-1	nMal	0
AGTCAAGATGACACTT-1	Mal	1.78843389250168
AGTCACTAGCTCTCGA-1	nMal	0
AGTCAGCCACCGCCTG-1	nMal	0
AGTCCATTGGCTGATG-1	Mal	0
AGTCCCGCCTTTAATT-1	Bdy	1.42205797173309
AGTCGAAACGATTCAG-1	nMal	0
AGTCGACGGTCTCAAG-1	Mal	0
AGTCGGCCCAAACGAC-1	Mal	0
AGTCGGCTCAACTTTA-1	nMal	0
AGTCGTATAAAGCAGA-1	nMal	0
AGTCGTCGACCACCAA-1	Bdy	0
AGTCGTGGGCATTACG-1	nMal	0
AGTCTAAAGTATACTC-1	Mal	0
AGTCTCACAAGACTAC-1	nMal	0
AGTCTGGACATCCTTG-1	nMal	0
AGTCTTCTCCTCAAAT-1	Mal	1.45919855183878
AGTCTTTAAAGTGTCC-1	nMal	0
AGTGAACAAACTTCTC-1	Mal	0
AGTGACCTACTTTACG-1	nMal	2.58663650393941
AGTGACTGTGACACAA-1	nMal	0
AGTGAGACTTCCAGTA-1	Mal	0
AGTGAGCCTCGCCGCC-1	Mal	0
AGTGAGGGTTTCTGAC-1	Mal	0
AGTGATAACCTGCGCG-1	nMal	0
AGTGATATGAGTAGTT-1	nMal	0
AGTGATTCAAGCAGGA-1	Bdy	0
AGTGCACGCTTAAGAA-1	Mal	0
AGTGCGTAGCTCGTAA-1	nMal	0
AGTGCTAAACACAGCA-1	nMal	0
AGTGCTTGCACGAATA-1	Mal	0
AGTGGCCCGCAAATGG-1	nMal	0
AGTGGCGGCAATTTGA-1	Bdy	0
AGTGGCGTCTGAAGGT-1	nMal	0
AGTGGCTCCGTCGGCC-1	nMal	0
AGTGGTGTTACCCGTG-1	nMal	0
AGTGGTTGCGTATAGG-1	nMal	0
AGTGTATTGCGCATTG-1	Bdy	0
AGTGTGGTCTATTGTG-1	nMal	0
AGTTAAACACTTGCGA-1	nMal	0
AGTTAAGCGGTCCCGG-1	Bdy	0
AGTTAAGTCAACCGCT-1	nMal	0
AGTTACCCTTAAGACT-1	nMal	0
AGTTACCGCACATGGT-1	nMal	0
AGTTACTCTATCGTGG-1	Mal	0
AGTTATTGAAAGGTAA-1	nMal	0
AGTTCACCGGTTGGAC-1	nMal	0
AGTTCCTACAGAATTA-1	Bdy	0
AGTTCCTATTTATGTT-1	Mal	0
AGTTGACGGTCCTTGC-1	nMal	0
AGTTGCGGTCCTCAAC-1	nMal	0
AGTTGCTGACTGATAT-1	nMal	0
AGTTTCGCAGGTCGGA-1	Bdy	1.04461329837336
AGTTTGCACCTGCCTC-1	Bdy	0
AGTTTGGCACGGGTTG-1	Mal	0
AGTTTGGCCAGACCTA-1	nMal	0
ATAAACGGACCCGTAA-1	Mal	1.19117650313969
ATAAACGTTGCACCAC-1	Mal	0
ATAAAGGCTCGGTCGT-1	Bdy	0
ATAAAGGTCAAGTACG-1	nMal	0
ATAAATATTAGCAGCT-1	nMal	0
ATAACGCCGGAGGGTC-1	Mal	0
ATAACGGAGTCCAACG-1	Bdy	0
ATAAGGTGGAGAACAT-1	Bdy	0
ATAAGTAGGATTCAGA-1	Mal	0
ATAAGTAGGGCGACTC-1	Mal	0.652482391916446
ATAAGTTACCGCGACG-1	Bdy	0
ATAATACCGTTAGCCG-1	nMal	0.655162111069631
ATAATAGCTGTTGAAT-1	Mal	0
ATAATAGTGTAGGGAC-1	nMal	0
ATAATCTTGGAGAACC-1	Bdy	0
ATAATTAGCTAAGTAG-1	nMal	0
ATACAGCGTCCACTGA-1	nMal	0
ATACAGGCCCTCCAAT-1	nMal	0
ATACCACGGGCAACTT-1	nMal	0
ATACCAGCAAATTGCT-1	nMal	0
ATACCAGGCTAATAGA-1	nMal	0
ATACCAGGTGAGCGAT-1	nMal	0.39394021524926
ATACCCTCCCGGCCAA-1	nMal	0
ATACCTAACCAAGAAA-1	nMal	0
ATACGCCGGCGAAACC-1	Mal	0
ATACGGAACGTCGTTT-1	nMal	0
ATACGGGTTTCGATTG-1	Mal	1.17175978103879
ATACGGTGAAGATGCA-1	nMal	0
ATACGTACTTAGCCAC-1	Bdy	0
ATACGTCCACTCCTGT-1	Mal	0
ATACGTTATGCACGGA-1	nMal	0
ATACTACCCGTACCAC-1	Mal	0
ATACTAGCATGACCCT-1	Mal	0
ATACTGCCTTACACCG-1	Bdy	0
ATACTTGTTCTCGAGC-1	nMal	0
ATAGACAACGGGACCT-1	nMal	0
ATAGACGAAGAGAAAG-1	Bdy	0
ATAGAGTACTGGGACA-1	Mal	1.60433748696844
ATAGAGTTATCAACTT-1	nMal	0
ATAGATTTGCAGTCGG-1	nMal	0.53992074001544
ATAGCAACTAGGGAAG-1	Bdy	0
ATAGCCTCAGTACCCA-1	nMal	0.372308339294302
ATAGGCGGCTATAGAA-1	nMal	0
ATAGGCTAGCTTCGCA-1	Bdy	0
ATAGGGATATCCTTGA-1	Mal	0
ATAGGTTGGGCAGATG-1	Bdy	0
ATAGTCTTTGACGTGC-1	nMal	0
ATAGTGAAGCGTTCTC-1	Mal	0
ATAGTTCCACCCACTC-1	Mal	0
ATATAAAGCGCTCGTG-1	nMal	0
ATATAAATGTAGCTGC-1	nMal	0
ATATAACACGGGCGCA-1	nMal	3.39234606353145
ATATACATGTATGGTA-1	nMal	0
ATATACGCTCGTGACG-1	Bdy	0
ATATAGAGTATTGGTC-1	nMal	0
ATATCAACCTACAGAG-1	Mal	0
ATATCAATTCCAGCCT-1	nMal	0
ATATCGTGCCAGACCC-1	nMal	0
ATATCGTTCCTCGAAC-1	Mal	0
ATATCTCCCTCGTTAA-1	Mal	0
ATATCTTAGGGCCTTC-1	Mal	0
ATATGGGATAGCAACT-1	nMal	0
ATATGTCTCCCTAGCC-1	Mal	0
ATATTCAGTTAAACCT-1	nMal	0
ATATTCCACATAGTGA-1	Mal	0
ATATTCCCACAGGTCA-1	Mal	0
ATATTGCTGTCAAAGT-1	nMal	0
ATATTTAACCCTCAAG-1	Bdy	0
ATCAAACACTGTTCCA-1	Mal	0
ATCAAACGAAGGTTTG-1	nMal	0
ATCAATCTGGGCTGCA-1	Mal	0
ATCAATGCCGTGGCTG-1	nMal	0
ATCACATTAGAATATC-1	Mal	0
ATCACGTGCTAATTAA-1	nMal	0
ATCACTTCATCCTCGC-1	Mal	1.53393035992596
ATCAGAAGCTGGTTGC-1	nMal	0
ATCAGACGGCACGCCG-1	nMal	0
ATCAGCCTCATGCTGC-1	Bdy	0
ATCAGCTCGTCCACTA-1	nMal	0
ATCAGGTCGCCATTGC-1	Mal	0
ATCAGTAGGCAGGGAT-1	Mal	1.33923109137963
ATCATAGATCGACGAG-1	nMal	0
ATCATAGCCCTATGTA-1	Bdy	0
ATCATCCAATATTTGT-1	Mal	0.993289552341216
ATCATCTGCCCAGTGT-1	nMal	0
ATCATTGTACCGCATT-1	nMal	0
ATCCAACGCAGTCATA-1	Bdy	0
ATCCAATGGAGGGTCC-1	nMal	0
ATCCAATGGTACCGAA-1	nMal	0
ATCCACATCGACAGAA-1	nMal	0
ATCCACGCTAAATGTT-1	nMal	0
ATCCAGAGCAACAACC-1	nMal	0
ATCCAGGATTCGTGAA-1	nMal	0
ATCCCATCCACAGCGC-1	nMal	0
ATCCCATTTCCGTGGG-1	nMal	0
ATCCTACCTAAGCTCT-1	nMal	0
ATCCTGAATCGCTGCG-1	nMal	0
ATCCTGCGTGGAATGG-1	nMal	0
ATCCTGCTGCAGATAG-1	nMal	0
ATCGACCCAATACAGA-1	Mal	0
ATCGACTCTTTCCGTT-1	Mal	0
ATCGCACGCCGGGAGA-1	Mal	0
ATCGCCAGTCAACATT-1	Mal	0
ATCGGAGACAGACGGC-1	Bdy	0
ATCGGCAAGCAGTCCA-1	Mal	0
ATCGGTTACCTAGTAA-1	nMal	0
ATCGTATTCCGAGAAC-1	nMal	0
ATCGTGGAAAGTCTGG-1	nMal	0
ATCGTTAGCTAGCGGA-1	Bdy	0
ATCGTTCACTTTCGCC-1	Mal	0
ATCTAATATCCTACGG-1	nMal	0
ATCTACCATCTGCTCC-1	nMal	0
ATCTAGCTTGTGAGGG-1	nMal	0
ATCTCCCACGGAATAT-1	Bdy	0
ATCTCCCTGCAATCTA-1	Mal	0
ATCTGACATGGAAGGA-1	nMal	0
ATCTGCACCTCTGCGA-1	Mal	0
ATCTGCTGTTATCGCC-1	nMal	0
ATCTGGGCTGTTCTTG-1	nMal	0
ATCTGGTTAAGACTGT-1	nMal	0
ATCTGTAATTGTACCC-1	Mal	0
ATCTTAGGGCATTAAT-1	nMal	0
ATCTTATCGCACACCC-1	Bdy	0
ATCTTGACCTGCAACG-1	Mal	0
ATCTTGACTTGTCCAA-1	Mal	0
ATGAAGCCAAGGAGCC-1	nMal	0.413680487902673
ATGAAGTGGACCCAGC-1	nMal	0
ATGACGCCGGCTCTAA-1	Mal	0
ATGACGCGTTCTATCC-1	nMal	0
ATGACTATCAGCTGTG-1	nMal	0
ATGACTATGCGACATT-1	Mal	0
ATGAGGAGTGTTAATC-1	nMal	0
ATGATCGGGAATAGAC-1	Mal	1.62317827813424
ATGATGCAATGGTACA-1	nMal	0
ATGCACCTTCCTTAAT-1	nMal	0
ATGCACGCGCTGTTCA-1	nMal	0
ATGCACTACCGCATTG-1	Bdy	0
ATGCATGATCCAGGAT-1	Mal	0
ATGCATTCCGTGATGG-1	nMal	0
ATGCCAATCGCTCTGC-1	Mal	0
ATGCCATTTGCGACCA-1	Mal	1.86125918309788
ATGCCGGTCTTGCATA-1	nMal	0
ATGCCGGTTGATGGGA-1	Bdy	0
ATGCGACAGTCCCATT-1	Mal	0
ATGCGAGTCCCACCAC-1	Bdy	0
ATGCTCAGTGTTGCAT-1	nMal	0
ATGCTCTGGCGCGGTA-1	Mal	0
ATGGAAATTTAAGGAG-1	nMal	0
ATGGACTGCTTAGTTG-1	nMal	0
ATGGAGCAGGCCGTGA-1	Mal	1.38099287399707
ATGGATCCGGCGTCCG-1	Mal	2.43888461733157
ATGGATTGACCAAACG-1	Mal	0
ATGGCAGCATTACGAT-1	nMal	0
ATGGCAGCCGAGAAAC-1	nMal	0
ATGGCTGGAAATGGCC-1	Mal	0
ATGGGAACGGAAGCGG-1	Mal	0
ATGGGCCTCGGCCTCT-1	Mal	0
ATGGGTGTATACCTCC-1	nMal	0
ATGGTATTTACTGATT-1	nMal	0
ATGGTCGCGTGGTTTC-1	Mal	1.41352519036667
ATGGTGCTCAAAGCCA-1	nMal	0.667589526027596
ATGTACGATGACGTCG-1	nMal	0
ATGTAGCGCGCGTAGG-1	nMal	0
ATGTCTTGTTTGACTC-1	nMal	0
ATGTGAAAGCCTAATG-1	nMal	0
ATGTGCATCCGACGCA-1	Mal	0
ATGTGGACATCTTGAT-1	Mal	0
ATGTGTAGTTTAGTCA-1	nMal	0
ATGTTACGAGCAATAC-1	nMal	0
ATGTTCGTCGACCCAC-1	nMal	0
ATGTTGATTAGAGACT-1	nMal	0
ATGTTGTAGTCTGTTT-1	nMal	0
ATTAAACATGCGGACC-1	Bdy	0
ATTAATACTACGCGGG-1	Mal	1.83247647136016
ATTAATGAACCAGTCG-1	Bdy	0
ATTAATTCGGTCACTC-1	Mal	0
ATTACAACTACCGGCC-1	Mal	0
ATTACATGTCAGTCTT-1	nMal	0
ATTACGCGCTGGCAGG-1	nMal	2.37813178367953
ATTACGGGCTACGGTT-1	nMal	0
ATTACTAGCCTCTTGC-1	nMal	0.393422125620602
ATTACTTACTGGGCAT-1	Mal	2.2072425502065
ATTAGATTCCTCAGCA-1	Mal	1.81033167280907
ATTAGATTGATAGCGG-1	Bdy	0
ATTAGGCGATGCTTTC-1	Mal	0
ATTATACTTTGCTCGT-1	Mal	0
ATTATCGGAATGTACG-1	nMal	0
ATTATCTCGACAGATC-1	nMal	0
ATTATGAGACCCAATT-1	nMal	0
ATTATGCCATAGGGAG-1	Bdy	0
ATTATTATGTCCGTCA-1	nMal	0
ATTATTCAGAGTCACT-1	nMal	0
ATTCAACCATTTAAGG-1	nMal	0
ATTCACTGATGTTGGA-1	nMal	0
ATTCAGGACCTATTTC-1	Mal	0
ATTCAGGATCGCCTCT-1	nMal	0
ATTCAGTAGCAGGGTC-1	nMal	0
ATTCATATACTGTCCA-1	Mal	1.20917785230163
ATTCATCGTTGAGGCA-1	nMal	0
ATTCCCACATAAACAA-1	nMal	1.20294711539271
ATTCCCGAAGGTACAG-1	nMal	0
ATTCCTCCGCCAGTGC-1	Bdy	1.94214817471432
ATTCGACGCCGGGCCT-1	nMal	0
ATTCGCGCCTTGAGAG-1	Bdy	0
ATTCTCGTCTCTTTAG-1	nMal	0
ATTCTGAGTATGAACT-1	nMal	0
ATTCTTCGTACTTATG-1	Mal	0
ATTGAAGATCTTAGTG-1	Mal	0.516434526400623
ATTGACGTAACTCGGT-1	nMal	0
ATTGATCACCACATTT-1	nMal	0
ATTGATGAGTCCTAAC-1	Mal	0
ATTGCCTATTAGACCG-1	nMal	0
ATTGCCTTTATGTTTG-1	nMal	0
ATTGCGATCAGTAACT-1	Mal	0
ATTGCTGCTCCTCCAT-1	nMal	1.89026687629295
ATTGGATTACAGCGTA-1	nMal	0
ATTGGGAATATCTTGG-1	Bdy	0
ATTGGTAGGATCCGCT-1	nMal	0
ATTGGTTGTGCATTAC-1	nMal	0
ATTGTACAACTCGGCT-1	Mal	0
ATTGTCGCAATACCTT-1	Mal	0.5427130411989
ATTGTCTGTTTCATGT-1	nMal	0
ATTTAACTCGTATTAC-1	Bdy	0
ATTTACAGTTTACTGG-1	nMal	0
ATTTACTAAGTCCATT-1	Mal	0
ATTTCATTATTTCGCG-1	Mal	0
ATTTCCGGGTTCTGCG-1	nMal	0
ATTTGCCTAGTTACGA-1	nMal	0.524158789582454
ATTTGCGCGAGTAGCT-1	nMal	0
ATTTGGAGATTGCGGT-1	nMal	0
ATTTGTCTTGGGAGCT-1	Mal	0
ATTTGTTCCAGGGCTC-1	Mal	0
CAAACCAGGTCTGCAT-1	nMal	0
CAAACGAGTATCGCAG-1	nMal	1.42564878117569
CAAACGGTCGCACTTT-1	nMal	0
CAAACGTGGTCTTGCG-1	nMal	0
CAAACTACGATAGAGA-1	Mal	0.744302343860875
CAAACTATTGAGCTTC-1	Mal	0.46505475860755
CAAAGATTATTGGGCC-1	nMal	0
CAAATCTCTCACAAGG-1	nMal	0
CAAATGCGGAGTGTTC-1	nMal	0.359700664855269
CAAATGTCCTTCCGTG-1	Bdy	0
CAAATTGTCAGCAAGC-1	Mal	0
CAACAGTGCCAAACGG-1	nMal	0
CAACCTACCGAGCAGT-1	Bdy	0
CAACGACCCGTTTACA-1	Bdy	0
CAACGAGCTTATTATG-1	nMal	0
CAACGCGATGAGCCAA-1	nMal	0
CAACGGTTCTTGATAC-1	nMal	0
CAACTATATCGAATGC-1	Mal	0
CAACTCCAACGTTTAG-1	Bdy	0
CAACTCCTTGATCCCG-1	nMal	1.18059701387529
CAACTGCTCATCCGAT-1	nMal	0
CAACTTGTAGTGGGCA-1	nMal	0
CAAGAGGGCGGAGTAC-1	Mal	0
CAAGATATTATAACGT-1	Mal	0
CAAGCAACGTCGGAGT-1	nMal	0
CAAGCACCAAATGCCT-1	Mal	0
CAAGCGGCACATAATT-1	nMal	0
CAAGGATCGCATGTTC-1	Mal	0
CAAGGCCAGTGGTGCA-1	nMal	0
CAAGGTCCTATAGGCT-1	Mal	0.650898589530223
CAAGTAAGTGATAGAC-1	nMal	0
CAAGTGAACTTTGGTT-1	nMal	0
CAAGTGTGGTTGCAAA-1	Mal	0
CAATAAACCTTGGCCC-1	nMal	0
CAATACGCTCTGAGGC-1	nMal	0
CAATATTCTTGACCTA-1	nMal	0
CAATCCCTATACCAGC-1	Mal	1.06473039256134
CAATCCTGCCGTGGAG-1	nMal	0.485724260272951
CAATGCGAGAAGTATC-1	Mal	0
CAATGGAATCTACATA-1	Mal	0
CAATGGATCTCTACCA-1	nMal	2.139625110254
CAATGGTCGGCCTGGG-1	nMal	0
CAATTAAGGGTGATGA-1	Bdy	0
CAATTGGGCCGCACTC-1	nMal	0
CAATTTCGTATAAGGG-1	Mal	0
CACAAGCTAAGAAAGG-1	nMal	0
CACAATGAGCTGCTAT-1	nMal	0
CACACACGCTAACGAG-1	nMal	0
CACACAGGGATAGATT-1	nMal	0
CACACGCGCTGTCTTA-1	Mal	0
CACACGTTTCAATGGG-1	Bdy	0
CACAGAGACGAGGACG-1	nMal	1.47278039005436
CACAGCACCCACGGCA-1	Bdy	0
CACAGCTAGGGAGTGA-1	Mal	0
CACAGGGCCATATAGT-1	Bdy	0
CACAGGGCCGTTGTCA-1	nMal	0
CACATATTAGCAGGAT-1	Mal	2.18033763250941
CACATCGTGCACGCGC-1	nMal	0
CACATCTCACCGACGA-1	nMal	0
CACATGATTCAGCAAC-1	Mal	1.47045314787078
CACATTCTTTCGATGG-1	Mal	0
CACATTTCTTGTCAGA-1	Mal	0
CACCAATCATCCGTCT-1	nMal	0
CACCACGCCACACAGA-1	nMal	0
CACCAGTCAGCATGCA-1	nMal	0
CACCATCGGAGGAGAC-1	Bdy	0
CACCCAAATCTTATGT-1	Mal	0
CACCCACACGTCACCC-1	nMal	0.491643581108878
CACCCACGAGGCAATT-1	Bdy	0
CACCCGGTTTGTGACT-1	nMal	0
CACCCTAACAAGATCT-1	Mal	0
CACCCTTGGTGAGACC-1	nMal	0
CACCCTTTCCTCGCTC-1	nMal	0.850408322452656
CACCGATACACCGAGC-1	Mal	0.793586759598989
CACCGCCAGAAGGTTT-1	Bdy	0
CACCGCCGACCAGCGA-1	nMal	0
CACCGCGTCCACTCTA-1	Mal	0
CACCGGAGATATCTCC-1	Mal	1.54981001079568
CACCGGGCATCACAAG-1	nMal	0
CACCGTATCCCATCCG-1	Bdy	0
CACCGTTAGGGATCAC-1	nMal	0
CACCGTTGCGCGATAT-1	nMal	0
CACCTAATAGAGTCGT-1	nMal	0
CACCTAATCAGTTTAC-1	Mal	0
CACCTCGATGGTGGAC-1	Mal	0
CACCTTGCGAAACTCG-1	Mal	0
CACCTTGGCGCCTTTG-1	Mal	0
CACGAAAGTTAGTCCC-1	nMal	0
CACGACTAAAGTTCTG-1	nMal	0
CACGAGCAAACCAGAC-1	nMal	0
CACGCACAGCGCAGCT-1	Mal	0
CACGCAGCGAGGCTTT-1	Mal	0
CACGCGGAACTGTTGC-1	Mal	0
CACGGCGCGCCAAAGG-1	Mal	0
CACGGGATTGAGGGTT-1	nMal	0
CACGTCGGCAACCTCT-1	nMal	0
CACGTCTATGATGTGG-1	Mal	0.742624199355554
CACGTTCGTGCTCTAG-1	Mal	0
CACGTTTCGTACACAC-1	Bdy	0
CACTAAAGTTGCCTAT-1	Bdy	0
CACTACGGGAGCTGCC-1	Bdy	0
CACTACTCAGTTCTGT-1	nMal	0
CACTCAAGAGCTATGG-1	Mal	1.392703431126
CACTCAGCTCTTGAGG-1	Mal	1.31024789892182
CACTCCTATGTAAGAT-1	nMal	0
CACTCCTCTCGGTCGG-1	Mal	2.68903190262809
CACTCGAGCTGAACAA-1	Mal	0
CACTCGGTTAGGAGGA-1	nMal	0
CACTCTCAAGCATCGA-1	nMal	0
CACTCTTCTGCTAGCC-1	Bdy	0
CACTGACGATTGTGGA-1	nMal	0
CACTGTCCAAGTGAGA-1	nMal	0
CACTTAATCAGACGGA-1	nMal	0
CACTTCGCCACAGGCT-1	nMal	0
CAGAACTTAGCCCTCT-1	Mal	0
CAGACACCGATCGCTG-1	nMal	0
CAGACCTGTAAGTGTT-1	Mal	0
CAGACGAACCTGATAC-1	nMal	0
CAGAGACGGTCACCCA-1	nMal	0
CAGAGCATGAGCTTGC-1	nMal	0
CAGAGGCGATGCATGA-1	nMal	0
CAGAGTGATTTAACGT-1	nMal	0
CAGATAATGGGCGGGT-1	nMal	0
CAGATACTAACATAGT-1	Mal	0
CAGATATGAAGATGAC-1	nMal	0
CAGATGTTTGTCCCAA-1	nMal	0
CAGCAGCCCGTTCCTT-1	nMal	0
CAGCAGTCCAGACTAT-1	Mal	0
CAGCAGTCTGTGCTGC-1	nMal	0
CAGCCCTCACAGGCAG-1	nMal	0
CAGCCGGGCCCTCTAT-1	Mal	0
CAGCCTCCTGCAGAGG-1	Mal	0
CAGCCTCTCCTCAAGA-1	Mal	0
CAGCGATTCCCTTCAA-1	nMal	0
CAGCGCCAACACGATA-1	nMal	0
CAGCTCACTGAGACAT-1	Bdy	0
CAGCTCGACAAGTTAA-1	nMal	0
CAGCTCGTGCTTGTGT-1	nMal	1.195499943026
CAGCTCTGGGCTCACT-1	nMal	0
CAGCTGGCGTAACCGT-1	nMal	0
CAGCTTAGTAGGTAGC-1	nMal	0
CAGGAAGACTTTATAT-1	Mal	0
CAGGATATATCGTTGT-1	Mal	0
CAGGCAGTCTTACCAG-1	nMal	0
CAGGCCAGTACCACCT-1	nMal	0
CAGGCCGTTTGGGTGT-1	nMal	0
CAGGCGCACGGTGGTC-1	nMal	0
CAGGCGCCATGCTAGG-1	Mal	0
CAGGGAGATAGGCCAG-1	nMal	0
CAGTAACTATTTATTG-1	Mal	0
CAGTAATCCCTCCCAG-1	nMal	0
CAGTACATTCTCTAAA-1	Mal	1.95245287211938
CAGTACCAGTTTACGT-1	nMal	0
CAGTAGCCCACGCGGT-1	nMal	0
CAGTCGAGGATGCAAT-1	Mal	0
CAGTCGGCCTAGATAT-1	nMal	0
CAGTCTGTATACTGGG-1	Mal	0
CAGTGAATAAATGACT-1	Bdy	1.47798316315601
CAGTGGTTGCACATGA-1	nMal	0
CAGTGTCCGCAGAATG-1	nMal	0
CAGTGTCGGCTGGCCC-1	Bdy	0
CAGTGTTAATCTCTCA-1	nMal	0
CAGTTCAAATTGACAC-1	Bdy	0
CAGTTCCGCGGGTCGA-1	nMal	0
CAGTTCGAGGACCCGA-1	nMal	0
CATAACGGACAGTCGT-1	Mal	0.8778321684696
CATAAGAAGCTTGGCT-1	nMal	0
CATAAGCTCTCCGTCT-1	nMal	0
CATAATGAGCGGGCGA-1	nMal	0.703282373872098
CATACAAAGCCGAACC-1	nMal	0
CATACACAAAGTCAGC-1	nMal	0
CATACACGGTTCCCAC-1	nMal	0
CATACCCGTACCCAGT-1	nMal	0
CATACGAACTAGCTGG-1	nMal	0
CATACGGCGTCTGGGC-1	Mal	0
CATACTATGTAATTGT-1	nMal	0
CATACTTCTTTCTCCG-1	nMal	0
CATAGAGGAGATACTA-1	nMal	0
CATAGCCGCCCGGGAT-1	nMal	0
CATAGCGTTGCCCACC-1	nMal	0
CATAGGGACACTTGTG-1	nMal	0
CATAGTACATTGAGAG-1	Mal	0
CATAGTAGCATAGTAG-1	nMal	0.59120252153852
CATAGTCAAATACATA-1	nMal	0
CATAGTCCACAAGAAC-1	nMal	0
CATATACTACTGATAA-1	Mal	0
CATATAGGTACAGTCA-1	Mal	0
CATATGTCAGGCTACG-1	nMal	0
CATATTATTTGCCCTA-1	Mal	1.41059015205749
CATCATCTACCCGGAC-1	Bdy	0
CATCATTACCCTGAGG-1	Mal	0
CATCCAATATAGTTTG-1	nMal	0
CATCCGCAGGCCCGAA-1	nMal	0
CATCCTCTCAAAGATC-1	Mal	2.04738806487155
CATCGCCCGCGGCCAA-1	nMal	0
CATCGGACGGGTTAAT-1	Mal	0
CATCGTCCGGTTACTA-1	nMal	0
CATCTATCCCGTGTCT-1	Mal	0
CATCTGCAGGATCATT-1	nMal	0
CATCTTACACCACCTC-1	Mal	0
CATGAACCGACATTTG-1	nMal	0
CATGAACCTCTTATCA-1	nMal	0
CATGACTTCGCTGAAT-1	Bdy	0
CATGAGATGCACTCTC-1	Bdy	0
CATGAGTCCATCACGG-1	nMal	0
CATGATGCACAATTCT-1	Mal	0
CATGATGGAAGTTAGC-1	Mal	0
CATGCACATGAGAGGC-1	nMal	0
CATGCACGTGTTACTG-1	Bdy	0
CATGCATGGAGACCCT-1	nMal	0
CATGCCAACTCGCAAA-1	nMal	0
CATGCGACCAGTTTAA-1	Mal	0
CATGCGTTAGACAGAA-1	Mal	0
CATGCGTTGAGAGGAG-1	nMal	0
CATGCTGGCTCCAATT-1	Mal	0.651337735762539
CATGGATTGTCTTCCG-1	nMal	0
CATGGCAGGAAGATCG-1	Mal	1.60847860306323
CATGGCTCCCTATGTC-1	nMal	0
CATGGGTATGCCTTAT-1	Mal	0
CATGGGTCGGGTGTGG-1	Mal	0
CATGGTAAGTAGCGTT-1	Mal	0
CATGGTATTAGTTTGT-1	nMal	0
CATGGTCTAGATACCG-1	Bdy	0
CATGGTTTATTAATCA-1	nMal	0
CATGTAAGAGACATTT-1	Bdy	0
CATGTCTCATTTATGG-1	Mal	2.01403684465442
CATTACGCAGGAAGGG-1	nMal	0
CATTACGTCGGCCCGT-1	Mal	0
CATTATAACAGGGTCC-1	nMal	1.22473627724012
CATTATCCCATTAACG-1	nMal	0
CATTATGCTTGTTGTG-1	Mal	0
CATTCACTGACAGCTA-1	nMal	0
CATTGCAAAGCATAAT-1	nMal	0
CATTGCGAAATGGGCG-1	nMal	0
CATTTAGCGGACCATG-1	Bdy	2.61434211279111
CATTTATCGTTCAAGA-1	nMal	0.554452616908836
CATTTCTAGCAGACTA-1	nMal	0
CATTTGAGTGGTACGT-1	nMal	0
CCAAACAGAACCCTCG-1	Bdy	0
CCAAATCAAAGGGCAA-1	nMal	0
CCAACCTTATGTAACT-1	nMal	0
CCAACGATGCACTGAT-1	nMal	0
CCAACGCTTGCCAGGG-1	Mal	0
CCAAGAAAGTGGGCGA-1	nMal	0
CCAAGACTTCTGCGAA-1	Bdy	0
CCAAGCGTAACTCGTA-1	Mal	1.40977087421791
CCAAGGAACAGAGAGG-1	Bdy	0
CCAATAGATTTCATCT-1	nMal	0
CCAATAGTGCCGTCGA-1	nMal	0
CCAATCGGTAGATCGA-1	Mal	1.20457981295943
CCAATGTCACAGCAAG-1	Bdy	0
CCAATTACGGGTCGAG-1	Mal	0
CCAATTGAATGTTAAT-1	Bdy	0.403524567631064
CCACAATGTACGTCTT-1	nMal	0
CCACACTGAGATATTA-1	Bdy	0
CCACAGTACCCATCCT-1	Mal	0
CCACATGGCTCTTTAT-1	nMal	0
CCACCAACTTTACTGT-1	nMal	0
CCACCCAAGGAAAGTG-1	Mal	0
CCACGAATTTAACCTC-1	Mal	0.920784172689154
CCACGAGAAGAGAATC-1	Mal	0
CCACGGAGCCATAAGA-1	nMal	0
CCACGGCAGGTGTAGG-1	nMal	0
CCACGGTGCCCGGTAG-1	Mal	0.74616331911836
CCACTCAGATCCGCAA-1	nMal	0
CCACTGGTGGCTGGTT-1	nMal	0
CCACTGTTTGGATTAA-1	Mal	0
CCAGAAAGCAACTCAT-1	nMal	0
CCAGAGACAAAGCCGG-1	nMal	0
CCAGATAGTTGAGTGA-1	nMal	0
CCAGCCTGGACCAATA-1	Mal	0
CCAGCTACGCCTCATA-1	nMal	0.954626173670854
CCAGCTCGAACGCATT-1	nMal	0
CCAGCTGATGGTACTT-1	nMal	0
CCAGCTTCCGCCCGCA-1	nMal	0
CCAGGGACGTGGCCTC-1	Mal	0
CCAGTAGTCTGATCCA-1	nMal	0
CCAGTCAAATCTCTTA-1	nMal	0
CCAGTCTAGACGGCGC-1	Mal	0
CCAGTCTTGTCATAGA-1	nMal	0
CCAGTTCGGTAACTCA-1	nMal	0
CCATAAACAACCCGAC-1	Mal	0.951395204590135
CCATACCTTTACTTGT-1	Mal	0
CCATACTCGCCTCTCC-1	nMal	0
CCATAGAGGCTGCCAG-1	nMal	0
CCATAGGTTGGCGTGG-1	Mal	1.36666997626605
CCATAGTCAGTAACCC-1	nMal	0.329577818838775
CCATATGGAAACTATA-1	Bdy	0
CCATCCATACCAAGTC-1	nMal	0
CCATCGCAGTTAAACT-1	Bdy	0
CCATCTCACCAGTGAA-1	Mal	1.64864247193383
CCATCTTGTTCACAAT-1	nMal	0
CCATGCCCTAGATTTC-1	nMal	0
CCATGCCTGTTTAGTA-1	Mal	1.56339595037547
CCATGCTCTGCAGGAA-1	nMal	1.05560451231683
CCATGGCAAACGCTCA-1	nMal	0
CCATGGCCCTTGTACC-1	nMal	1.2321689794952
CCATGTTCATCTATAT-1	nMal	0
CCATTAGCGATAATCC-1	Mal	0
CCATTCCCTGCCCACA-1	nMal	0
CCATTTCTACCTATTA-1	nMal	0
CCCAAACATGCTGCTC-1	Mal	1.30827444423789
CCCAACATACGTCGCG-1	nMal	0
CCCAACCACACTAACA-1	nMal	0
CCCAAGAATGCACGGT-1	nMal	0
CCCAAGACAGAGTATG-1	nMal	0.762709386297055
CCCAAGTCATTACACT-1	nMal	0
CCCAATGAGATTTGCA-1	nMal	0
CCCAATTTCACAACTT-1	nMal	0
CCCACTCCACGGTATC-1	nMal	0
CCCAGAGGAGGGCGTA-1	Mal	0
CCCAGGTCTGAAGGCT-1	nMal	0
CCCAGTAAACTTGGGA-1	nMal	0
CCCAGTTAAGGCGCCG-1	Mal	0
CCCGAAGTTTCGCGAA-1	nMal	0
CCCGACCATAGTCCGC-1	Mal	0
CCCGAGTTTCTCCGTA-1	Mal	0
CCCGCAGCGCGAACTA-1	Bdy	0
CCCGCAGGGCCCAAAG-1	Mal	0
CCCGCCATGCTCCCGT-1	Bdy	0
CCCGCGCAATGCACCC-1	nMal	0
CCCGCTAGAGGGTTAA-1	nMal	0
CCCGGGTCGTTCAGGG-1	nMal	0
CCCGGTGGAAGAACCT-1	nMal	2.82422367774739
CCCGGTGTATCGGAAT-1	nMal	0
CCCGTAAGTCTAGGCC-1	nMal	0
CCCGTAGCTGGGAAGA-1	nMal	0
CCCGTCAGCGTCTGAC-1	Mal	0
CCCGTGAGGGCGGTGA-1	nMal	0
CCCGTTTCGCAGATGT-1	nMal	0
CCCTACTTGAACAATG-1	nMal	0
CCCTAGGCAACAAGAG-1	nMal	0
CCCTATGTAGAGCAGA-1	nMal	0
CCCTCAGATCGAGAAC-1	nMal	0
CCCTCATTCTGGAATT-1	nMal	0
CCCTCCTCGCTCGTAT-1	nMal	0
CCCTCGATAATACACA-1	nMal	0
CCCTCGGGAGCCTTGT-1	nMal	0.345053364021746
CCCTGAAATGAGTTGA-1	nMal	0
CCCTGACTAACAAATT-1	nMal	0
CCCTGATGTAACTCGT-1	nMal	0
CCCTGCCCAATCCGCT-1	nMal	0
CCCTGCGCTACGCATA-1	nMal	0
CCCTGGCTGTTCCTTC-1	nMal	0
CCCTGGTATGGGCGGC-1	nMal	0
CCCTTTAATGGAGTTC-1	Bdy	0
CCCTTTGACAGGTCTT-1	nMal	0
CCGAAAGTGGTGAGCA-1	nMal	0
CCGAACACTGGGCCTC-1	nMal	0
CCGAACCTTCCCGGCC-1	Mal	0
CCGAAGCATTGACCAA-1	nMal	0
CCGAAGTATATTGTTC-1	nMal	0
CCGACAAACACATGAG-1	nMal	0.31103989056836
CCGACAAAGGGAGTGC-1	nMal	0
CCGACGGGCATGAGGT-1	nMal	0
CCGACGTAAACACAAC-1	Mal	0
CCGACTCGCATAGTCT-1	nMal	0
CCGAGGGATGTTAGGC-1	nMal	0
CCGATCTCAACCTTAT-1	Mal	0
CCGATTCGAGGGACCC-1	nMal	0
CCGCACAAAGACCAAC-1	Mal	0
CCGCACGTGACCTCGG-1	nMal	0
CCGCATGTGGTACGAT-1	nMal	0
CCGCCACCACAATCCA-1	nMal	0
CCGCCGGAACTTCTCG-1	nMal	0
CCGCCGGTCAACACAC-1	Bdy	0
CCGCCTGCGAATTGGT-1	Mal	0
CCGCCTTGCGATGTCG-1	nMal	0
CCGCGATTTGGTAGGT-1	nMal	0
CCGCGCAAGATACCCA-1	nMal	0
CCGCGGAATGCGTCAC-1	nMal	0
CCGCGGGTACGAAGAA-1	nMal	0
CCGCGTAGGTAAGGGC-1	nMal	0
CCGCTATCAGCACCAG-1	Mal	0
CCGCTCCGGATAAGCT-1	nMal	0
CCGCTCTTCCGAACTA-1	nMal	0
CCGCTGGTGCCATTCA-1	nMal	0
CCGCTTACCTCACTCT-1	nMal	2.49005561298419
CCGGAATGGTTTCAGT-1	nMal	0
CCGGAGCGTACTTTCT-1	nMal	0
CCGGCCGCGAGCATAT-1	nMal	0
CCGGCGCATATTGGAT-1	Bdy	0
CCGGCGTGAGACTCTG-1	nMal	0
CCGGGACCCGCAGAGA-1	Mal	0
CCGGGCGGTCTCGTCA-1	Bdy	0
CCGGGCTAAGAATTTC-1	nMal	0
CCGGGCTGCTCCATAC-1	Mal	1.16382499341553
CCGGGTTCGAGGTTAC-1	nMal	0
CCGGTTTGTAATTGTG-1	nMal	0
CCGTAAGTTGGTCCCA-1	Mal	0
CCGTACCCAAGCGCCA-1	nMal	0
CCGTAGGAAATCCCTG-1	Mal	0
CCGTAGGGTTGTTTAC-1	Mal	0
CCGTATCTCGTCGTAG-1	nMal	0
CCGTCAACCTCTGGCG-1	nMal	0
CCGTGCCCATGACGGC-1	nMal	0
CCGTGGAACGATCCAA-1	Mal	0
CCGTGTTAAATTCCAT-1	nMal	0
CCGTTACGTTAGAACA-1	Mal	0
CCGTTCCGAATCTCGG-1	nMal	0
CCTAAACAGGGTCCGT-1	nMal	0.408911213640848
CCTAAAGGCTGACGCT-1	Mal	0
CCTAAATTAACGGTTC-1	Mal	0
CCTAACCCAAACAAGT-1	Mal	0
CCTAACTAAGGCTCTA-1	Mal	0
CCTACATTCACAGACG-1	nMal	0
CCTACGCGACCTTACA-1	Mal	0
CCTACGGCTCAGTCGA-1	nMal	0
CCTACTGCTTACACTT-1	Mal	0
CCTAGGCGTAGCGATC-1	Mal	0
CCTAGGTAAAGGTAGC-1	nMal	0
CCTAGTTAGTCGCATG-1	Mal	0
CCTATAATGAGTGCCC-1	Bdy	0
CCTATACCGTCCTGTC-1	nMal	0
CCTATATCGTGTCACG-1	nMal	0
CCTATATTTGTCCTGG-1	nMal	1.74383018970019
CCTATCTATATCGGAA-1	Mal	0
CCTATGGCTCCTAGTG-1	nMal	0
CCTATGGGTTACCGTC-1	nMal	0
CCTATGGTCAAAGCTG-1	nMal	0
CCTATGTCCACTCCAC-1	nMal	0
CCTATTATTCCGGCCG-1	nMal	0
CCTCAACGATCGCTGT-1	nMal	0
CCTCACCAATCTTGAC-1	nMal	0
CCTCACCTGAGGGAGC-1	Mal	0
CCTCACCTTAGCATCG-1	Mal	0
CCTCATGCAGCTACGA-1	nMal	0
CCTCCCGACAATCCCT-1	nMal	0
CCTCCGACAATTCAAG-1	nMal	0
CCTCCTAGCTAGAGTC-1	nMal	0
CCTCCTGAGCCCACAT-1	nMal	0
CCTCCTGTTGTGTCGT-1	Bdy	0
CCTCGAAGTGGACGGG-1	Mal	0
CCTCGACCCACTGCCT-1	nMal	0
CCTCGCCAGCAAATTA-1	Mal	0
CCTCGCGCGATATAGG-1	Mal	0
CCTCGCGCTGTGCGAT-1	nMal	0
CCTCGGACCGGGATAG-1	Mal	0.873420510215713
CCTCGGATGCTACCTG-1	nMal	0
CCTCGGTTTCCTTGCC-1	nMal	0
CCTCTAATCTGCCAAG-1	Bdy	0
CCTCTACAAGGATTGG-1	nMal	0
CCTCTATCGATTAGCA-1	nMal	0
CCTCTCTCCCATCTAG-1	nMal	0
CCTCTGGCCTAGACGG-1	Mal	0
CCTCTGTACTATTCTA-1	Bdy	0
CCTGAACGATATATTC-1	Mal	0
CCTGAATATTTACATA-1	Mal	0
CCTGACCACCGATGGT-1	Mal	0.941746202472625
CCTGACGCAACCTTTA-1	Bdy	0
CCTGAGAATAAATGCA-1	nMal	0
CCTGCCCGTTGTCTAG-1	nMal	0
CCTGCGTTCTACGCTT-1	nMal	0
CCTGCTATTTGAGAAG-1	Mal	0
CCTGGCTAGACCCGCC-1	Mal	0
CCTGGTCGAATGTGGG-1	nMal	0
CCTGTAAGACATGATA-1	nMal	0
CCTGTACTCACGCCCA-1	nMal	2.50955332866072
CCTGTCACCCGGGCTC-1	nMal	0
CCTGTCGCCCGTAAAT-1	Mal	0
CCTGTCGTGTATGAAG-1	nMal	0
CCTGTGAAACCGTAAC-1	nMal	0
CCTGTTCAACCTCGGG-1	nMal	0
CCTGTTTGAAGACACG-1	Mal	0
CCTTCAGTTAAAGTGA-1	nMal	0
CCTTCCGCAACGCTGC-1	nMal	0
CCTTCGTATAGAATCC-1	nMal	0
CCTTCTCAGCGTTCCT-1	nMal	0
CCTTCTTGATCCAGTG-1	Mal	0
CCTTGACCACTTTATT-1	Mal	0
CCTTGTGAACGTGGTT-1	nMal	0
CCTTTAAGGGAGCACT-1	nMal	0
CCTTTCAATGAAGAAA-1	Bdy	0
CCTTTGAATTATGGCT-1	nMal	0
CGAAACATAGATGGCA-1	Bdy	0
CGAAACGCAATTCATG-1	nMal	0
CGAACAGTATGGGCGT-1	Mal	0
CGAACCCGCATGCGTC-1	nMal	2.10977392952907
CGAACCTCTTTCCTAG-1	nMal	0
CGAACGCCCAGTGCCG-1	Mal	0
CGAACGGCCGGACAAC-1	nMal	0
CGAAGACGGTGAGTGC-1	nMal	0
CGAAGCCACAGCATGG-1	nMal	0
CGAAGCTATAAATTCA-1	Mal	0
CGAAGGGTTTCAGATT-1	nMal	0
CGAAGTTGCTCTGTGT-1	nMal	0
CGAATCTGCTCGACGC-1	nMal	0
CGAATGAAGTCATTGC-1	nMal	0
CGAATGACGCATAATG-1	nMal	0
CGAATGGTAGGTCGTC-1	nMal	0
CGACAATTTGATCTAA-1	Mal	0
CGACACGCTCCGACAG-1	Mal	0
CGACAGTTCGCGTTAT-1	nMal	0
CGACATGCGATCTTCT-1	nMal	1.69568501583596
CGACCCTTAACGCCGG-1	nMal	0
CGACCGTTGGTATTCG-1	nMal	0
CGACCTACTAGACAAT-1	nMal	0
CGACGCATCCGTACCT-1	nMal	0
CGACTCAGGATGTTAT-1	Mal	0
CGACTTTGTATAGCCT-1	Mal	0
CGAGACCCTAGAGTGT-1	Mal	0
CGAGAGATGTGAACCT-1	nMal	0
CGAGAGCGCGTAGATA-1	nMal	0
CGAGAGCTTTCACTAC-1	nMal	0
CGAGAGGGTAGCCGCG-1	Bdy	0
CGAGCACTTCAAGTTT-1	nMal	0
CGAGCGTTGATCAGCC-1	nMal	0
CGAGCTGGGCTTTAGG-1	Mal	0
CGAGGCCAGGCATTGG-1	nMal	0.518831843887099
CGAGGCTAAATATGGC-1	nMal	0
CGAGGGACTGCGGTCG-1	Mal	2.34251110769296
CGAGGGTATCCAGGTG-1	nMal	0
CGAGTACTAAAGAGGA-1	nMal	0
CGAGTGAAGGTACCAG-1	nMal	0
CGAGTGCTATAGTTCG-1	nMal	0
CGAGTTCTGTCCCACC-1	nMal	0
CGAGTTTATCGGACTG-1	Mal	0.909563915425996
CGATACCTCGCGGACA-1	Bdy	0
CGATAGCGATACAGTG-1	nMal	0
CGATAGTCGTACTGCA-1	nMal	0
CGATATTAGCCGCAGG-1	nMal	0
CGATCCACCATTGTTG-1	nMal	0
CGATCCGACCCAGTGC-1	Bdy	0
CGATCCTCGCAACATA-1	nMal	0
CGATCTGTTGGAGGAC-1	nMal	0
CGATGGACCCTACGCC-1	Mal	0
CGATGTTGTTATCTAC-1	nMal	0
CGATTAAATATCTCCT-1	nMal	0
CGATTCGCCTGGCTGC-1	nMal	0
CGATTTGTCATTAATG-1	nMal	0
CGCAAACACGAGTTAC-1	nMal	0
CGCAATCGATCATTAG-1	nMal	0
CGCAATTACTTTCGGT-1	nMal	0
CGCAATTAGGGTAATA-1	Bdy	0
CGCAATTCTACAATAA-1	nMal	0
CGCACATGTCCACTAC-1	Mal	0
CGCACGTCTGTTTATG-1	nMal	0
CGCACGTGCGCTATCA-1	Mal	0
CGCAGAAACATTTGCG-1	nMal	0
CGCAGGCGATCCAAAC-1	Mal	0
CGCATCATGGCTTCAG-1	Bdy	2.68903190262809
CGCATGCCGAATGCGT-1	nMal	0
CGCATGGTGCGATGCT-1	Mal	0
CGCATTAGCTAATAGG-1	Mal	0
CGCCAAGAAGCCGAGT-1	nMal	1.55215251752511
CGCCACAGGTCGCGAT-1	nMal	0
CGCCAGTAGTACCTTG-1	nMal	0
CGCCATCCGATTATGA-1	Mal	0
CGCCCAGCACGCCTAG-1	nMal	0
CGCCCAGCGTTTCACG-1	nMal	0
CGCCCGCTTCCGTACA-1	Bdy	0
CGCCCTAATTGTTCAA-1	nMal	0
CGCCCTTGAAGGCTGA-1	nMal	0
CGCCGACTATTCGCTA-1	nMal	0
CGCCGCCCATGCCTGT-1	Mal	0
CGCCGCGTTCTGAACG-1	nMal	0
CGCCGTTCAGCATAGT-1	Bdy	0
CGCCTCCCTCCTCTAT-1	Mal	0
CGCCTGGCCTACGTAA-1	nMal	0
CGCGAAGTGGCATACT-1	nMal	0
CGCGACACTGCGCAGC-1	nMal	0
CGCGACCGCGACAGAT-1	nMal	0
CGCGAGTCTGCCGGGT-1	nMal	0
CGCGCAAATGTCCAGA-1	nMal	0
CGCGCATGTTTGATTG-1	nMal	0
CGCGCCCGACTTAATA-1	Mal	0
CGCGGCTCAACTTGAA-1	Mal	0
CGCGGGAATTAGGCAG-1	nMal	0
CGCGGGAATTCCTTTC-1	nMal	0
CGCGGTCACAAACCAA-1	Mal	0
CGCGTCATATTAAACC-1	nMal	0
CGCGTGGGCCTGTGTT-1	nMal	0
CGCGTTCATGAAATAC-1	Mal	0
CGCTACGGGACATTTA-1	nMal	0
CGCTAGAGACCGCTGC-1	Mal	0
CGCTATACCGCCCACT-1	nMal	0
CGCTATTCAATGTATG-1	nMal	0
CGCTATTCTTAGGCTC-1	Mal	0
CGCTCGACATAATGAT-1	nMal	0
CGCTCTCCGTAGATTA-1	nMal	0
CGCTGGTGACTACCCT-1	Mal	0
CGCTGTGACGCCGCAC-1	Mal	0
CGCTGTGTGGATGTTG-1	nMal	0
CGCTTAGTATTGATAC-1	nMal	0
CGCTTATTCCCGGTCG-1	nMal	0
CGCTTCCACTGAAATC-1	nMal	0
CGCTTCGGTCTAAGAC-1	nMal	0
CGCTTTCATACCGGTG-1	Mal	1.23900662303368
CGCTTTCTTGCATTCG-1	nMal	0
CGGAAAGAATCAAACG-1	nMal	0
CGGAAATTTCACATCC-1	nMal	0
CGGAACGTAAACATAG-1	nMal	0
CGGACGTTACTTGAAG-1	nMal	0
CGGAGCAATTTAATCG-1	nMal	0
CGGAGCATGGCGATCC-1	Mal	0
CGGAGCTTATAACACC-1	Bdy	0
CGGAGTTTGAGAGACA-1	nMal	0
CGGATAAGCGGACATG-1	nMal	0
CGGATCCTCAAGGACT-1	Bdy	0
CGGATGAATGCTGTGA-1	nMal	0
CGGCAAACATCGTGCG-1	Mal	0
CGGCAATAAGATCGCC-1	Bdy	0
CGGCACCGTTAGCGCC-1	Mal	0
CGGCACTCAAGAAAGT-1	nMal	0.995650612617781
CGGCAGGGTCGGGTTG-1	Bdy	0
CGGCCACGCACAAAGT-1	Bdy	0
CGGCCAGAGCGACCAT-1	nMal	0
CGGCCCAACCTGTAGT-1	Mal	0
CGGCCCAGGTATATCC-1	Bdy	0
CGGCGCCATCAATCCC-1	Bdy	0
CGGCTCTAAAGCTGCA-1	Mal	0
CGGCTCTTCGTCGAAC-1	Mal	0
CGGCTGCAAGATTAAG-1	nMal	0
CGGCTTTGTATGATAA-1	nMal	0
CGGGAACGCCCTGCAT-1	nMal	0
CGGGAAGTACCGTGGC-1	nMal	0
CGGGAATATAGTATAC-1	Bdy	0
CGGGAATTTATGTAAA-1	Mal	1.35183456833378
CGGGAGCTTCAGTGTA-1	Mal	0
CGGGAGTATACCGCCG-1	nMal	0
CGGGATCAATGTAAGA-1	Mal	0
CGGGCAGCTAAACCGC-1	nMal	0
CGGGCCATAGCCGCAC-1	nMal	0.486543718326052
CGGGCCTTCTTTGTAA-1	Mal	0
CGGGCGATGGATCACG-1	nMal	0
CGGGTGTACCCATTTA-1	nMal	0
CGGTACGGCAAACCCA-1	nMal	0
CGGTACTAGAATCAAA-1	Mal	0
CGGTAGAGGTGCAGGT-1	Bdy	0
CGGTATAGGTATTAGC-1	Mal	0
CGGTCAAGTGGGAACC-1	nMal	0
CGGTCCGTCGCAAGCC-1	nMal	0
CGGTCTATCAACCCGT-1	Mal	0
CGGTGAAGACTAAAGT-1	nMal	0
CGGTGCAGATAGAACG-1	nMal	0
CGGTGCGCGTTGGTCC-1	nMal	0
CGGTGGGCTCCAGCCT-1	Mal	0
CGGTGTACTTGATCCC-1	nMal	0
CGGTTATCCAACAGTG-1	Mal	0
CGGTTCAAGTAGGTGT-1	Mal	0
CGGTTGACCTGGCATA-1	nMal	0
CGGTTGAGTATCCTTC-1	nMal	2.43983991154884
CGGTTGGGTTCAAGTT-1	Mal	0
CGGTTTACTGAACATT-1	nMal	0
CGTAAAGCAAGAAATC-1	nMal	0
CGTAACTTCGACACTT-1	nMal	0
CGTACCTGATAGGCCT-1	Mal	1.20670974417261
CGTAGAGAGTAATTAT-1	nMal	0
CGTAGCGAATTGTCAG-1	Mal	0
CGTAGCGCCGACGTTG-1	nMal	0
CGTATTAAGAGATCTA-1	Bdy	0
CGTATTGTTTGGCGCC-1	nMal	0
CGTCAAGGCTATAAAT-1	nMal	0
CGTCACGTCCATTGGT-1	nMal	0
CGTCAGCTATTTACTC-1	nMal	0.695606218759899
CGTCAGTGCGCACAAG-1	nMal	0
CGTCAGTTTATCGTCT-1	nMal	0.568545390992628
CGTCATACCATATCCA-1	nMal	0
CGTCGCATGTGAGCCA-1	nMal	0
CGTCGCTTGGTTATAC-1	nMal	0
CGTCGGATAGTGTTGA-1	Bdy	0
CGTCGGGTCTAAGCGC-1	nMal	0
CGTCGTCCTTCGCGAA-1	nMal	0
CGTCTGGAAGGGCCCG-1	Mal	0
CGTGAACTGACCCGAT-1	nMal	0
CGTGAAGTTAATTCAC-1	Mal	0
CGTGACATTGGGTCGT-1	Mal	2.01178936986899
CGTGACCAGTCCTCTG-1	nMal	0
CGTGCACACCACTGTA-1	nMal	0
CGTGCAGACTGGGACA-1	Mal	0
CGTGCATTGTCGACGC-1	nMal	0
CGTGCCCGACATTTGT-1	nMal	0
CGTGCCCTCCCGAAGA-1	Mal	0
CGTGCTTCTACCTAAA-1	nMal	0
CGTGGCCGAATATCTA-1	Mal	0
CGTGGTACCCAAAGGC-1	nMal	0
CGTGTCCCATTCGCGA-1	nMal	0
CGTGTCTCGTTACGAC-1	nMal	0
CGTTAAACTAGTTAGG-1	Bdy	0
CGTTAATGTCCCGACG-1	nMal	0
CGTTAGCTCACAACTG-1	Bdy	0
CGTTATCATACTTCCA-1	nMal	0
CGTTCAAGGAAACGGA-1	nMal	0
CGTTCAGACCCGCGAA-1	nMal	0
CGTTCATGGTGCGCGT-1	nMal	0
CGTTGAATACCGCGCT-1	nMal	0
CGTTGAGCGACCGTCG-1	Mal	0
CGTTGAGTAATTGCGT-1	Mal	0
CGTTGCCCGCGTGGGA-1	nMal	0
CGTTGTAAACGTCAGG-1	nMal	0
CGTTGTAAGATTGATT-1	Mal	0
CGTTGTCGGCAATTGA-1	nMal	0
CGTTGTTTCAATTCCC-1	nMal	0
CGTTTAAGCGGAGCAC-1	Mal	0
CGTTTCACTTCGGGCG-1	Bdy	0
CGTTTCGCTCATTACA-1	nMal	0
CGTTTGTGTAGAGGGT-1	nMal	0
CTAAAGAATGCCTACT-1	nMal	0
CTAAAGGGAAATAGGA-1	Mal	0
CTAAATCCGGTGTACA-1	nMal	0
CTAAATCCTATTCCGG-1	nMal	0
CTAACCGCGCGCCCGT-1	nMal	0
CTAACGAAACTTGCTG-1	nMal	0
CTAACTGATAATCGCC-1	Bdy	0
CTAACTGGTCCGGTTC-1	nMal	0
CTAAGGGAATGATTGG-1	Mal	0
CTAATTCGCACGCGCT-1	nMal	0
CTAATTCTCAGATATT-1	Mal	0
CTAATTTCAACAACAC-1	nMal	0
CTACAAGAAATAACCC-1	nMal	0
CTACACTCGCAGATGG-1	nMal	0
CTACATATCGCGGGAC-1	nMal	0
CTACCCTAAGGTCATA-1	Bdy	0
CTACGAACTAGGTCGA-1	nMal	1.72424673944707
CTACGACTAGCTATAA-1	nMal	0
CTACGATCCTATCCTA-1	nMal	0
CTACGCACGGAGTACC-1	Mal	0
CTACGCCATTTCCGAT-1	Mal	0
CTACTATCATAGGTTT-1	nMal	0
CTACTATCTTTCAGAG-1	nMal	0
CTACTCAAGGTATAGT-1	nMal	0
CTACTCTAGGCCCGGC-1	nMal	1.04425519403636
CTACTGCCACCTGACC-1	Mal	0
CTAGACTGCATTTCGT-1	Mal	0
CTAGATGTGAGTGTAA-1	Mal	0
CTAGATTTACGACGGC-1	Mal	0
CTAGCATAGTATAATG-1	Mal	0
CTAGCCGATGTTATGA-1	Mal	2.9837470406707
CTAGGCGCCCTATCAG-1	Mal	0
CTAGGTCTGAAGGAAT-1	Mal	0
CTAGGTTCGGACGTGA-1	nMal	0
CTAGTAGAAAGGGATT-1	nMal	0
CTAGTATTCGGAATTA-1	Mal	0
CTAGTCACGTCTTAAG-1	Mal	0
CTAGTGAAGGACAGGA-1	nMal	0
CTAGTTACAACCCGGT-1	Bdy	0
CTAGTTGGGCCCGGTA-1	Bdy	0
CTATAAGAGCCAATCG-1	Mal	0
CTATAAGTAGGGTTTG-1	nMal	0
CTATACTTAAAGCGAG-1	nMal	0
CTATAGGCGTTGATGT-1	nMal	0
CTATATCCAGCCTGGC-1	nMal	0
CTATCGACGAAATACA-1	Bdy	0
CTATCGGGTCTCAACA-1	Mal	2.5631051891196
CTATGAACACCTTGCC-1	nMal	0
CTATGCCCGAATGCAA-1	nMal	0
CTATGGGAAGCGGAAT-1	nMal	0
CTATGTCACTAGCCCA-1	nMal	0
CTATGTCTATTGAAAC-1	Bdy	0
CTATGTGAGTCACGGC-1	nMal	0
CTATTCATGTGTCCCA-1	Mal	0
CTATTTGCTTGGAGGA-1	nMal	0
CTATTTGGTTACGGAT-1	Mal	0
CTCAAACCACTGCCCG-1	nMal	0
CTCAACTAACCCGGAT-1	nMal	3.54587573085405
CTCAAGACATTAGCGC-1	Mal	0
CTCACATTTACTAAAT-1	nMal	0
CTCACCAGTACAAGTG-1	nMal	0
CTCACTGTGATACTTA-1	nMal	0
CTCACTTGGCTGGTAA-1	nMal	0
CTCAGATTGTGATAAG-1	nMal	0
CTCAGGACTCACCTGT-1	nMal	0
CTCAGTCACGACAAAT-1	Mal	0
CTCATGGCTCACAATC-1	Bdy	0
CTCATGGTAATTTGCG-1	nMal	0
CTCATTCGTGAACATC-1	nMal	0
CTCATTGCTCTAACAA-1	Mal	0
CTCATTTGATGGGCGG-1	Mal	0
CTCCCTCCTTTCGATC-1	nMal	0
CTCCCTTGTATCAAGG-1	nMal	0
CTCCGCCCACATGAGG-1	nMal	0
CTCCGGCCTAATATGC-1	Bdy	0
CTCCGGCTTGTAGACA-1	nMal	0.949594159485727
CTCCTAAGTTATGTCT-1	nMal	0
CTCCTCCAGCTCACAC-1	nMal	0
CTCCTTTACGCAAGTC-1	Mal	1.06299067496005
CTCGAGACATACGATA-1	nMal	0
CTCGAGGCAAGTTTCA-1	nMal	0
CTCGAGGTCGAACAGT-1	Bdy	0
CTCGATATTTGCGAGC-1	Mal	0
CTCGCACCTATATAGT-1	Mal	0
CTCGCATTGCATAGCC-1	nMal	0
CTCGCCGAATGTAGGG-1	nMal	0
CTCGCTAGGTAAGCGA-1	nMal	0
CTCGGGCATCGTCGGG-1	nMal	0.321298448384795
CTCGGGTTCTCTGGCC-1	nMal	0
CTCGGTACCACTGCTC-1	Mal	0
CTCGGTCCGTAGCCTG-1	Bdy	0
CTCGGTTGTCGGCCCT-1	nMal	0
CTCGTCGAGGGCTCAT-1	nMal	0
CTCGTCTGTGCCTTCG-1	nMal	0
CTCGTTTCTAATGTTT-1	Mal	0
CTCTAATGCATTGATC-1	Mal	0
CTCTACACTGGCGATT-1	nMal	0
CTCTAGCCCTCGGAAA-1	nMal	0
CTCTATTTGGCTGCAG-1	Bdy	2.24181853511694
CTCTCACAATCGATGA-1	Bdy	0
CTCTCGATGTGCGCCT-1	nMal	0
CTCTCGCTGTACTATG-1	nMal	0
CTCTCTAACTGCCTAG-1	nMal	0
CTCTGCAGGCATTCTT-1	nMal	0
CTCTGCGAAGCAAGCA-1	nMal	0
CTCTGGACGCCTGGTG-1	Bdy	0
CTCTGTTTGAGGATTC-1	Mal	2.26006279827446
CTCTTCTATTGACTGG-1	Mal	0
CTCTTCTGGAAGTTAG-1	nMal	0
CTCTTGTCCCGCTTGG-1	nMal	0
CTGAAAGAGATCCGAC-1	Bdy	0
CTGAATCCGAGACCTC-1	Bdy	0
CTGAATTTATTGCCAG-1	Mal	0
CTGACTGCGCAGCTCG-1	Mal	0
CTGAGCAAGTAACAAG-1	nMal	2.63451923430677
CTGATAGTGTATCTCA-1	nMal	0
CTGATCCCTTTATGCA-1	nMal	0
CTGCAAATGGGCTCCA-1	nMal	0.225646428399781
CTGCACAACTACATAT-1	Mal	0
CTGCACCTGGAACCGC-1	Bdy	0
CTGCACTCCAGTACAG-1	nMal	0
CTGCAGAGAATCAGAG-1	Mal	0
CTGCCAAGGTTGGAAG-1	Mal	0
CTGCCATGCATCACAT-1	Mal	1.74227429204333
CTGCCCACGAAGCGTT-1	nMal	0
CTGCCTAGCCACCAAG-1	Bdy	0
CTGCCTTTAATACCTT-1	nMal	0
CTGCCTTTCTAGTAAA-1	nMal	0
CTGCGGGTGAAATGTT-1	nMal	0
CTGCGGTAGTCACGTG-1	Mal	0
CTGCGTTACGATATAA-1	Mal	0
CTGCTGAGGCCACGAA-1	nMal	0
CTGCTTGGCGATAGCT-1	Bdy	0
CTGGAAATGGATGCTT-1	Mal	0
CTGGAAGACACGGTGG-1	Mal	0
CTGGATTTACACTTGA-1	Bdy	0
CTGGCATCCGAATGAG-1	nMal	0
CTGGCGACATAAGTCC-1	Mal	1.96132437873694
CTGGCGATTTACATGT-1	nMal	0
CTGGCGCACAGGTCTG-1	Mal	0
CTGGCGGGAATAAGTA-1	nMal	0
CTGGCTGATTCATCCT-1	Mal	0
CTGGCTGGTTGTCAGT-1	nMal	0
CTGGGATAAATAATGG-1	Mal	0
CTGGGATCGCCCAGAT-1	nMal	0.285597394077304
CTGGGCCTGCTATATC-1	nMal	0
CTGGGCGGCCAAATGT-1	nMal	0
CTGGGTAGGCAGTTAA-1	Mal	0
CTGGGTTGAGTTAAAG-1	nMal	1.99240137735663
CTGGTAAAGACTTACA-1	nMal	2.23657391612477
CTGGTAACACATAGAA-1	Mal	1.25670548462316
CTGGTAACGAGCTCTT-1	Bdy	0
CTGGTCATTCCAATCC-1	nMal	0
CTGGTCCTAACTTGGC-1	nMal	0.993910837981021
CTGGTGAATGGGCCTA-1	nMal	0
CTGGTTCAACGCATCA-1	nMal	0.366566090677776
CTGGTTTCGAGCAAGA-1	Mal	0
CTGTACTTCTTAGCAT-1	Mal	1.33694957939418
CTGTAGCCATCTCACT-1	nMal	0
CTGTAGTGAGGATCGA-1	nMal	0
CTGTATGGTGTAGAAA-1	nMal	0
CTGTCAAATGGCTCGG-1	Mal	0
CTGTCACGCCAGGCGC-1	Mal	0
CTGTCCTGCGCACTAC-1	nMal	0
CTGTGCAGGGTAGGTC-1	Mal	0
CTGTGGTCGGGAGATA-1	Bdy	0
CTGTTACCCAATCTAG-1	Mal	2.97841908235231
CTGTTCACTGCCTGTG-1	Bdy	0
CTGTTCATCTCACGGG-1	nMal	0
CTGTTGTTCAGTCGTA-1	nMal	0
CTTAAATAAGACCCAT-1	nMal	0
CTTAACTTCGAAGTAC-1	Mal	0.756095454874182
CTTAAGCAGCGAGCCG-1	nMal	0
CTTACACGGTATTCCA-1	Mal	0
CTTACACTGGGAAATA-1	nMal	0
CTTAGCCCGGATAGTG-1	nMal	0
CTTAGCCTTCCACATG-1	Bdy	0
CTTAGGTATAGACCAG-1	nMal	0
CTTAGTAGGCCTACAG-1	Mal	0
CTTAGTGTAGTAGCAT-1	nMal	0
CTTAGTTGAGGAATCG-1	nMal	0
CTTATGCGCTCAGGGC-1	nMal	0
CTTATGTTGACTACCA-1	nMal	0
CTTCAACTCCACTTGG-1	Bdy	0
CTTCACGCCCTGGTAC-1	nMal	0
CTTCAGTGGTCGCCTA-1	nMal	0
CTTCAGTTGGACAACG-1	nMal	0
CTTCATAGCTCAAGAA-1	nMal	0
CTTCATTGTCAGTGGA-1	Mal	1.9018098250742
CTTCCGCTCCGTGAAG-1	nMal	0
CTTCGATTGCGCAAGC-1	nMal	0
CTTCGGCCAATTGTTT-1	nMal	0
CTTCGTAGATAGGTGA-1	nMal	0
CTTCTATGTTGAAGTA-1	nMal	0
CTTCTATTAATGCTAG-1	nMal	0
CTTCTGGGCGTACCTA-1	nMal	0
CTTCTTACGTCGTATA-1	Mal	0
CTTGACCCGAAAGATA-1	nMal	0
CTTGAGGTTATCCCGA-1	nMal	0
CTTGAGTTAGGGTAAT-1	Mal	1.02040135389427
CTTGATGACCATCCAG-1	nMal	0
CTTGCAACCGCCTCCT-1	nMal	0
CTTGCCCACCCACGCA-1	nMal	0
CTTGCCCAGGCTCTAC-1	Bdy	0
CTTGGCCAAGCTGGGA-1	nMal	0
CTTGTACTTGTTGACT-1	Mal	0
CTTGTCAACATTCGAG-1	Mal	0
CTTGTGAGTCTTTGAC-1	nMal	0
CTTGTGCTCACCGATT-1	Mal	0
CTTGTTGCTGAGTCAA-1	Mal	0
CTTGTTTATGTAGCCA-1	nMal	0
CTTTAACTTTCAAAGG-1	Mal	0.559112680971765
CTTTAATATTGGTCGA-1	Mal	0
CTTTACCGAATAGTAG-1	Mal	0
CTTTAGGAACACTGTT-1	Mal	0
CTTTAGTGCTATTATT-1	Mal	0
CTTTCTGTGCGGGCTT-1	nMal	0
CTTTGACGTCGCTTCT-1	nMal	0
CTTTGCATCGCTCTTG-1	Bdy	0
CTTTGGCGCTTTATAC-1	nMal	0
CTTTGGCTTTAGTAAA-1	Bdy	0
CTTTGGGATTGTTGCA-1	nMal	0
CTTTGTCGAATGCTCC-1	nMal	0
GAAACAGATGACCACC-1	Mal	0
GAAACAGCCATGCAGT-1	Bdy	0
GAAACATAGGAAACAG-1	nMal	0
GAAACCATGGTGCGCT-1	Mal	0
GAAACCGAATTACCTT-1	nMal	0
GAAACCTATACAAATG-1	nMal	0
GAAACTCGTGCGATGC-1	nMal	1.18990217413831
GAAACTCTAATGAAGG-1	Mal	0
GAAAGAACAGCGTTAT-1	Mal	0
GAAAGCAGTGCACTTT-1	nMal	0
GAAAGCCCTTTGGACC-1	nMal	0
GAAAGTGACTAACTGC-1	nMal	1.38502071419739
GAAATACCTGCTGGCT-1	Bdy	0
GAAATACTAAACGTTT-1	nMal	0
GAAATATCACCATCAG-1	nMal	0
GAAATCGCGCGCAACT-1	Bdy	0
GAAATGGCGGTGTTAG-1	Mal	0
GAAATTAGCACGGATA-1	Mal	0
GAAATTCACATCGCTG-1	Bdy	0
GAAATTGTCTCTATAA-1	Bdy	0
GAACAACTGGGATGAA-1	nMal	0
GAACACACATCAACCA-1	Mal	1.38490846334211
GAACAGATTACTAAAT-1	nMal	0
GAACCATCTGGGAGAC-1	nMal	0.469254845983494
GAACCCTCTGTGTTCT-1	nMal	0
GAACCTCGACCTACAC-1	nMal	0
GAACCTTTAACGATCC-1	nMal	2.90859484481995
GAACGACCGAATGATA-1	Mal	0
GAACGTCTCATGGTCG-1	Bdy	0
GAACGTTAGGAAGACG-1	nMal	0
GAACTGTGGAGAGACA-1	nMal	0
GAAGAAACGATATTGT-1	nMal	0
GAAGAACGGTGCAGGT-1	nMal	0
GAAGACTTCAATGCCG-1	nMal	0
GAAGCCACTGATTATG-1	nMal	0
GAAGCCGGGTAAGCTC-1	nMal	0.531303049696125
GAAGCCTGCACATTCC-1	nMal	0
GAAGCGTGAGGAATTT-1	Mal	0
GAAGCTCGGACCCGTC-1	nMal	0
GAAGCTTGCTGACCGC-1	nMal	0
GAAGGAGTCGAGTGCG-1	nMal	0
GAAGTCAGTTGCACTA-1	nMal	0
GAAGTCTCCCTAGCGA-1	Mal	0
GAAGTGATTTATCGTG-1	nMal	0
GAAGTGCTGGATAGCT-1	Mal	0
GAAGTTTCCACTCAAT-1	nMal	0
GAATAGACGCGACCCA-1	Mal	0
GAATAGCCCTGCGGTC-1	Mal	0.682906839005701
GAATAGTGCTCGATTA-1	nMal	0
GAATATTCGGAGTCCC-1	Mal	0
GAATCGACATGGTCAC-1	Bdy	0
GAATCGCCGGACACGG-1	nMal	0
GAATCTATACTCGGAC-1	nMal	0
GAATCTGAACATTCTC-1	Mal	1.58957753864035
GAATGCCGAAATGACC-1	nMal	0
GAATGCGAATCGGTTC-1	nMal	0
GAATGGGCTTATCGAC-1	nMal	0
GAATGTATGGCAGGTC-1	Mal	0
GAATGTGGTCCGGATT-1	Mal	0
GAATGTTGGGTAATCT-1	Mal	1.85942656011826
GAATTATAGTGAAAGG-1	Mal	0
GAATTCACCCGGGTGT-1	Mal	0
GAATTTCTCGCTGCAG-1	nMal	0
GACAAACATATGCAGG-1	Mal	1.33447078154433
GACAACGACCATTGAA-1	Bdy	0
GACAACGCAGCTTACG-1	nMal	0
GACACAAGGGAAGAAA-1	nMal	0
GACACAGCCGGGACTG-1	nMal	0
GACACCCAAAGACGCG-1	nMal	0
GACACGAGTTAGAGGA-1	nMal	0
GACACTGAGTTCAGTG-1	nMal	0
GACACTGGAACCCGAT-1	nMal	0
GACACTTCCAATTACC-1	nMal	0
GACAGATTTCTGGCTC-1	nMal	0
GACAGCCAGACCTGAC-1	Mal	0
GACAGGCACACACTAT-1	nMal	0
GACATACTGTCGCAGA-1	nMal	0
GACATCCGTCGAACTG-1	nMal	0
GACATCGATTTATAAC-1	nMal	0
GACATTTCGCCCAGCC-1	nMal	0
GACCAAACGTTGACTG-1	Bdy	0
GACCACACTTCCCTTT-1	nMal	0
GACCAGAGCCCTGTAG-1	Mal	0
GACCAGGTCATTCATA-1	nMal	0
GACCCAATTATGATAC-1	nMal	0
GACCCGTCGCCGGCTA-1	nMal	0
GACCGACTGAAGCGTC-1	nMal	0
GACCGATTAAATATGT-1	nMal	0
GACCGGTGATACTCTC-1	nMal	0
GACCGTCAGGTCGTGA-1	Bdy	0
GACCGTGCTGACGGTG-1	Bdy	0
GACCGTTACATGCGAC-1	nMal	0
GACCTTCCACGTCTAC-1	nMal	0
GACGACGATCCGCGTT-1	Bdy	0
GACGAGGCTAATAAAC-1	nMal	0
GACGATATCACTGGGT-1	nMal	0
GACGCATACCCGTCGG-1	nMal	0
GACGCCGTAAAGGCTA-1	nMal	2.89074961544836
GACGCCTGTTGCAGGG-1	nMal	0.531688650606165
GACGCTTGCTTCTAAA-1	nMal	0
GACGGACCGCGTTCCT-1	nMal	0
GACGGGTTGGCCCGTA-1	nMal	0
GACGGTCAATAGAAGC-1	Mal	0
GACGTGTAGGGATTAT-1	nMal	0
GACGTTGCTCGGCGGC-1	nMal	0
GACTAACACAGCACCT-1	Mal	0
GACTAAGATCATGCAC-1	Mal	0
GACTAAGTAGGCTCAC-1	Bdy	0
GACTACAAAGCGGTGG-1	nMal	0
GACTACAATTGCTCGT-1	Bdy	0
GACTAGGCCGTTAGGT-1	nMal	0
GACTCACCCACGTGAG-1	Mal	0
GACTCCCAGAATAAGG-1	Mal	0
GACTCCTTCCAATTGA-1	nMal	0
GACTCGCGGGAATGAC-1	Bdy	0
GACTGCAAATCGAGCT-1	Mal	0
GACTGCACCAGCCCAG-1	Mal	0
GACTGCGGCACGTGTA-1	nMal	0
GACTGCTGGTGAGAAA-1	nMal	0
GACTGGGCGCCGCAAC-1	Mal	0.656924013742497
GAGAACGGTTCTGACT-1	nMal	0
GAGAATCTCACGATCA-1	nMal	0
GAGACTGATGGGTAGA-1	Mal	0
GAGACTTCGCGACCGA-1	nMal	0
GAGAGCGCAGTCCCTG-1	nMal	0
GAGAGGGCGCGAGGTT-1	nMal	0
GAGAGGTGCATTCTGG-1	nMal	0
GAGAGTCTCGGGAGAG-1	nMal	0
GAGATCGATCTTACTC-1	nMal	0
GAGATCTGCTTGGCAT-1	nMal	0
GAGATCTGTCACTCCG-1	nMal	0
GAGATCTTCCATGACA-1	Mal	0
GAGATGGCTTTAATCA-1	nMal	0
GAGATGGGAGTCGACA-1	Bdy	0
GAGCACCTGTGTCCAG-1	nMal	0
GAGCATCAACAACTTG-1	nMal	0
GAGCATCATCCCTGGG-1	nMal	0
GAGCCACGGTAGTAGG-1	nMal	0
GAGCCAGCTACCTGTG-1	Mal	0
GAGCGAGGGAGTACCG-1	Mal	0
GAGCGCAAATACTCCG-1	nMal	0
GAGCGCGCACGAGTAG-1	Mal	0
GAGCGCTGTTAGGTAA-1	nMal	0
GAGCTAAGGGCATATC-1	nMal	0
GAGCTCTCGGACCTAA-1	nMal	0
GAGGAATATCTCTTTG-1	nMal	0
GAGGAATGGAGAGGTT-1	nMal	0
GAGGAGTAATTCCTAC-1	nMal	0
GAGGCCCGACTCCGCA-1	nMal	0
GAGGCCTGTTGATACA-1	Bdy	0
GAGGCTATCAAAGTCG-1	nMal	0
GAGGGAGTCAGATCGC-1	nMal	0
GAGGGCATCGCGTATC-1	nMal	0
GAGGGCGCAGCTCTGC-1	nMal	0
GAGGTACATCCATCTT-1	Bdy	0
GAGGTACGCGTGTCCC-1	nMal	0
GAGGTCCCAAAGATCT-1	nMal	0
GAGTAAGGCCACGGGA-1	nMal	0
GAGTACGGGTATACAA-1	nMal	0
GAGTAGATACTAGTTG-1	nMal	0
GAGTATACCCTAATCA-1	nMal	0
GAGTATGCCCGCCTTG-1	nMal	0
[truncated: 1,651 more rows]
