# Supplementary material for: Histone-related gene WDR77 promotes tumor progression through cell cycle regulation in skin cutaneous melanoma
Source: Front Immunol. 2025 Dec 4;16:1611112. doi: 10.3389/fimmu.2025.1611112 (PMC12711826; doi:10.3389/fimmu.2025.1611112)
Supplement: Supplementary file 2 [file DataSheet1.zip › Supplementary Data 4 Differential analysis of WDR77 in other skin diseases/Data4_3 cSCC specimens/V10F24-015-A1_WDR77_data.csv]

	Location	WDR77
AAACAAGTATCTCCCA-1	Bdy	0.949934335797626
AAACACCAATAACTGC-1	Bdy	0
AAACAGCTTTCAGAAG-1	Mal	1.73897941843377
AAACAGGGTCTATATT-1	Mal	0
AAACAGTGTTCCTGGG-1	nMal	0
AAACATGGTGAGAGGA-1	Mal	0
AAACATTTCCCGGATT-1	Bdy	0
AAACCGGGTAGGTACC-1	Mal	0
AAACCGTTCGTCCAGG-1	Mal	0
AAACCTAAGCAGCCGG-1	Bdy	1.50445667644122
AAACCTCATGAAGTTG-1	nMal	0
AAACGAAGATGGAGTA-1	Mal	0
AAACGAGACGGTTGAT-1	Bdy	0
AAACGGGCGTACGGGT-1	nMal	0.567749627172582
AAACTCGGTTCGCAAT-1	nMal	1.37921138649419
AAACTGCTGGCTCCAA-1	Mal	0
AAACTTAATTGCACGC-1	Bdy	0
AAACTTGCAAACGTAT-1	Mal	0.953840744541778
AAAGAATGACCTTAGA-1	Bdy	0
AAAGACCCAAGTCGCG-1	nMal	1.05450623603875
AAAGACTGGGCGCTTT-1	Mal	0
AAAGGCCCTATAATAC-1	nMal	0
AAAGGCTCTCGCGCCG-1	nMal	0
AAAGGGATGTAGCAAG-1	Mal	0
AAAGGGCAGCTTGAAT-1	Mal	0.8342812186535
AAAGTAGCATTGCTCA-1	Mal	0
AAAGTCACTGATGTAA-1	nMal	0
AAAGTCGACCCTCAGT-1	Bdy	1.26103848076862
AAAGTGTGATTTATCT-1	nMal	0
AAAGTTGACTCCCGTA-1	Bdy	0
AAATACCTATAAGCAT-1	Mal	0
AAATAGGGTGCTATTG-1	Mal	1.85714222849091
AAATCCGATACACGCC-1	Mal	0
AAATCGCGGAAGGAGT-1	Mal	0
AAATCGTGTACCACAA-1	nMal	0
AAATCTAGCCCTGCTA-1	Bdy	0
AAATCTGCCCGCGTCC-1	Bdy	0
AAATGCTCGTTACGTT-1	Mal	1.74353819616375
AAATGGCCCGTGCCCT-1	Mal	0
AAATGGTCAATGTGCC-1	Mal	1.32934023152993
AAATTAACGGGTAGCT-1	nMal	0
AAATTACCTATCGATG-1	nMal	0
AAATTGATAGTCCTTT-1	Mal	0
AAATTTGCGGGTGTGG-1	Mal	1.72160114427246
AACAACTGGTAGTTGC-1	Mal	1.05780857227038
AACAATACATTGTCGA-1	Mal	0.793553584380513
AACAATTACTCTACGC-1	Bdy	0
AACACACGCTCGCCGC-1	Mal	0
AACACGAGACGCGGCC-1	Mal	0
AACAGCTGTGTGGCAA-1	Mal	1.84179578144619
AACAGGAAATCGAATA-1	nMal	0.5136413939289
AACAGGATGGGCCGCG-1	Mal	0
AACATTGAAGTTGATC-1	nMal	0
AACCAAGACTTCTCTG-1	nMal	0
AACCATAGGGTTGAAC-1	Bdy	0
AACCATGGGATCGCTA-1	Mal	1.43924329833117
AACCCAGAGACGGAGA-1	nMal	0.640327648052362
AACCCATCCCATGATC-1	Mal	0
AACCCGAGCAGAATCG-1	nMal	0.820741352927771
AACCCTACTGTCAATA-1	Bdy	1.67598354048649
AACCGAGCTTGGTCAT-1	nMal	0
AACCGCTAAGGGATGC-1	nMal	1.54370083335211
AACCTCGCTTTAGCCC-1	Bdy	0
AACCTTTAAATACGGT-1	Mal	0
AACGAAAGTCGTCCCA-1	Bdy	0
AACGATAATGCCGTAG-1	Bdy	0
AACGATAGAAGGGCCG-1	nMal	0
AACGATATGTCAACTG-1	nMal	1.55982441054256
AACGCGGTCTCCAGCC-1	Mal	0
AACGCTGTTGCTGAAA-1	Mal	0
AACGGACGTACGTATA-1	Bdy	0
AACGGCCATCTCCGGT-1	nMal	1.22950895285642
AACGTACTGTGGGTAC-1	nMal	1.05231714506423
AACGTCAGACTAGTGG-1	Mal	0
AACGTGCGAAAGTCTC-1	nMal	0
AACTAGGCTTGGGTGT-1	Mal	0
AACTCAAGTTAATTGC-1	Bdy	0
AACTCCAGAGCGTGTT-1	Mal	0
AACTCGATGGCGCAGT-1	Bdy	0
AACTCTCAATAGAGCG-1	Mal	0
AACTCTCAGTGTGCTC-1	Bdy	0
AACTGATATTAGGCCT-1	nMal	0.38221536575359
AACTGGGTCCCGACGT-1	nMal	0.831428215785293
AACTTCTGCGTCTATC-1	Mal	0.605379202187472
AACTTGCCCGTATGCA-1	nMal	0
AACTTTACGGGAGCTT-1	Mal	0
AAGAAGGATCAGTTAG-1	Mal	0
AAGACCAAATAACTCA-1	Bdy	0
AAGACTGCAAGCTACT-1	Bdy	0
AAGAGATGAATCGGTA-1	nMal	0.407947081543947
AAGAGCTCTTTATCGG-1	Mal	0
AAGAGGATGTACGCGA-1	nMal	0
AAGAGGCATGGATCGC-1	nMal	0
AAGAGGCCCTTTGGAA-1	nMal	0
AAGATTGGCGGAACGT-1	nMal	0
AAGCACCCTGCGTATC-1	Bdy	0
AAGCATACTCTCCTGA-1	Mal	0
AAGCCACTTGCAGGTA-1	nMal	0
AAGCCGAAGCGGTTTA-1	nMal	0
AAGCCGCCGTGAAATC-1	nMal	0
AAGCGTCCCTCATCGA-1	Bdy	0
AAGCTAGATCGAGTAA-1	Mal	0
AAGCTCGTGCCAAGTC-1	nMal	0
AAGCTCTTTCATGGTG-1	Mal	0
AAGGAGCGGTTGGTGC-1	Mal	0
AAGGATGAGGGACCTC-1	nMal	0
AAGGCGCGTAAAGCTT-1	Bdy	0.798764449754128
AAGGCTGTGCTCATCG-1	Mal	0.704383539469134
AAGGGAACGACTGGCT-1	nMal	0
AAGGGACAGATTCTGT-1	nMal	0
AAGGGACTATGCATTC-1	Mal	2.17409608252281
AAGGGTTTGATTTCAG-1	Bdy	0
AAGGTATCCTAATATA-1	nMal	0
AAGGTGATAAACCAGC-1	nMal	0
AAGTAGAAGACCGGGT-1	Mal	0
AAGTAGTGACGCGAGG-1	Mal	1.14057454386996
AAGTCAATTGTCGTCA-1	Bdy	0
AAGTGACGACCGAATT-1	Bdy	0
AAGTGAGTCGGGTTTA-1	nMal	0
AAGTGCAAAGGTAGAC-1	Mal	1.13703861544306
AAGTGCCTTGACTGTA-1	nMal	0
AAGTGCGTTAGAATCT-1	Mal	0
AAGTGTTTGGAGACGG-1	Mal	0
AAGTTCACTCCAAGCT-1	Mal	0
AAGTTCGGCCAACAGG-1	Bdy	0
AAGTTGTGATGTTATA-1	nMal	0
AATAACAACGCTCGGC-1	nMal	0
AATAACACTAGAACAA-1	Mal	0
AATACAATGTTTCAGG-1	Mal	0
AATACCGGAGGGCTGT-1	nMal	0
AATAGAACAGAGTGGC-1	Mal	1.20229542065056
AATAGAATCTGTTTCA-1	Mal	1.83159513585076
AATAGTCCGTCCCGAC-1	nMal	0
AATATCAAGGTCGGAT-1	nMal	0
AATATCCTAGCAAACT-1	Mal	0
AATATCGAATCAATGC-1	nMal	0
AATATTGGAGTATTGA-1	nMal	0
AATCAGGTTTCATTTA-1	nMal	1.18950456969346
AATCATGTAAAGACTC-1	Mal	0
AATCCAAGGGCCTGAG-1	nMal	0
AATCGCCTCAGCGCCA-1	nMal	0
AATCGTGAGCCGAGCA-1	nMal	0
AATCTAGGTTTACTTG-1	Bdy	0
AATCTCTACTGTGGTT-1	Mal	0
AATCTGCGTTGGGACG-1	nMal	0
AATCTGGCTTTCTAGT-1	Mal	0
AATGACAGCAATGTCT-1	Bdy	2.20940565047722
AATGACGTAGGATGTC-1	Mal	0
AATGACTGTCAGCCGG-1	Mal	0
AATGAGTTCGCATATG-1	Mal	1.65375000558018
AATGCAACCGGGTACC-1	Mal	0
AATGGTCCACCGTTCA-1	Mal	1.18096193581461
AATGGTTCTCACAAGC-1	Bdy	0
AATGTATGGCACTGTA-1	Bdy	0
AATGTGCCCGAGGTGT-1	Bdy	0
AATGTGCTAATCTGAG-1	Bdy	0
AATGTTGTCGTGAGAC-1	nMal	0
AATTAAAGGTCGGCGT-1	nMal	0
AATTAACGGATTTCCA-1	Mal	0
AATTACGAGACCCATC-1	Bdy	0
AATTAGCGCTGCAGCG-1	Mal	0
AATTCATTGTCATGCA-1	Bdy	0
AATTCGATTCGAGGAT-1	nMal	1.08584391722769
AATTCTAGAGTTAGGC-1	Bdy	0
AATTGAACGCTCTGGT-1	Bdy	0
AATTGCAGCAATCGAC-1	nMal	0.393093150252297
AATTGCGTGGATTACA-1	nMal	0
ACAAACCATGCGTCCT-1	Mal	0
ACAAAGAAGGTAGGCC-1	Mal	1.20066963074402
ACAAAGCATGACCTAG-1	Bdy	0
ACAAATCGCACCGAAT-1	Mal	0
ACAACAGCATGAGCTA-1	Bdy	0
ACAACGGTCCCTGCGA-1	Bdy	1.63816571570017
ACAAGCAGTGCCTAGC-1	Bdy	0.512779899699851
ACAAGGAAATCCGCCC-1	Mal	1.73262737053688
ACAAGGACAAGAGGTT-1	Bdy	1.35474354546154
ACAAGGATGCTTTAGG-1	Bdy	0
ACAAGGGCAGGCTCTG-1	Mal	0
ACAATAGTCGTACGTT-1	nMal	0
ACAATCCATTTAAACC-1	nMal	1.50752839894365
ACAATGAATACGGAGA-1	Mal	0.955216158535878
ACAATTGTGTCTCTTT-1	Mal	0
ACAATTTAGGAGGCTC-1	Mal	0
ACAATTTGAGCAGTGG-1	nMal	0
ACACAAAGACGGGTGG-1	Mal	0
ACACACCAGGACCAGT-1	nMal	0
ACACACTTTCTACACG-1	nMal	0
ACACATGATCAAATCT-1	Bdy	0
ACACATTTCCGTAGAC-1	nMal	0
ACACCCAGCATGCAGC-1	Mal	0
ACACCCGAGAAATCCG-1	nMal	1.49626999036477
ACACCGGTCTGACCGC-1	Mal	0
ACACCTTAAGTAGGGC-1	Mal	0
ACACGAGACTCCTTCT-1	nMal	0
ACACGGGAACTTAGGG-1	nMal	0
ACACGTAGGCCACAAG-1	nMal	0
ACACTGATCAAGGTGT-1	Mal	0
ACAGAACTGAGAACAA-1	Mal	0
ACAGCGACATTCTCAT-1	Mal	0
ACAGGCACGGATCCTT-1	nMal	0
ACAGGCTTGCCCGACT-1	Mal	1.86125918309788
ACAGGTGGAGGTGAGG-1	Mal	0
ACAGTAATACAACTTG-1	Mal	1.53080071180382
ACATAAGTCGTGGTGA-1	Bdy	1.67527766992964
ACATAATAAGGCGGTG-1	Bdy	0
ACATCAGCTGGGACGC-1	Mal	0.686024079607121
ACATCCCGGCCATACG-1	nMal	0
ACATCCTGGTAACTGT-1	nMal	0.568545390992628
ACATCGATCGTTTACC-1	nMal	0
ACATCGGTCAGCCGCG-1	nMal	1.12306371855129
ACATCGTATGCAATGG-1	Mal	0
ACATGGCGCCAAAGTA-1	nMal	0
ACATTAGTTTATATCC-1	Mal	0
ACATTCGCGCGGAATA-1	Bdy	0
ACCAACCGCACTCCAC-1	nMal	1.0875362260689
ACCAACGCTTATTTAT-1	Mal	0
ACCAAGAACGCGTGTC-1	Bdy	1.24601841841758
ACCAAGTCATCGGCAG-1	nMal	0
ACCAATATGCAAGTTA-1	Bdy	0
ACCACAAGTTTCTATC-1	Mal	1.26303573531739
ACCACCAATGTAACAA-1	nMal	0
ACCACGTGCAGCTATA-1	Mal	0
ACCAGACCATAACAAC-1	Mal	0
ACCAGTGCGGGAGACG-1	Bdy	0
ACCATATCCGCAATAA-1	nMal	0
ACCATCCGCCAACTAG-1	Mal	1.13366970155389
ACCATCGTATATGGTA-1	Mal	0
ACCCAACGCCCGTGGC-1	nMal	0
ACCCACCTACATGCTC-1	Mal	0.614082682205841
ACCCATCTTGAGGGTA-1	Bdy	1.163068316302
ACCCATTTGTCCCTCT-1	Bdy	0
ACCCGAGCGAAATTAC-1	Bdy	1.70519823854357
ACCCGATTGGTTCCGA-1	nMal	0
ACCCGGAAACTCCCAG-1	Mal	0
ACCCGGATGACGCATC-1	nMal	0
ACCCGGTTACACTTCC-1	nMal	0
ACCCGTAGCAGAGAAT-1	Bdy	1.64256384034015
ACCCTATGCCATATCG-1	Mal	0
ACCCTCCCGTCAGGGC-1	nMal	0
ACCCTCCCTTGCTATT-1	Bdy	0
ACCCTTCATCTGCGAA-1	nMal	0
ACCGAAGAGTCTGGTT-1	Mal	2.31821325043082
ACCGACACATCTCCCA-1	nMal	2.73361977595171
ACCGACTGAGTCCCAC-1	nMal	0
ACCGATGGTAGCATCG-1	Bdy	0
ACCGCAATAACTGCCT-1	Mal	0
ACCGCGGTGGAAGTCG-1	nMal	0
ACCGGGCCTTTGTTGA-1	Mal	0
ACCGGTCAGGTACACC-1	nMal	0
ACCGTCCACTGGGCCC-1	Bdy	0
ACCGTGACCACGTGGG-1	Bdy	0.725661843444487
ACCTAAGTACCTTTCA-1	Bdy	0
ACCTAATCGACTTCCT-1	Bdy	0
ACCTCCGCCCTCGCTG-1	nMal	0
ACCTCGAACTTATGCT-1	Mal	1.30415213556407
ACCTGCGTGTCATGTT-1	Mal	0
ACGAAATGGGCGGCAC-1	Mal	0
ACGACTCTAGGGCCGA-1	nMal	0
ACGACTGGTCATACTC-1	Mal	1.19037969098343
ACGAGAACCCATCACG-1	nMal	0
ACGAGGATACCACTCT-1	Mal	0
ACGAGGTTTACAACGT-1	Bdy	0
ACGATCATACATAGAG-1	Mal	0
ACGATCATCTTGTAAA-1	nMal	0
ACGATGCATATGTTAT-1	Bdy	0.961458680993039
ACGCAAACTAATAGAT-1	nMal	0
ACGCATACGTTTACTA-1	Bdy	0
ACGCATTCGTGAGTAC-1	Bdy	0
ACGCCAGATGATTTCT-1	nMal	0
ACGCCGCTAGACGACC-1	Mal	0
ACGCGAAGTCAGACGA-1	Mal	0
ACGCGCTACACAGGGT-1	Mal	0
ACGCGGGCCAAGGACA-1	Bdy	0
ACGCTGTGAGGCGTAG-1	Mal	0
ACGGAATTTAGCAAAT-1	Mal	1.50018102361093
ACGGACGCAGCGACAA-1	Mal	0
ACGGACTCTCAAAGCG-1	nMal	0
ACGGATGGTGCGGATA-1	Bdy	0
ACGGCACTTGCTTGGG-1	Bdy	0
ACGGCCAACATGGACT-1	Bdy	0
ACGGCGACGATGGGAA-1	Mal	0
ACGGCTGGATGTAGAA-1	nMal	0
ACGGGAGTGTCGGCCC-1	Mal	0
ACGGGTTGTGACCTGT-1	Bdy	3.19761861905868
ACGGTACAGTTCAATG-1	nMal	0
ACGGTCACCGAGAACA-1	Mal	1.06772729088164
ACGTACTTTGGCACGG-1	nMal	0
ACGTAGATTGCTGATG-1	Mal	0
ACGTATTACTCCGATC-1	Bdy	1.36406304436939
ACGTCGGGCAACTCGG-1	Mal	1.12770325337866
ACGTCTCGTTCCGGGA-1	Mal	1.4132898654619
ACGTGACAAAGTAAGT-1	Mal	0
ACGTGCGCCTCGTGCA-1	Bdy	1.12671557751677
ACGTTAATGTCGAAGA-1	Bdy	2.75610317393711
ACGTTAGATTTGCCCG-1	nMal	0
ACGTTCACTATGCCGC-1	nMal	0
ACGTTCTGTACAAGTC-1	nMal	0
ACGTTGTCGTTGAAAG-1	nMal	0
ACGTTTAGTTGTGATC-1	nMal	0.894251433366846
ACTACATCCCGACAAG-1	Bdy	1.45970574475805
ACTACCAGCTCTCTGG-1	Mal	0
ACTACCATCCGAGGGC-1	Bdy	0
ACTAGTTGCGATCGTC-1	nMal	0
ACTCAAGTGCAAGGCT-1	Mal	0
ACTCAATAAAGGCACG-1	nMal	0.702475984778448
ACTCAGACCTGCTTCT-1	nMal	0
ACTCATGGCAGCCTTC-1	Bdy	0
ACTCCAATATCATCAT-1	nMal	0
ACTCCCATTCCTAAAG-1	Mal	0
ACTCCCTAATGCTAAA-1	Mal	0
ACTCCCTAGAATAGTA-1	Mal	2.23545448879638
ACTCCGGCCGACCACT-1	nMal	0
ACTCGTAACCCGTCCT-1	Mal	1.4699371549693
ACTCGTCAGTAATCCC-1	Bdy	0
ACTCTGACCTAATAGA-1	nMal	0
ACTCTTGTATAGTAAC-1	nMal	0
ACTGAAACGCCGTTAG-1	Mal	0
ACTGAATGGCGAAAGT-1	Mal	0
ACTGCCCGCCATTCTC-1	Mal	1.00620724918988
ACTGCCGTCGTAACTC-1	nMal	0
ACTGCTCGGAAGGATG-1	Mal	1.64966090504858
ACTGTACGATACACAT-1	nMal	0
ACTGTAGCACTTTGGA-1	Bdy	0
ACTGTATACGCGAGCA-1	nMal	0.821632734867169
ACTGTCCAGGATTATA-1	Bdy	0
ACTGTCTTCTTTAGAA-1	nMal	0
ACTGTGCTAGTAGATC-1	Mal	0
ACTTACGCATCCACGC-1	Mal	0
ACTTAGTACGACAAGA-1	Mal	0
ACTTATACTTACCCGG-1	nMal	0
ACTTATTAGGATCGGT-1	nMal	0
ACTTATTTATGTGCCA-1	nMal	2.04709428532807
ACTTCAGGCTGATCCC-1	Mal	0
ACTTCCAGTGGAAGCT-1	Mal	0
ACTTCCATGCGGGACA-1	Bdy	2.05387966967983
ACTTCGCCATACGCAC-1	nMal	0
ACTTGACTCCCTCTTT-1	Mal	0
ACTTGCTCTATCTACC-1	Mal	0
ACTTGGGACCCGGTGG-1	Mal	1.131673150929
ACTTGTAGTCCCTTCA-1	Mal	0
ACTTGTGGATGGAACG-1	nMal	0.978819814908766
ACTTTATACACCACTT-1	Mal	0
ACTTTCCTATAGCTTC-1	Bdy	0.649060848287349
ACTTTGACTGCATCCT-1	Mal	1.55804594130162
ACTTTGGTCGTGCTCC-1	Bdy	0
AGAACACGGCGATGGT-1	Bdy	1.19069827311724
AGAACCCTCAATTGGG-1	nMal	0
AGAACGTGGTACATTC-1	nMal	2.94453372099503
AGAAGAGCGCCGTTCC-1	Bdy	0
AGAAGGTACACTTCAC-1	Bdy	0
AGAAGGTTGCCGAATT-1	Bdy	1.8432861051711
AGAAGGTTGTAGGTCG-1	nMal	0
AGAAGTGATTCGTGAT-1	Mal	0
AGAATAAATCTTCAGG-1	Bdy	0
AGAATTATGGATTCGA-1	nMal	0
AGAATTGTTTGACATA-1	Mal	1.62525802635673
AGACCAAACCACACCT-1	Bdy	0
AGACCATGGGATACAA-1	Mal	0
AGACCCACCGCTGATC-1	Mal	0
AGACCCGCCCTCCTCG-1	Bdy	1.28814401741195
AGACCGGGAAACCCTG-1	Bdy	0
AGACGAAGTGCCGGTC-1	Mal	0
AGACGACGATGCCGCT-1	Mal	0
AGACTAGCCTTCCAGA-1	Mal	0.804320806828655
AGACTGTTACCGGGTC-1	nMal	0
AGAGAAACACCAGAAA-1	nMal	0.558856133060371
AGAGAACCGTCTAGGA-1	nMal	0.813578190670633
AGAGAAGGAGTACAAT-1	Mal	0
AGAGATCTCTAAAGCG-1	Mal	1.19469666475939
AGAGCAGTTATGAGAC-1	Mal	0.910924526012813
AGAGCCGCCGAGATTT-1	nMal	1.32923808043307
AGAGCGGGCTAATCAT-1	nMal	0.835290211423314
AGAGCGTACAAGCTCG-1	Bdy	0
AGAGGCTTCGGAAACC-1	Mal	0
AGAGTAAACTTCACTA-1	nMal	0.46177543400928
AGATAACTTCAGGGCC-1	Bdy	0.735028101844139
AGATACCAATAGAACC-1	nMal	0.524834296298743
AGATACCGGTGTTCAC-1	nMal	0.886715374621879
AGATACGACTTCATAT-1	Mal	0.725222039994352
AGATACTCAAGATCGA-1	Mal	0
AGATATAATACGACTA-1	nMal	0
AGATGACTCGCCCACG-1	Mal	0
AGATGCATCCTGTGTC-1	Bdy	1.04676755647363
AGATTATAGGACGTTT-1	nMal	0
AGATTCACAACCGATA-1	Mal	0
AGCAAAGGCCGCTAGT-1	nMal	0
AGCAACATATCTTATT-1	Bdy	0
AGCAACCGAAAGTAAT-1	Bdy	0
AGCACACGTTTAGACT-1	Bdy	0
AGCACCAGTACTCACG-1	nMal	0
AGCACTACCGGCCTGT-1	Bdy	0
AGCACTACCTCACCAG-1	Mal	0
AGCACTTAAGGACGCC-1	Mal	1.28105663657648
AGCAGAAGGAGAAAGA-1	nMal	1.30229697472053
AGCAGCCAGATGAATA-1	Bdy	0
AGCATATCAATATGCT-1	Bdy	1.97723927763111
AGCATCATTTCGAAAG-1	Bdy	0
AGCATCGTCGATAATT-1	Mal	0
AGCATTACGAGGCAAG-1	nMal	0
AGCCACAGGTTACCCG-1	Bdy	0
AGCCCATACATGTAAG-1	Mal	0
AGCCCGGCATTAGAGG-1	Mal	1.28643494431144
AGCCCTAAGCGAAGTT-1	nMal	0.659348634060365
AGCCCTCCCTGGTGGC-1	Bdy	0
AGCCGTGGCTAAATGT-1	Mal	1.44417214769786
AGCCTAATACCCACGT-1	Mal	0
AGCCTTAAAGCGGAAG-1	Mal	0.925631492455476
AGCGACAGGAACGGTC-1	Mal	0
AGCGACATCCCATTCA-1	Mal	0
AGCGACCAACGATATT-1	Mal	1.298120531224
AGCGAGACGTGAAGGC-1	nMal	0
AGCGATGCGCCTAATA-1	nMal	0.964361830334073
AGCGCATAATGAATCG-1	nMal	0
AGCGGACACTTCGTAG-1	nMal	1.65170237368734
AGCGGCGGTTAGCGGT-1	Mal	1.51537695203021
AGCGGGAAGGGTCCAT-1	Bdy	0
AGCGTGGTATTCTACT-1	Mal	1.84852643060094
AGCTAACAAGCAATGT-1	Mal	0
AGCTAAGCTCCGTCCG-1	nMal	0
AGCTAAGTACGCAGGC-1	Mal	0
AGCTATTTAATCCAAC-1	nMal	0
AGCTCCATATATGTTC-1	nMal	0
AGCTCCTTCGCACATC-1	Mal	0
AGCTCTAGACGTTCCA-1	Mal	0
AGCTCTTCGTAACCTT-1	nMal	0
AGCTCTTTACTCAGTT-1	Bdy	0.860384873225789
AGCTGTAACCTCAATC-1	Mal	0
AGCTTCTTCTCGAGCA-1	nMal	0
AGCTTGATCAGGGTAG-1	Mal	1.30965515079819
AGCTTGATCTTAACTT-1	nMal	0.978439715964159
AGGAAGCTGTCCGCCG-1	nMal	0
AGGACATCGCACGTCG-1	Bdy	0
AGGACGACCCATTAGA-1	nMal	0
AGGAGGCCTTCGCGCG-1	Bdy	0
AGGATAAAGTCGGGAT-1	Mal	2.05062704415604
AGGATATAGGGATTTA-1	Bdy	0
AGGATATCCGACTGCA-1	nMal	0
AGGATCACGCGATCTG-1	Mal	0
AGGCAGATGCGTAAAC-1	nMal	0
AGGCATTGTCGTAGGG-1	Mal	0
AGGCCACCCGTTATGA-1	Mal	1.30738859620375
AGGCCCATTGTACAGG-1	nMal	0
AGGCCCTAGAACGCCA-1	Mal	1.47719999373916
AGGCCTGAGAATCTCG-1	Bdy	0
AGGCGGTTTGTCCCGC-1	nMal	0
AGGCTATGGTTAGCTT-1	nMal	0
AGGCTTCCCGAAGAAG-1	Bdy	0
AGGCTTGCTAGACACC-1	Mal	1.29191260916484
AGGGACTCTACGCGAC-1	nMal	0
AGGGCGAGCAGCTGAT-1	Mal	0
AGGGCGTGATCGGCTA-1	nMal	0.603796656518395
AGGGCTGCAGTTACAG-1	Bdy	0
AGGGTCGATGCGAACT-1	nMal	0
AGGGTGCCGTTCTTTA-1	Bdy	0
AGGGTGCTCTCGAGGG-1	Mal	0
AGGGTGGATAGTGCAT-1	Mal	0
AGGGTTCCCTTTGGTT-1	nMal	0
AGGGTTTAGTTCGGGA-1	Mal	0
AGGTAACCTCCTATTC-1	nMal	0.391379009306441
AGGTAGATCGAGATAT-1	Mal	0.670539706274946
AGGTAGGTACAAAGCT-1	nMal	0.987439494588958
AGGTCAGGTGAGAGTG-1	Mal	1.42781341849908
AGGTGCACGTCCACAT-1	nMal	0.471757771314233
AGGTGTATCGCCATGA-1	nMal	0
AGGTTCTCCTTTCCGG-1	nMal	1.29426269940212
AGGTTGAGGCACGCTT-1	nMal	0
AGGTTTCACACACCTT-1	Bdy	0
AGTAATGTCTTGCCGC-1	Mal	1.52150205019318
AGTAATTTGCAAGCGT-1	nMal	0
AGTACGGCCCGTATCG-1	Mal	0.820776969007238
AGTACGGGCACCTGGC-1	nMal	0
AGTACTCTTATGCCCA-1	Bdy	0
AGTAGGTAACATACAT-1	nMal	0
AGTATAATACTAGGCA-1	nMal	0.990408374459565
AGTCAAATGATGTGAT-1	nMal	0.706614023541829
AGTCAACACCACCATC-1	nMal	0
AGTCAAGATGACACTT-1	Bdy	0
AGTCACTAGCTCTCGA-1	Bdy	0
AGTCAGCCACCGCCTG-1	Mal	1.16777741060764
AGTCCATTGGCTGATG-1	Bdy	0
AGTCGAAACGATTCAG-1	Mal	1.40140761631585
AGTCGACGGTCTCAAG-1	Bdy	0
AGTCGGCCCAAACGAC-1	Mal	0
AGTCGGCTCAACTTTA-1	Mal	1.34340223233526
AGTCGTATAAAGCAGA-1	Bdy	2.12780896223697
AGTCGTCGACCACCAA-1	Bdy	0
AGTCGTGGGCATTACG-1	Mal	0
AGTCTCACAAGACTAC-1	Mal	2.68076074580527
AGTCTGGACATCCTTG-1	Mal	0.719311652610309
AGTCTTCTCCTCAAAT-1	Bdy	0
AGTCTTTAAAGTGTCC-1	nMal	0
AGTGAACAAACTTCTC-1	nMal	0.429288582610269
AGTGACCTACTTTACG-1	nMal	0
AGTGACTGTGACACAA-1	Mal	1.3573810936217
AGTGAGACTTCCAGTA-1	Bdy	0
AGTGAGTCGAATTAAC-1	nMal	0
AGTGATAACCTGCGCG-1	Mal	0
AGTGATATGAGTAGTT-1	nMal	0
AGTGATTCAAGCAGGA-1	Bdy	0
AGTGCACGCTTAAGAA-1	Mal	0
AGTGCGTAGCTCGTAA-1	nMal	0
AGTGCTAAACACAGCA-1	Mal	0
AGTGCTTGCACGAATA-1	Bdy	1.24145063066664
AGTGGCGTCTGAAGGT-1	Mal	1.97456340207795
AGTGGCTCCGTCGGCC-1	Mal	1.99514105315644
AGTGGTGTTACCCGTG-1	Mal	0
AGTGGTTGCGTATAGG-1	Mal	0.888060184573773
AGTGTGGTCTATTGTG-1	Mal	0.897080521656913
AGTTAAACACTTGCGA-1	Bdy	1.31600948404142
AGTTAAGTCAACCGCT-1	Mal	0
AGTTACCGCACATGGT-1	Mal	0
AGTTCCTACAGAATTA-1	Mal	0.845170200010087
AGTTCCTATTTATGTT-1	Mal	0
AGTTGACATCGGCTGG-1	nMal	1.38794663336961
AGTTGCGGTCCTCAAC-1	Bdy	0
AGTTGGCAAGGCTAGA-1	nMal	0
AGTTTCGCAGGTCGGA-1	nMal	0
AGTTTGCACCTGCCTC-1	Mal	0
AGTTTGGCACGGGTTG-1	Bdy	1.01588412103959
AGTTTGGCCAGACCTA-1	Mal	0
ATAAACGGACCCGTAA-1	nMal	0
ATAAACGTTGCACCAC-1	nMal	0.594113752191766
ATAAAGGCTCGGTCGT-1	Mal	0
ATAAATATTAGCAGCT-1	nMal	0
ATAACGCCGGAGGGTC-1	nMal	0
ATAACGGAGTCCAACG-1	nMal	0
ATAAGGTGGAGAACAT-1	Mal	0
ATAAGTTACCGCGACG-1	nMal	0
ATAATAGCTGTTGAAT-1	nMal	0
ATAATAGTGTAGGGAC-1	Mal	1.97056726160884
ATAATCTTGGAGAACC-1	nMal	1.19888692580485
ATAATTAGCTAAGTAG-1	nMal	0
ATACAGGCCCTCCAAT-1	Bdy	0
ATACCACGGGCAACTT-1	nMal	1.05414069778216
ATACCTAACCAAGAAA-1	Bdy	0
ATACGCCGGCGAAACC-1	nMal	0
ATACGGAACGTCGTTT-1	Bdy	0
ATACGGTGAAGATGCA-1	Mal	0
ATACGTACTTAGCCAC-1	Mal	0
ATACGTCCACTCCTGT-1	Bdy	0
ATACGTTATGCACGGA-1	nMal	1.11638993151452
ATACTACCCGTACCAC-1	nMal	0
ATACTAGCATGACCCT-1	Mal	0
ATACTCTCGCCACTCT-1	nMal	0
ATACTGCCTTACACCG-1	Mal	0
ATACTTGTTCTCGAGC-1	Mal	0.646627164925052
ATAGACAACGGGACCT-1	nMal	0
ATAGACGAAGAGAAAG-1	Bdy	0
ATAGAGTACTGGGACA-1	Mal	0
ATAGAGTTATCAACTT-1	nMal	0
ATAGCAACTAGGGAAG-1	Bdy	1.34971511480258
ATAGGCGGCTATAGAA-1	Mal	0
ATAGGGATATCCTTGA-1	nMal	0
ATAGGTTGGGCAGATG-1	nMal	0
ATAGTGAAGCGTTCTC-1	nMal	0
ATAGTTCCACCCACTC-1	nMal	0.575607305998985
ATATAAAGCGCTCGTG-1	Mal	0
ATATAAATGTAGCTGC-1	Bdy	0
ATATAACACGGGCGCA-1	nMal	0
ATATACATGTATGGTA-1	nMal	1.29792701888703
ATATACGCTCGTGACG-1	Mal	0
ATATAGAGTATTGGTC-1	Mal	0
ATATCAACCTACAGAG-1	nMal	0
ATATCAATTCCAGCCT-1	Bdy	0
ATATCGTTCCTCGAAC-1	Bdy	0
ATATCTTAGGGCCTTC-1	nMal	1.83203566949919
ATATGTCTCCCTAGCC-1	nMal	1.03061045289451
ATATTCAGTTAAACCT-1	Bdy	0
ATATTCCACATAGTGA-1	Mal	1.71671439966477
ATATTGCTGTCAAAGT-1	Mal	0.738377666917882
ATATTTAACCCTCAAG-1	Mal	0
ATCAAACACTGTTCCA-1	nMal	0
ATCAAACGAAGGTTTG-1	Mal	0
ATCAATCTGGGCTGCA-1	Bdy	0
ATCACGTGCTAATTAA-1	Bdy	0
ATCACTTCATCCTCGC-1	nMal	0.518460488663136
ATCAGACGGCACGCCG-1	nMal	0
ATCAGCCTCATGCTGC-1	Mal	0
ATCAGCTCGTCCACTA-1	Mal	0
ATCAGTAGGCAGGGAT-1	nMal	1.81290190580186
ATCATAGATCGACGAG-1	nMal	2.64054431873684
ATCATAGCCCTATGTA-1	Bdy	1.32384962001882
ATCATCCAATATTTGT-1	nMal	0
ATCATTGTACCGCATT-1	Bdy	0
ATCCAACGCAGTCATA-1	Bdy	1.31491233394303
ATCCAATGGAGGGTCC-1	Mal	0
ATCCAATGGTACCGAA-1	Mal	0.746513336181765
ATCCACATCGACAGAA-1	nMal	0
ATCCAGAGCAACAACC-1	Mal	0
ATCCAGGATTCGTGAA-1	Bdy	0.791238546459707
ATCCCATCCACAGCGC-1	Mal	0
ATCCTACCTAAGCTCT-1	nMal	0
ATCCTGAATCGCTGCG-1	nMal	0
ATCCTGCGTGGAATGG-1	nMal	0
ATCGACCCAATACAGA-1	Bdy	0
ATCGACTCTTTCCGTT-1	Mal	0
ATCGCACGCCGGGAGA-1	Mal	1.12940086680664
ATCGCCAGTCAACATT-1	nMal	0.861725103066393
ATCGGAGACAGACGGC-1	Mal	0
ATCGGTTACCTAGTAA-1	Mal	0.777069184000123
ATCGTTAGCTAGCGGA-1	Mal	0
ATCTAATATCCTACGG-1	Bdy	0
ATCTACCATCTGCTCC-1	nMal	1.54110013432138
ATCTCCCACGGAATAT-1	nMal	0
ATCTCCCTGCAATCTA-1	nMal	0.750563366782098
ATCTGACATGGAAGGA-1	Bdy	0
ATCTGGGCTGTTCTTG-1	nMal	0
ATCTGGTTAAGACTGT-1	nMal	0
ATCTGTAATTGTACCC-1	nMal	0
ATCTTAGGGCATTAAT-1	Bdy	0
ATCTTATCGCACACCC-1	nMal	0
ATCTTGACCTGCAACG-1	Mal	0
ATGAAGCCAAGGAGCC-1	Mal	1.42146154770914
ATGACGCCGGCTCTAA-1	Bdy	0
ATGACGCGTTCTATCC-1	Mal	0
ATGACTATGCGACATT-1	Mal	1.69823341121723
ATGAGGAGTGTTAATC-1	nMal	0
ATGATCGGGAATAGAC-1	Bdy	0
ATGATGCAATGGTACA-1	nMal	0
ATGCACGCGCTGTTCA-1	Mal	0
ATGCACTACCGCATTG-1	Mal	0.892035811501002
ATGCATGATCCAGGAT-1	Bdy	0.603458647899247
ATGCCATTTGCGACCA-1	Bdy	1.33550233465579
ATGCCGGTCTTGCATA-1	nMal	1.92896059074154
ATGCGACAGTCCCATT-1	nMal	0
ATGCGAGTCCCACCAC-1	nMal	0.794550111923531
ATGCTCAGTGTTGCAT-1	Mal	0.928214464821765
ATGCTCTGGCGCGGTA-1	nMal	0
ATGCTTAGGAGTTGAT-1	nMal	0
ATGGAAATTTAAGGAG-1	Bdy	0
ATGGACTGCTTAGTTG-1	nMal	0
ATGGAGCAGGCCGTGA-1	Bdy	0
ATGGATTGACCAAACG-1	Bdy	0
ATGGCAGCATTACGAT-1	Mal	0
ATGGCAGCCGAGAAAC-1	Mal	0
ATGGGACCTGCTGAAC-1	Mal	0
ATGGGCCTCGGCCTCT-1	nMal	0
ATGGGTGTATACCTCC-1	Bdy	0
ATGGTATTGGGAACCG-1	nMal	0
ATGGTATTTACTGATT-1	Bdy	1.21248629616441
ATGGTCGCGTGGTTTC-1	Mal	1.19727140766849
ATGTGAAAGCCTAATG-1	Mal	1.54399044548818
ATGTGCATCCGACGCA-1	Mal	0
ATGTGGACATCTTGAT-1	Mal	2.3732634856087
ATGTTACGAGCAATAC-1	Mal	0
ATGTTCGTCGACCCAC-1	Bdy	0
ATGTTGATTAGAGACT-1	nMal	0
ATGTTTGTAAGATCAT-1	nMal	0
ATTAAACATGCGGACC-1	nMal	0
ATTAATACTACGCGGG-1	Bdy	1.0845028617181
ATTAATGAACCAGTCG-1	nMal	0
ATTAATTCGGTCACTC-1	nMal	0
ATTACATGTCAGTCTT-1	nMal	0
ATTACGCGCTGGCAGG-1	Bdy	0
ATTACGGGCTACGGTT-1	Mal	0
ATTACTAGCCTCTTGC-1	Bdy	0.704849171127834
ATTAGATTGATAGCGG-1	Mal	1.8438830916133
ATTAGGCGATGCTTTC-1	nMal	0
ATTATGAGACCCAATT-1	Bdy	0
ATTATGCCATAGGGAG-1	Mal	0
ATTATTATGTCCGTCA-1	nMal	0
ATTATTCAGAGTCACT-1	nMal	0.674153580162101
ATTCAACCATTTAAGG-1	Bdy	0
ATTCACTGATGTTGGA-1	Mal	0
ATTCAGTAGCAGGGTC-1	nMal	0.698007365647282
ATTCATATACTGTCCA-1	nMal	0
ATTCATCGTTGAGGCA-1	Mal	0
ATTCCCACATAAACAA-1	Bdy	1.23076585066907
ATTCCCGAAGGTACAG-1	Mal	0
ATTCCTCCGCCAGTGC-1	Bdy	0
ATTCCTTCCAGGCGGT-1	nMal	0
ATTCGACGCCGGGCCT-1	nMal	1.42648967616618
ATTCGCGCCTTGAGAG-1	nMal	0
ATTCTCGTCTCTTTAG-1	nMal	0
ATTGAAGATCTTAGTG-1	Bdy	0
ATTGATAGCAACGAGA-1	Mal	0.787237529246732
ATTGATCACCACATTT-1	Bdy	1.83556961857798
ATTGATGAGTCCTAAC-1	nMal	0
ATTGCCTATTAGACCG-1	Bdy	0
ATTGCCTTTATGTTTG-1	Mal	0
ATTGCGATCAGTAACT-1	Bdy	0
ATTGCTGCTCCTCCAT-1	Mal	1.18593941591454
ATTGGATTACAGCGTA-1	Bdy	0
ATTGGGAATATCTTGG-1	nMal	0.630639580443399
ATTGTACAACTCGGCT-1	nMal	0
ATTTAACTCGTATTAC-1	nMal	0.535595991815483
ATTTACAGTTTACTGG-1	Mal	0.846536680521717
ATTTCCGGGTTCTGCG-1	Mal	0
ATTTGCGCGAGTAGCT-1	Mal	0
ATTTGGAGATTGCGGT-1	Mal	1.4518903455172
ATTTGTCTTGGGAGCT-1	nMal	0
ATTTGTTCCAGGGCTC-1	nMal	0.653188868258342
CAAACGAGTATCGCAG-1	nMal	0
CAAACGGTCGCACTTT-1	Mal	1.206490902038
CAAAGATTATTGGGCC-1	Mal	0
CAAATCTCTCACAAGG-1	Mal	0
CAAATGTCCTTCCGTG-1	nMal	0
CAACCTACCGAGCAGT-1	nMal	0.48435675860055
CAACGACCCGTTTACA-1	Mal	0
CAACGCGATGAGCCAA-1	nMal	0
CAACGGTTCTTGATAC-1	nMal	0
CAACTCCTTGATCCCG-1	Bdy	0
CAACTTGTAGTGGGCA-1	nMal	0
CAAGAGGGCGGAGTAC-1	Mal	0
CAAGATATTATAACGT-1	Bdy	0
CAAGCAACGTCGGAGT-1	Mal	1.52094279771571
CAAGCACCAAATGCCT-1	nMal	0.453486281166922
CAAGCGGCACATAATT-1	Bdy	0
CAAGGATCGCATGTTC-1	Bdy	0
CAAGGCCAGTGGTGCA-1	nMal	0
CAAGTGTGGTTGCAAA-1	Mal	0
CAATAAACCTTGGCCC-1	nMal	0
CAATACGCTCTGAGGC-1	Mal	0
CAATATTCTTGACCTA-1	Mal	0
CAATCCTGCCGTGGAG-1	Mal	0
CAATGACCCTTAATTT-1	nMal	0
CAATGCGAGAAGTATC-1	Mal	0
CAATGGATCTCTACCA-1	nMal	1.66512360354456
CAATTAAGGGTGATGA-1	nMal	0
CAATTGGGCCGCACTC-1	Mal	0
CAATTTCGTATAAGGG-1	nMal	2.29702404179837
CACAAGCTAAGAAAGG-1	Mal	0
CACAATGAGCTGCTAT-1	nMal	0
CACACACGCTAACGAG-1	nMal	0
CACACAGGGATAGATT-1	Bdy	0.726736200095029
CACACGCGCTGTCTTA-1	Bdy	0
CACAGAGACGAGGACG-1	Bdy	2.38302879483584
CACAGCACCCACGGCA-1	nMal	0
CACAGCTAGGGAGTGA-1	Mal	0
CACAGGGCCATATAGT-1	Mal	0
CACAGTCCCGCTTCGC-1	nMal	0
CACATATTAGCAGGAT-1	Mal	0
CACATCGTGCACGCGC-1	Bdy	0.970021675220494
CACATCTCACCGACGA-1	Bdy	0
CACATGATTCAGCAAC-1	nMal	0
CACCAATCATCCGTCT-1	Mal	0
CACCACGCCACACAGA-1	Bdy	1.25526860749107
CACCAGTCAGCATGCA-1	Mal	0
CACCCACACGTCACCC-1	nMal	0
CACCCGGTTTGTGACT-1	Mal	1.30670054693147
CACCCTAACAAGATCT-1	Bdy	2.26006279827446
CACCCTTGGTGAGACC-1	Mal	1.60624557133513
CACCCTTTCCTCGCTC-1	nMal	0
CACCGCCAGAAGGTTT-1	Mal	0
CACCGGTAGAGACATT-1	Mal	0
CACCGTATCCCATCCG-1	nMal	0
CACCGTTAGGGATCAC-1	Mal	0
CACCGTTGCGCGATAT-1	Mal	0
CACCTAATAGAGTCGT-1	Mal	1.23744118169603
CACCTAATCAGTTTAC-1	nMal	0.905859153164339
CACCTCGATGGTGGAC-1	nMal	0
CACCTTGCGAAACTCG-1	nMal	0
CACCTTGGCGCCTTTG-1	nMal	0
CACGAAAGTTAGTCCC-1	Mal	1.46633706879343
CACGAGCAAACCAGAC-1	nMal	0
CACGCACAGCGCAGCT-1	nMal	0
CACGCAGCGAGGCTTT-1	Bdy	1.00258871896597
CACGCGGAACTGTTGC-1	Mal	0
CACGGGATTGAGGGTT-1	Mal	1.17060792460708
CACGTCGGCAACCTCT-1	nMal	1.65729102420498
CACGTTCGTGCTCTAG-1	nMal	0
CACGTTTCGTACACAC-1	Mal	0
CACTAAAGTTGCCTAT-1	Bdy	0.946062133944738
CACTACGGGAGCTGCC-1	nMal	0.529555767955761
CACTCAAGAGCTATGG-1	nMal	0
CACTCCTATGTAAGAT-1	Bdy	0
CACTCGAGCTGAACAA-1	Mal	0
CACTCGGTTAGGAGGA-1	Bdy	0
CACTCTTCTGCTAGCC-1	Mal	0
CACTGACGATTGTGGA-1	nMal	0
CACTGTCCAAGTGAGA-1	Bdy	1.0050528343332
CACTTAATCAGACGGA-1	Mal	0
CACTTCGCCACAGGCT-1	Bdy	0
CAGAACTTAGCCCTCT-1	Mal	0
CAGAATAACACACGGA-1	nMal	0.34548680538958
CAGACACCGATCGCTG-1	Mal	0
CAGACGAACCTGATAC-1	Mal	0
CAGAGACGGTCACCCA-1	Bdy	0
CAGAGCATGAGCTTGC-1	nMal	0
CAGAGGCGATGCATGA-1	Mal	0
CAGATAATGGGCGGGT-1	nMal	0.675951988386766
CAGATACTAACATAGT-1	Mal	0
CAGATATGAAGATGAC-1	nMal	0
CAGATCCTGGTTTGAA-1	Bdy	0
CAGATGTTTGTCCCAA-1	Bdy	0
CAGCAGCCCGTTCCTT-1	nMal	0
CAGCAGTCCAGACTAT-1	Bdy	0
CAGCAGTCTGTGCTGC-1	nMal	0
CAGCCTCCTGCAGAGG-1	nMal	1.64864247193383
CAGCGATTCCCTTCAA-1	Mal	0
CAGCGCCAACACGATA-1	Mal	0.836548907885182
CAGCTCACTGAGACAT-1	nMal	0
CAGCTCGACAAGTTAA-1	nMal	0.926367913004903
CAGCTCGTGCTTGTGT-1	nMal	0
CAGCTCTGGGCTCACT-1	nMal	0
CAGCTGGCGTAACCGT-1	Mal	0
CAGCTTAGTAGGTAGC-1	Mal	1.1798158832509
CAGGATATATCGTTGT-1	nMal	0
CAGGCAGTCTTACCAG-1	Bdy	0
CAGGCCAGTACCACCT-1	nMal	0
CAGGCCGTTTGGGTGT-1	Bdy	1.28909573089532
CAGGCGCACGGTGGTC-1	Bdy	0
CAGGCGCCATGCTAGG-1	Mal	2.45527418491153
CAGGGAGATAGGCCAG-1	Bdy	0
CAGTAAGGGACGTCTC-1	Bdy	0
CAGTAATCCCTCCCAG-1	Mal	1.62098608890031
CAGTACCAGTTTACGT-1	Mal	0
CAGTCGGCCTAGATAT-1	Mal	1.3563103964635
CAGTCTGTATACTGGG-1	Mal	0
CAGTGAATAAATGACT-1	nMal	0
CAGTGGTTGCACATGA-1	Bdy	0
CAGTGTCCGCAGAATG-1	Bdy	0.701090757456041
CAGTGTCGGCTGGCCC-1	Mal	0
CAGTGTTAATCTCTCA-1	Bdy	0
CAGTTCAAATTGACAC-1	Mal	0
CAGTTCCGCGGGTCGA-1	Bdy	0.425229634294385
CATAACGGACAGTCGT-1	Bdy	0
CATAAGAAGCTTGGCT-1	Mal	0
CATAAGCTCTCCGTCT-1	Mal	0
CATACAAAGCCGAACC-1	Bdy	0
CATACACAAAGTCAGC-1	Mal	0
CATACCCGTACCCAGT-1	nMal	0
CATACGAACTAGCTGG-1	nMal	0
CATACGGCGTCTGGGC-1	nMal	0
CATACTATGTAATTGT-1	Bdy	1.49869468972224
CATAGAGGAGATACTA-1	nMal	0
CATAGCCGCCCGGGAT-1	Bdy	0.765077585714767
CATAGCGTTGCCCACC-1	Mal	0
CATAGGGACACTTGTG-1	nMal	1.46710677326493
CATAGTAGCATAGTAG-1	Mal	0
CATAGTCAAATACATA-1	nMal	0
CATAGTCCACAAGAAC-1	Mal	0
CATATAGGTACAGTCA-1	nMal	0
CATATGTCAGGCTACG-1	Mal	0
CATCATTACCCTGAGG-1	Mal	0
CATCCAATATAGTTTG-1	Bdy	0
CATCCTCTCAAAGATC-1	Mal	0
CATCGCCCGCGGCCAA-1	nMal	0
CATCGGACGGGTTAAT-1	nMal	0
CATCTGCAGGATCATT-1	Mal	1.17973783348048
CATCTTACACCACCTC-1	nMal	0.512779899699851
CATGAACCGACATTTG-1	nMal	0.58647413090264
CATGACTTCGCTGAAT-1	nMal	0
CATGAGATGCACTCTC-1	Mal	0
CATGATGCACAATTCT-1	nMal	0.583621683500517
CATGATGGAAGTTAGC-1	nMal	0
CATGCACATGAGAGGC-1	nMal	0
CATGCCAACTCGCAAA-1	Bdy	1.15036973789741
CATGCGTTAGACAGAA-1	nMal	0.700323640328216
CATGGATTGTCTTCCG-1	Bdy	0
CATGGCAGGAAGATCG-1	Mal	1.4930514166897
CATGGGTATGCCTTAT-1	Bdy	0
CATGGTAAGTAGCGTT-1	Mal	0
CATGGTATTAGTTTGT-1	Bdy	0
CATGGTCTAGATACCG-1	nMal	0
CATGGTTTATTAATCA-1	nMal	0
CATGTAAGAGACATTT-1	Mal	0
CATGTCTCATTTATGG-1	Mal	1.76397536465063
CATTACGTCGGCCCGT-1	Bdy	0.509894029341416
CATTATCCCATTAACG-1	Mal	0
CATTATGCTTGTTGTG-1	Bdy	1.04057037784677
CATTGCGAAATGGGCG-1	Bdy	0
CATTTAGCGGACCATG-1	nMal	0
CATTTCTAGCAGACTA-1	Mal	0.847145508453944
CATTTGAGTGGTACGT-1	Mal	0
CCAAACAGAACCCTCG-1	Mal	0.985541056922943
CCAAATCAAAGGGCAA-1	Bdy	0.98955815675316
CCAACGATGCACTGAT-1	Bdy	0
CCAAGAAAGTGGGCGA-1	Mal	0
CCAAGACTTCTGCGAA-1	Mal	0
CCAAGCGTAACTCGTA-1	Mal	0
CCAAGGAACAGAGAGG-1	nMal	0
CCAAGGTTGCCCTTTC-1	nMal	1.40755267526063
CCAATAGTGCCGTCGA-1	Bdy	0
CCAATGTCACAGCAAG-1	nMal	0
CCAATTGAATGTTAAT-1	Mal	1.13883962658502
CCACAATGTACGTCTT-1	nMal	0
CCACACTGAGATATTA-1	nMal	0
CCACAGTACCCATCCT-1	Bdy	1.27946242960824
CCACATGGCTCTTTAT-1	Bdy	0
CCACCAACTTTACTGT-1	Bdy	2.07247287236374
CCACCCAAGGAAAGTG-1	Bdy	0
CCACGAGAAGAGAATC-1	nMal	0
CCACGGAGCCATAAGA-1	Bdy	0
CCACTGGTGGCTGGTT-1	Mal	0
CCACTGTTTGGATTAA-1	nMal	0.403178256502539
CCAGAAAGCAACTCAT-1	Mal	0
CCAGAGACAAAGCCGG-1	Mal	1.29289729375742
CCAGCCTGGACCAATA-1	nMal	0
CCAGCTACGCCTCATA-1	nMal	0.638804205156268
CCAGCTCGAACGCATT-1	nMal	0
CCAGCTGATGGTACTT-1	nMal	1.21824128213613
CCAGCTTCCGCCCGCA-1	Mal	0
CCAGGGACGTGGCCTC-1	Bdy	0
CCAGTAGTCTGATCCA-1	nMal	0
CCAGTCAAATCTCTTA-1	Mal	0
CCAGTCTAGACGGCGC-1	nMal	0
CCAGTGTACAGACCGA-1	nMal	0
CCATAACCTGTGCAGT-1	Bdy	0
CCATAGAGGCTGCCAG-1	Bdy	0
CCATAGGTTGGCGTGG-1	Mal	0
CCATATGGAAACTATA-1	nMal	0
CCATCCATACCAAGTC-1	Bdy	0.389157792299588
CCATCGCAGTTAAACT-1	Mal	0
CCATCTCACCAGTGAA-1	nMal	0
CCATGCCCTAGATTTC-1	Mal	1.93047041241648
CCATGCCTGTTTAGTA-1	Bdy	0
CCATGCTCTGCAGGAA-1	Bdy	0.38203799818921
CCATGGCAAACGCTCA-1	nMal	0
CCATGGCCCTTGTACC-1	Mal	0
CCATGTTCATCTATAT-1	Bdy	1.77487760908237
CCATTAGCGATAATCC-1	Mal	0
CCATTCCCTGCCCACA-1	Mal	0
CCATTTCTACCTATTA-1	Bdy	0
CCCAAACATGCTGCTC-1	Mal	0
CCCAACATACGTCGCG-1	Bdy	1.32182917796042
CCCAAGTCATTACACT-1	nMal	0
CCCAATTTCACAACTT-1	Bdy	1.26031397341459
CCCACTCCACGGTATC-1	Bdy	1.42301346208277
CCCAGGTCTGAAGGCT-1	nMal	0
CCCAGTAAACTTGGGA-1	Mal	0
CCCGAAGTTTCGCGAA-1	Mal	1.47122793521492
CCCGAGTTTCTCCGTA-1	nMal	0
CCCGCAGCGCGAACTA-1	Bdy	0
CCCGCCATGCTCCCGT-1	nMal	1.19598248910283
CCCGCGCAATGCACCC-1	Mal	1.09126661339051
CCCGGTGGAAGAACCT-1	Mal	0.758239806368949
CCCGGTGTATCGGAAT-1	Bdy	0
CCCGTAAGTCTAGGCC-1	Bdy	1.31521134979737
CCCGTAGCTGGGAAGA-1	Mal	2.27011929174447
CCCGTCAGCGTCTGAC-1	Mal	0
CCCGTGAGGGCGGTGA-1	Mal	1.51371659213444
CCCGTTTCGCAGATGT-1	nMal	0
CCCTACTTGAACAATG-1	nMal	0
CCCTAGGCAACAAGAG-1	Mal	1.53879714164537
CCCTCAGATCGAGAAC-1	Bdy	0
CCCTCATCACAGAGTA-1	Mal	1.48296601152254
CCCTCATTCTGGAATT-1	nMal	0
CCCTCCTCGCTCGTAT-1	nMal	0
CCCTCGATAATACACA-1	Bdy	1.222365491311
CCCTGAAATGAGTTGA-1	Mal	0
CCCTGACTAACAAATT-1	Mal	0
CCCTGCCCAATCCGCT-1	Bdy	0.78573996738777
CCCTGCGCTACGCATA-1	Mal	0.949448449728581
CCCTGGCTGTTCCTTC-1	Mal	1.14522971607237
CCCTTTAATGGAGTTC-1	Bdy	0
CCCTTTGACAGGTCTT-1	Bdy	0
CCGAAAGTGGTGAGCA-1	Mal	1.41706601978664
CCGAACACTGGGCCTC-1	Bdy	0
CCGAACCTTCCCGGCC-1	Mal	1.7900947443555
CCGAAGCATTGACCAA-1	Bdy	0
CCGAAGTATATTGTTC-1	Mal	1.28689561580073
CCGACAAAGGGAGTGC-1	Mal	0
CCGACAATAGGCCGCC-1	nMal	1.24632722581426
CCGACGGGCATGAGGT-1	Mal	2.20652281151541
CCGATCTCAACCTTAT-1	nMal	0
CCGATTCGAGGGACCC-1	Bdy	0.636072438225714
CCGCACAAAGACCAAC-1	Bdy	0
CCGCACGTGACCTCGG-1	nMal	0.984734854137654
CCGCACTTGCAATGAC-1	nMal	0.917477372543932
CCGCATGTGGTACGAT-1	Mal	2.7176223462617
CCGCCGGAACTTCTCG-1	Mal	0
CCGCCGGTCAACACAC-1	nMal	0
CCGCCTTGCGATGTCG-1	Mal	0
CCGCGATTTGGTAGGT-1	Mal	1.4118798241566
CCGCGCAAGATACCCA-1	Mal	0
CCGCGGAATGCGTCAC-1	Bdy	0
CCGCGGGTACGAAGAA-1	Mal	0
CCGCGTAGGTAAGGGC-1	Mal	0
CCGCTATCAGCACCAG-1	Bdy	0
CCGCTCCGGATAAGCT-1	Mal	0
CCGCTCTTCCGAACTA-1	nMal	0
CCGCTTACCTCACTCT-1	Bdy	0
CCGGAATGGTTTCAGT-1	nMal	0.896650645794141
CCGGCCGCGAGCATAT-1	Mal	0
CCGGCGCATATTGGAT-1	nMal	0
CCGGCGTGAGACTCTG-1	Mal	0
CCGGGACCCGCAGAGA-1	Bdy	0
CCGGGCGGTCTCGTCA-1	nMal	0
CCGGGCTAAGAATTTC-1	nMal	0
CCGGGCTGCTCCATAC-1	nMal	0
CCGGGTTCGAGGTTAC-1	nMal	0
CCGGTTTGTAATTGTG-1	Mal	0
CCGTAAGTTGGTCCCA-1	Bdy	0
CCGTACCCAAGCGCCA-1	Bdy	0
CCGTAGGAAATCCCTG-1	Mal	0
CCGTAGGGTTGTTTAC-1	nMal	0
CCGTATCTCGTCGTAG-1	Mal	0
CCGTCAACCTCTGGCG-1	Bdy	0
CCGTGCCCATGACGGC-1	nMal	0.697120729031881
CCGTGTTAAATTCCAT-1	Bdy	0
CCGTTCCGAATCTCGG-1	Bdy	0.961059721712912
CCTAAATTAACGGTTC-1	Mal	0
CCTAACCCAAACAAGT-1	Bdy	0
CCTACATTCACAGACG-1	Mal	0
CCTACGGCTCAGTCGA-1	Mal	1.2344963372271
CCTACTGCTTACACTT-1	Mal	0
CCTAGGCGTAGCGATC-1	nMal	0
CCTAGGTAAAGGTAGC-1	Bdy	0
CCTATAATGAGTGCCC-1	Mal	0
CCTATACCGTCCTGTC-1	Bdy	0
CCTATATCGTGTCACG-1	Bdy	0
CCTATGTCCACTCCAC-1	Mal	2.15566015291497
CCTATTATTCCGGCCG-1	Bdy	0
CCTCACCAATCTTGAC-1	Mal	0.886379849402615
CCTCATGCAGCTACGA-1	nMal	0
CCTCCGACAATTCAAG-1	Mal	0
CCTCCTAGCTAGAGTC-1	Mal	0
CCTCCTGAGCCCACAT-1	Mal	0
CCTCCTGTTGTGTCGT-1	Mal	0
CCTCGAAGTGGACGGG-1	nMal	1.67474874424152
CCTCGCCAGCAAATTA-1	nMal	0
CCTCGCGCTGTGCGAT-1	Bdy	1.77284598709209
CCTCGGATGCTACCTG-1	Mal	0.706561984775351
CCTCTAATCTGCCAAG-1	nMal	0
CCTCTACAAGGATTGG-1	Mal	1.97884935681483
CCTCTATCGATTAGCA-1	Mal	0
CCTCTCTCCCATCTAG-1	Mal	0.871717564344285
CCTCTGTACTATTCTA-1	Mal	0
CCTGAACGATATATTC-1	nMal	0
CCTGAATATTTACATA-1	nMal	0.724508544536152
CCTGACCACCGATGGT-1	nMal	0
CCTGCCCGTTGTCTAG-1	Mal	0
CCTGCGTTCTACGCTT-1	Mal	0
CCTGCTATTTGAGAAG-1	Mal	1.03061045289451
CCTGGCTAGACCCGCC-1	Mal	0.957930318345987
CCTGGTCGAATGTGGG-1	Bdy	0
CCTGTAAGACATGATA-1	Bdy	0
CCTGTACTCACGCCCA-1	Bdy	0
CCTGTCACCCGGGCTC-1	nMal	1.54835022045426
CCTGTCGCCCGTAAAT-1	nMal	0
CCTGTCGTGTATGAAG-1	nMal	0
CCTGTTCAACCTCGGG-1	nMal	0
CCTGTTTGAAGACACG-1	Mal	0
CCTTCAGTTAAAGTGA-1	nMal	0
CCTTCCGCAACGCTGC-1	Bdy	0
CCTTCTCAGCGTTCCT-1	Bdy	2.37282232612858
CCTTCTTGATCCAGTG-1	nMal	1.16777741060764
CCTTGACCACTTTATT-1	nMal	0
CCTTTGAATTATGGCT-1	Bdy	2.430335559513
CGAAACGCAATTCATG-1	Mal	0
CGAACAGTATGGGCGT-1	Mal	0
CGAACCCGCATGCGTC-1	Mal	0
CGAACCTCTTTCCTAG-1	nMal	0
CGAACGCCCAGTGCCG-1	nMal	0
CGAACGGCCGGACAAC-1	Mal	0
CGAAGCCACAGCATGG-1	Mal	1.32122441731472
CGAAGGGTTTCAGATT-1	Mal	0
CGAAGTTGCTCTGTGT-1	Mal	0
CGAATCTGCTCGACGC-1	nMal	0
CGAATGAAGTCATTGC-1	Bdy	1.20523428042005
CGAATGGTAGGTCGTC-1	nMal	0.879560640754181
CGACAATTTGATCTAA-1	nMal	0
CGACACGCTCCGACAG-1	Bdy	0
CGACAGTTCGCGTTAT-1	Mal	0
CGACCCTTAACGCCGG-1	Mal	1.15915113321375
CGACCGTTGGTATTCG-1	Mal	0
CGACGCATCCGTACCT-1	Mal	0
CGAGACCCTAGAGTGT-1	nMal	0
CGAGAGCGCGTAGATA-1	Mal	0
CGAGAGCTTTCACTAC-1	Mal	0
CGAGAGGGTAGCCGCG-1	nMal	0
CGAGCACTTCAAGTTT-1	Mal	0.787803385627985
CGAGCGTTGATCAGCC-1	nMal	0.520032141458286
CGAGCTGGGCTTTAGG-1	nMal	0.803332362061937
CGAGGCCAGGCATTGG-1	Mal	0
CGAGGCTAAATATGGC-1	nMal	1.89553501908368
CGAGGGACTGCGGTCG-1	Bdy	0
CGAGTACTAAAGAGGA-1	Bdy	0
CGAGTGAAGGTACCAG-1	Mal	0
CGAGTGCTATAGTTCG-1	nMal	0.477333241713697
CGAGTTCTGTCCCACC-1	nMal	0
CGAGTTTATCGGACTG-1	Bdy	0
CGATACCTCGCGGACA-1	nMal	0
CGATAGCGATACAGTG-1	nMal	1.85259490584447
CGATAGTCGTACTGCA-1	Bdy	0
CGATCCGACCCAGTGC-1	nMal	0
CGATCCTCGCAACATA-1	nMal	0
CGATCTGTTGGAGGAC-1	Mal	1.46916396212335
CGATGTTGTTATCTAC-1	Bdy	0
CGATTAAATATCTCCT-1	Bdy	0
CGATTCGCCTGGCTGC-1	Bdy	0
CGATTTGTCATTAATG-1	Bdy	0
CGCAAACACGAGTTAC-1	Mal	1.38099287399707
CGCAATTACTTTCGGT-1	nMal	0.537512600772015
CGCAATTAGGGTAATA-1	Mal	1.23096607785723
CGCAATTCTACAATAA-1	nMal	0.452588539301397
CGCACATGTCCACTAC-1	Bdy	0
CGCACGTCTGTTTATG-1	Bdy	1.24938043691933
CGCACGTGCGCTATCA-1	nMal	0
CGCAGGCGATCCAAAC-1	Bdy	0
CGCATGCCGAATGCGT-1	nMal	0.592482729383103
CGCATGGTGCGATGCT-1	nMal	0
CGCATTAGCTAATAGG-1	Mal	1.82240538127408
CGCCAAGAAGCCGAGT-1	Mal	0.944714856304272
CGCCACAGGTCGCGAT-1	Bdy	0
CGCCATCCGATTATGA-1	nMal	0
CGCCCAGCGTTTCACG-1	Bdy	0
CGCCCTAATTGTTCAA-1	Bdy	0
CGCCCTTGAAGGCTGA-1	Mal	1.46602945220431
CGCCGACTATTCGCTA-1	Mal	0
CGCCGCCCATGCCTGT-1	nMal	2.42891915175309
CGCCGTTCAGCATAGT-1	nMal	0.530475942872429
CGCCTCCCTCCTCTAT-1	Mal	0
CGCCTGGCCTACGTAA-1	Bdy	0
CGCGAAGTGGCATACT-1	nMal	1.23761489992779
CGCGACACTGCGCAGC-1	Mal	1.64390993462428
CGCGACCGCGACAGAT-1	Mal	0
CGCGAGTCTGCCGGGT-1	Bdy	0
CGCGCAAATGTCCAGA-1	Mal	0
CGCGCATGTTTGATTG-1	Bdy	0
CGCGGCTCAACTTGAA-1	Bdy	0
CGCGGGAATTAGGCAG-1	nMal	0
CGCGTGGGCCTGTGTT-1	Mal	0
CGCGTTCATGAAATAC-1	Mal	0
CGCTACGGGACATTTA-1	Bdy	0
CGCTAGAGACCGCTGC-1	nMal	0
CGCTATACCGCCCACT-1	Mal	1.49331900739504
CGCTATTCAATGTATG-1	Mal	1.05074228870601
CGCTATTCTTAGGCTC-1	nMal	0
CGCTCGACATAATGAT-1	Mal	0
CGCTCTCCGTAGATTA-1	Mal	0
CGCTGGTGACTACCCT-1	Bdy	0
CGCTGTGACGCCGCAC-1	Mal	0
CGCTTAGTATTGATAC-1	nMal	2.91682528434438
CGCTTATTCCCGGTCG-1	Bdy	1.17129873615663
CGCTTCCACTGAAATC-1	nMal	0.934082997401472
CGCTTCGGTCTAAGAC-1	nMal	0
CGCTTTCATACCGGTG-1	nMal	1.06735167034271
CGCTTTCTTGCATTCG-1	Bdy	1.73454615558024
CGGAACGTAAACATAG-1	nMal	1.15422126613243
CGGACGTTACTTGAAG-1	Bdy	0
CGGAGCAATTTAATCG-1	Bdy	1.43679356223596
CGGAGCATGGCGATCC-1	nMal	0
CGGAGTTTGAGAGACA-1	Mal	1.37910021957099
CGGATAAGCGGACATG-1	Mal	0.62371046843697
CGGATCCTCAAGGACT-1	Bdy	1.2727599991359
CGGATGAATGCTGTGA-1	nMal	1.79510060163789
CGGCAAACATCGTGCG-1	Mal	0
CGGCAATAAGATCGCC-1	nMal	0.674578621001465
CGGCACTCAAGAAAGT-1	Mal	0
CGGCAGGGTCGGGTTG-1	nMal	0.621927775407408
CGGCCACGCACAAAGT-1	nMal	0
CGGCCCAGGTATATCC-1	nMal	0
CGGCGCCATCAATCCC-1	Bdy	0
CGGGAACGCCCTGCAT-1	Bdy	0
CGGGAAGTACCGTGGC-1	Mal	0
CGGGAATATAGTATAC-1	nMal	0.424972805904895
CGGGAATTTATGTAAA-1	Bdy	0
CGGGAGCTTCAGTGTA-1	Mal	1.69859823678358
CGGGATCAATGTAAGA-1	Mal	0
CGGGCAGCTAAACCGC-1	Bdy	0
CGGGCCTTCTTTGTAA-1	nMal	0
CGGGTGTACCCATTTA-1	nMal	0
CGGTACGGCAAACCCA-1	Mal	0
CGGTCAAGTGGGAACC-1	nMal	0
CGGTGAAGACTAAAGT-1	Bdy	0
CGGTGCAGATAGAACG-1	Bdy	0
CGGTGCGCGTTGGTCC-1	Bdy	0
CGGTGTACTTGATCCC-1	Mal	1.74123893946489
CGGTTCCGGCTTCTTG-1	nMal	0
CGGTTGACCTGGCATA-1	Bdy	0
CGGTTGAGTATCCTTC-1	Bdy	0
CGGTTTACTGAACATT-1	Bdy	0
CGTAAACGCTTGAGTG-1	Bdy	0.427833940815573
CGTAAAGCAAGAAATC-1	Bdy	0
CGTACCTGATAGGCCT-1	nMal	0
CGTAGAGAGTAATTAT-1	nMal	0.507909396884845
CGTATTAAGAGATCTA-1	Mal	1.18310439189119
CGTATTGTTTGGCGCC-1	Mal	0
CGTCAAGGCTATAAAT-1	Mal	0
CGTCACGTCCATTGGT-1	nMal	0
CGTCAGTGCGCACAAG-1	nMal	0
CGTCATACCATATCCA-1	Mal	1.31912387175378
CGTCGCATGTGAGCCA-1	nMal	0
CGTCGCTTGGTTATAC-1	Mal	0
CGTCGGATAGTGTTGA-1	nMal	0
CGTCGGGTCTAAGCGC-1	Mal	0
CGTCGTCCTTCGCGAA-1	Bdy	0
CGTCTGGAAGGGCCCG-1	Bdy	0
CGTGAAGTTAATTCAC-1	nMal	0
CGTGCACACCACTGTA-1	nMal	0
CGTGCATTGTCGACGC-1	Bdy	0
CGTGCCCTCCCGAAGA-1	Bdy	2.19261566157738
CGTGCTTCTACCTAAA-1	nMal	1.66477614270494
CGTGGCCGAATATCTA-1	Bdy	0
CGTGTATGGGAGCTGA-1	nMal	1.64256384034015
CGTGTCCCATTCGCGA-1	Mal	0
CGTGTCTCGTTACGAC-1	Mal	1.34676065446578
CGTTAATGTCCCGACG-1	Mal	0
CGTTATCATACTTCCA-1	Mal	1.95844272449777
CGTTCATGGTGCGCGT-1	Mal	0
CGTTGAATACCGCGCT-1	Bdy	0
CGTTGAGCGACCGTCG-1	Mal	0
CGTTGTCGGCAATTGA-1	nMal	0
CGTTGTTTCAATTCCC-1	Mal	0.946640802351753
CGTTTAAGCGGAGCAC-1	nMal	0
CGTTTCGCTCATTACA-1	Mal	0
CGTTTGTGTAGAGGGT-1	Mal	0
CTAAAGAATGCCTACT-1	Bdy	0.821275936938087
CTAAAGGGAAATAGGA-1	Bdy	0.681214509325043
CTAAATCCGGTGTACA-1	Bdy	0.765323452093677
CTAAATCCTATTCCGG-1	nMal	0.956892047781121
CTAACAGCACAATAAC-1	Mal	0
CTAACCGCGCGCCCGT-1	nMal	0
CTAACGAAACTTGCTG-1	nMal	0
CTAACTGATAATCGCC-1	Bdy	0
CTAACTGGTCCGGTTC-1	Bdy	0.910983781641256
CTAAGGGAATGATTGG-1	Mal	0
CTAATTCGCACGCGCT-1	Mal	0
CTAATTTCAACAACAC-1	Mal	0.351410362918902
CTACACTCGCAGATGG-1	Mal	0
CTACATATCGCGGGAC-1	Bdy	0
CTACCCTAAGGTCATA-1	nMal	0
CTACGACTAGCTATAA-1	Bdy	0
CTACGATCCTATCCTA-1	Bdy	0
CTACGCACGGAGTACC-1	nMal	0
CTACTATCATAGGTTT-1	Mal	0
CTACTATCTTTCAGAG-1	nMal	0
CTACTCTAGGCCCGGC-1	Bdy	0.992433982885129
CTACTGCCACCTGACC-1	nMal	0
CTAGATTTACGACGGC-1	Mal	0
CTAGCATAGTATAATG-1	Bdy	2.08656151198565
CTAGGCGCCCTATCAG-1	Mal	1.70042526017336
CTAGGGATAGGGACAA-1	nMal	0
CTAGGTCTGAAGGAAT-1	nMal	0
CTAGGTTCGGACGTGA-1	Mal	0
CTAGTAGAAAGGGATT-1	Bdy	0
CTAGTCACGTCTTAAG-1	nMal	0
CTAGTGAAGGACAGGA-1	Mal	0
CTAGTTACAACCCGGT-1	Mal	1.45869177161548
CTAGTTGGGCCCGGTA-1	nMal	0
CTATAAGTAGGGTTTG-1	Mal	0
CTATACTTAAAGCGAG-1	Mal	1.48138821445583
CTATAGGCGTTGATGT-1	Bdy	0
CTATATCCAGCCTGGC-1	Bdy	0
CTATCGACGAAATACA-1	Mal	0
CTATCGGGTCTCAACA-1	Bdy	0
CTATGAACACCTTGCC-1	nMal	0
CTATGGGAAGCGGAAT-1	nMal	0
CTATGTCACTAGCCCA-1	nMal	0
CTATGTGAGTCACGGC-1	Bdy	0
CTATTCATGTGTCCCA-1	Bdy	0
CTATTTGGTTACGGAT-1	nMal	0
CTCAAACCACTGCCCG-1	Bdy	0.846156633444512
CTCAACTAACCCGGAT-1	Bdy	2.25469895692811
CTCACATTTACTAAAT-1	nMal	2.18452599399909
CTCACTGTGATACTTA-1	nMal	0
CTCACTTGGCTGGTAA-1	nMal	0
CTCAGATTGTGATAAG-1	Mal	1.93131052350707
CTCAGGACTCACCTGT-1	Mal	0.834035513707985
CTCATGGCTCACAATC-1	nMal	0
CTCATGGTAATTTGCG-1	Mal	0
CTCATTGCTCTAACAA-1	Bdy	0
CTCATTTGATGGGCGG-1	Mal	0
CTCCCTCCTTTCGATC-1	Mal	2.59347982111894
CTCCGCCCACATGAGG-1	Mal	1.42158078596332
CTCCGGCCTAATATGC-1	Mal	0
CTCCTAAGTTATGTCT-1	Bdy	0
CTCCTAGTAATCGTGA-1	Mal	0
CTCGAGACATACGATA-1	Bdy	0
CTCGAGGCAAGTTTCA-1	nMal	0
CTCGAGGTCGAACAGT-1	Mal	0
CTCGCACCTATATAGT-1	nMal	0
CTCGCATTGCATAGCC-1	Bdy	0
CTCGCCGAATGTAGGG-1	nMal	0
CTCGGGTTCTCTGGCC-1	Bdy	0
CTCGGTACCACTGCTC-1	nMal	0
CTCGGTCCGTAGCCTG-1	Mal	0
CTCGGTTGTCGGCCCT-1	Mal	0
CTCGTCTGTGCCTTCG-1	nMal	0
CTCTACACTGGCGATT-1	nMal	0
CTCTACATCCTGCGTG-1	nMal	0
CTCTAGCCCTCGGAAA-1	nMal	0
CTCTATTTGGCTGCAG-1	Mal	0
CTCTCACAATCGATGA-1	Bdy	0
CTCTGCAGGCATTCTT-1	Bdy	0
CTCTGCGAAGCAAGCA-1	nMal	0.672458959361483
CTCTGGACGCCTGGTG-1	Bdy	0
CTCTTCTATTGACTGG-1	Mal	0
CTCTTCTGGAAGTTAG-1	Bdy	0.921512360628546
CTCTTGTCCCGCTTGG-1	nMal	0
CTGAAAGAGATCCGAC-1	nMal	0.608952256551434
CTGAATCCGAGACCTC-1	nMal	0
CTGAGCAAGTAACAAG-1	Bdy	0
CTGATAGTGTATCTCA-1	Bdy	0.752457294714553
CTGATCCCTTTATGCA-1	nMal	0
CTGCAAGCACGTTCCG-1	nMal	0.841511430967073
CTGCACAACTACATAT-1	Mal	0
CTGCACCTGGAACCGC-1	nMal	0
CTGCACTCCAGTACAG-1	Mal	0
CTGCAGAGAATCAGAG-1	nMal	0
CTGCCATGCATCACAT-1	nMal	0
CTGCCCACGAAGCGTT-1	Mal	1.10688013169162
CTGCCTTTAATACCTT-1	Bdy	1.37599591523579
CTGCCTTTCTAGTAAA-1	Bdy	0
CTGCGGGTGAAATGTT-1	Bdy	0.564949595527154
CTGCTGAGGCCACGAA-1	Bdy	0
CTGCTTGGCGATAGCT-1	Mal	0
CTGGAAATGGATGCTT-1	Bdy	0
CTGGAAGACACGGTGG-1	Mal	1.87049181002277
CTGGACGCAGTCCGGC-1	Mal	0
CTGGATTTACACTTGA-1	nMal	0
CTGGCATCCGAATGAG-1	Mal	1.8409030527332
CTGGCGCACAGGTCTG-1	nMal	0
CTGGCGGGAATAAGTA-1	Mal	0.588284876688016
CTGGCTGATTCATCCT-1	nMal	0
CTGGCTGGTTGTCAGT-1	nMal	0
CTGGGATAAATAATGG-1	nMal	1.40395083198397
CTGGGCCTGCTATATC-1	Bdy	0
CTGGGTAGGCAGTTAA-1	Mal	0
CTGGGTTGAGTTAAAG-1	Bdy	0
CTGGTAAAGACTTACA-1	nMal	0
CTGGTAACACATAGAA-1	nMal	0
CTGGTCATTCCAATCC-1	Mal	0.882291490558382
CTGGTGAATGGGCCTA-1	Bdy	0
CTGGTTCAACGCATCA-1	nMal	0
CTGGTTTCGAGCAAGA-1	Bdy	0
CTGTACTTCTTAGCAT-1	nMal	0
CTGTAGCCATCTCACT-1	Bdy	0
CTGTATGGTGTAGAAA-1	Mal	0
CTGTCAAATGGCTCGG-1	nMal	0
CTGTGCAGGGTAGGTC-1	Mal	0
CTGTGGTCGGGAGATA-1	Bdy	0
CTGTTACCCAATCTAG-1	Bdy	0
CTGTTCACTGCCTGTG-1	Bdy	0
CTGTTCATCTCACGGG-1	nMal	0.570578305297191
CTGTTGTTCAGTCGTA-1	nMal	0
CTTAAGCAGCGAGCCG-1	Mal	1.59990646616855
CTTACACGGTATTCCA-1	Bdy	1.5953481554608
CTTACACTGGGAAATA-1	nMal	0
CTTAGCCCGGATAGTG-1	Mal	0.859598566687768
CTTAGGTATAGACCAG-1	Mal	1.73071383450644
CTTAGTGTAGTAGCAT-1	Mal	0
CTTAGTTGAGGAATCG-1	Bdy	0
CTTATGCGCTCAGGGC-1	Mal	1.37854469491301
CTTATGTTGACTACCA-1	Mal	0
CTTCAACTCCACTTGG-1	Bdy	0
CTTCACGCCCTGGTAC-1	nMal	1.00291651177343
CTTCAGTGGTCGCCTA-1	Mal	0
CTTCATAGCTCAAGAA-1	nMal	0.670166541949871
CTTCATTGTCAGTGGA-1	nMal	0
CTTCGATTGCGCAAGC-1	nMal	1.22329564272002
CTTCGTAGATAGGTGA-1	Mal	0
CTTCTATGTTGAAGTA-1	Mal	0
CTTCTATTAATGCTAG-1	Mal	0
CTTCTGGGCGTACCTA-1	nMal	0
CTTCTTACGTCGTATA-1	nMal	0.609756441327036
CTTGAGGTTATCCCGA-1	Mal	1.14304237843939
CTTGAGTTAGGGTAAT-1	Bdy	0
CTTGATGACCATCCAG-1	nMal	0
CTTGCAACCGCCTCCT-1	Mal	0
CTTGCCCACCCACGCA-1	nMal	0
CTTGCCCAGGCTCTAC-1	nMal	0
CTTGTACTTGTTGACT-1	Mal	0
CTTGTCAACATTCGAG-1	Mal	0
CTTGTGAGTCTTTGAC-1	nMal	0
CTTGTTGCTGAGTCAA-1	nMal	0
CTTGTTTATGTAGCCA-1	Mal	0
CTTTAACTTTCAAAGG-1	Bdy	0
CTTTAATATTGGTCGA-1	Mal	1.65786388843562
CTTTACCGAATAGTAG-1	Mal	0
CTTTAGGAACACTGTT-1	nMal	0
CTTTAGTGCTATTATT-1	Mal	1.00258871896597
CTTTCTGTGCGGGCTT-1	Bdy	0
CTTTGCATCGCTCTTG-1	Mal	0
CTTTGGCGCTTTATAC-1	Mal	0
CTTTGGCTTTAGTAAA-1	Bdy	1.25940965975176
CTTTGTCGAATGCTCC-1	Bdy	0
GAAACAGATGACCACC-1	Mal	1.49950498597359
GAAACAGCCATGCAGT-1	nMal	0
GAAACATAGGAAACAG-1	Mal	2.90532370541378
GAAACCGAATTACCTT-1	nMal	0
GAAACTCGTGCGATGC-1	Bdy	0.665561042465942
GAAAGAACAGCGTTAT-1	nMal	0.473030857720037
GAAAGCCCTTTGGACC-1	nMal	0.456307277277684
GAAAGTGACTAACTGC-1	nMal	0.860345521653592
GAAATACTAAACGTTT-1	Mal	0.453026519307104
GAAATATCACCATCAG-1	Mal	0
GAAATCGCGCGCAACT-1	nMal	0
GAAATGGCGGTGTTAG-1	Mal	1.0968819541488
GAAATTCACATCGCTG-1	nMal	0.632164312602537
GAAATTGTCTCTATAA-1	nMal	0
GAACAACTGGGATGAA-1	nMal	0
GAACACACATCAACCA-1	Mal	0
GAACAGATTACTAAAT-1	Mal	0
GAACCCTCTGTGTTCT-1	Bdy	0
GAACCTCGACCTACAC-1	Mal	1.31282355454109
GAACCTTTAACGATCC-1	nMal	0
GAACGACCGAATGATA-1	Mal	0
GAACGTCTCATGGTCG-1	nMal	0.673681963885596
GAACGTTAGGAAGACG-1	Bdy	0
GAAGAAACGATATTGT-1	Bdy	0
GAAGAACGGTGCAGGT-1	nMal	0.410990404131685
GAAGCCACTGATTATG-1	nMal	0
GAAGCGTGAGGAATTT-1	nMal	0
GAAGCTCGGACCCGTC-1	Bdy	0
GAAGCTTGCTGACCGC-1	Mal	0
GAAGTCAGTTGCACTA-1	nMal	0
GAAGTCTCCCTAGCGA-1	Bdy	0
GAAGTGATTTATCGTG-1	Bdy	0.814768724610891
GAAGTGCTGGATAGCT-1	Bdy	0.782279559091629
GAAGTTTCCACTCAAT-1	Bdy	1.0040108322407
GAATAGACGCGACCCA-1	Mal	0
GAATAGTGCTCGATTA-1	Bdy	0.851818507871407
GAATCGACATGGTCAC-1	Bdy	0.815892589323028
GAATCGCCGGACACGG-1	nMal	0
GAATCTGAACATTCTC-1	Bdy	0.66079421610818
GAATGCCGAAATGACC-1	Mal	0.938679008777552
GAATGCGAATCGGTTC-1	nMal	0
GAATGGGCTTATCGAC-1	Bdy	1.35609648983678
GAATGTTGGGTAATCT-1	nMal	0
GAATTATAGTGAAAGG-1	Bdy	0
GAATTCACCCGGGTGT-1	nMal	0
GAATTTCTCGCTGCAG-1	Bdy	1.588336428744
GACAAACATATGCAGG-1	Bdy	0
GACAACGACCATTGAA-1	nMal	0
GACAACGCAGCTTACG-1	Mal	1.13624816382698
GACACAAGGGAAGAAA-1	nMal	2.22177454674826
GACACGAGTTAGAGGA-1	Mal	0.996943586948772
GACACTGAGTTCAGTG-1	nMal	0
GACACTGGAACCCGAT-1	nMal	0.369304260941952
GACACTTCCAATTACC-1	nMal	0
GACAGATTTCTGGCTC-1	Mal	0
GACAGCCAGACCTGAC-1	nMal	1.24548943503617
GACAGGCACACACTAT-1	Bdy	1.08493506336066
GACATCCGTCGAACTG-1	nMal	0
GACATCGATTTATAAC-1	Mal	2.6237786154663
GACATTTCGCCCAGCC-1	Bdy	0
GACCAAACGTTGACTG-1	nMal	0.854627937418396
GACCACACTTCCCTTT-1	nMal	0
GACCAGAGCCCTGTAG-1	Mal	0
GACCCAATTATGATAC-1	Bdy	2.18522619784303
GACCGACTGAAGCGTC-1	Bdy	0.568777920410806
GACCGATTAAATATGT-1	Bdy	1.56399310965288
GACCGTGCTGACGGTG-1	nMal	0
GACCGTTACATGCGAC-1	Mal	1.04092573521458
GACGACGATCCGCGTT-1	Mal	0
GACGAGGCTAATAAAC-1	Bdy	0
GACGATATCACTGGGT-1	nMal	0
GACGCATACCCGTCGG-1	nMal	1.21648329441472
GACGCCGTAAAGGCTA-1	Bdy	0
GACGCCTGTTGCAGGG-1	Bdy	0.907002417845982
GACGCTTGCTTCTAAA-1	nMal	1.02131003794068
GACGTTGCTCGGCGGC-1	nMal	0
GACTAAGATCATGCAC-1	Mal	0
GACTAAGTAGGCTCAC-1	Mal	0.739291529911444
GACTACAAAGCGGTGG-1	Mal	0
GACTAGGCCGTTAGGT-1	nMal	1.11652807730973
GACTCACCCACGTGAG-1	nMal	0
GACTCCTTCCAATTGA-1	Bdy	0
GACTCTAGAGTTCCAA-1	nMal	0
GACTGCAAATCGAGCT-1	Bdy	0
GACTGCACCAGCCCAG-1	Mal	1.52627547128452
GACTGCGGCACGTGTA-1	Mal	0.662109959923626
GAGAACGGTTCTGACT-1	nMal	0
GAGACTGATGGGTAGA-1	Mal	0
GAGACTTCGCGACCGA-1	nMal	0
GAGAGGGCGCGAGGTT-1	nMal	0
GAGAGGTGCATTCTGG-1	Mal	0
GAGAGTCTCGGGAGAG-1	nMal	0
GAGATCGATCTTACTC-1	Mal	0
GAGATCTGCTTGGCAT-1	Mal	0
GAGATCTGTCACTCCG-1	nMal	0
GAGATCTTCCATGACA-1	Mal	1.55215251752511
GAGATGGGAGTCGACA-1	Mal	0
GAGCACCTGTGTCCAG-1	Mal	0
GAGCATCAACAACTTG-1	nMal	0
GAGCATCATCCCTGGG-1	nMal	0.413888897550512
GAGCCACGGTAGTAGG-1	nMal	0
GAGCCAGCTACCTGTG-1	Mal	0
GAGCGAGGGAGTACCG-1	nMal	0
GAGCGCAAATACTCCG-1	nMal	0
GAGCGCGCACGAGTAG-1	Bdy	0
GAGCGCTGTTAGGTAA-1	Bdy	0
GAGCTAAGGGCATATC-1	nMal	1.89939013342042
GAGCTCAACATGAGCG-1	nMal	0
GAGCTCTCGGACCTAA-1	Mal	1.45465231890093
GAGGAATGGAGAGGTT-1	nMal	0
GAGGCCCGACTCCGCA-1	Mal	0
GAGGCCTGTTGATACA-1	Bdy	0
GAGGCTATCAAAGTCG-1	Bdy	1.46569637169309
GAGGGCATCGCGTATC-1	Bdy	0
GAGGGCGCAGCTCTGC-1	nMal	0
GAGGGTAGTAACAAAG-1	Bdy	0.866251337969442
GAGGTCCCAAAGATCT-1	Mal	1.16060409777809
GAGTAAGGCCACGGGA-1	Mal	1.64054971358604
GAGTACGGGTATACAA-1	nMal	0
GAGTAGATACTAGTTG-1	nMal	0
GAGTATACCCTAATCA-1	nMal	0
GAGTATGCCCGCCTTG-1	Bdy	0
GAGTATGCGCGTGCAT-1	nMal	0
GAGTCCGCTTACCGGA-1	nMal	0
GAGTCGACAGACCCTC-1	Mal	0.635779687452058
GAGTCTTGTAAAGGAC-1	Bdy	1.92295167949941
GAGTGTCAACCAGAAA-1	Bdy	2.27715511325224
GAGTGTGCGGTACCCA-1	Bdy	0
GAGTTCTGTGGGTGCT-1	Mal	0
GAGTTGATGGCAATTT-1	Mal	0
GAGTTGTCACCAGTCT-1	nMal	0
GATAAATCGGTGGATG-1	nMal	0
GATAACTCGCACTGTG-1	Mal	0
GATAAGGCAGATGCAA-1	nMal	0
GATACGATGGGAGTCA-1	nMal	0
GATAGAACCCGCTAGG-1	nMal	0
GATAGGTAACGTTGAC-1	Bdy	0
GATATCAAGCAGGAGC-1	Mal	0
GATATCTCATGCAATA-1	nMal	0.658044223030832
GATATGAGACACTAAC-1	nMal	0
GATATGGATTACGCGG-1	Mal	0.477101150549178
GATATTGAGATTGGCG-1	nMal	0
GATCAACATAAAGGGA-1	Mal	0
GATCATTCCAAACATT-1	Mal	1.07453825681622
GATCCCTTTATACTGC-1	Mal	1.68701849187099
GATCCTCGACACTGGC-1	Bdy	0
GATCGACACTATCTGA-1	Mal	0.788282855521318
GATCGCGGGCTCTCCA-1	nMal	1.23208297036768
GATCGCTACCCGATTT-1	Bdy	0
GATCGCTATATCTCAG-1	Bdy	0
GATCGCTGTGGTGCGT-1	Bdy	0
GATCGGATAGAACCAT-1	Mal	1.60704222352627
GATCGGTGGCCATAAC-1	nMal	0
GATCGTGACTGATATC-1	nMal	0
GATCTAACCGTATTCA-1	Mal	0
GATCTTGGAGGGCATA-1	Mal	0
GATCTTTGCAGGGTAT-1	Mal	0
GATGACAAGTAGGGCA-1	Mal	0
GATGAGGAACCTTCGG-1	nMal	0.856078968226501
GATGCCAGCAGAAGGC-1	Mal	1.41959651357078
GATGCCTTCTGCGGCA-1	nMal	0
GATGCGAATGGTATTA-1	Mal	0
GATGCGTCCTGCATTC-1	nMal	0
GATGCTACAAGCGCCT-1	Mal	0
GATGCTGTATTTCATC-1	Mal	1.58462702995753
GATGGCGCACACATTA-1	Mal	0.857053565080016
GATGTAACGAACCACC-1	Mal	0
GATGTTCAATCCACGA-1	Mal	0
GATGTTTGTGCGAGAT-1	Mal	0.657058230245675
GATTAACCGAAAGCCC-1	Mal	0
GATTACTGAATTTGGG-1	Bdy	0
GATTCCCTTGTCGCAG-1	nMal	0.607084300274262
GATTCCTATACGGCGC-1	Mal	0
GATTCGACGGTTCACG-1	Mal	0
GATTGCTCCAGTTGCA-1	Bdy	1.184205104975
GATTGGGAAAGGTTGT-1	nMal	0
GCAAACCCTACATTAT-1	Mal	0
GCAAACCTTGGCCATA-1	Mal	2.23284851693176
GCAAACGTAAGCGACC-1	Mal	0
GCAAAGGGCGTTAGCC-1	nMal	0
GCAAATATTACGCTTT-1	Bdy	1.36917907409361
GCAAATGAGGACACTT-1	Bdy	2.13984560607325
GCAACACACTAGAACT-1	Mal	1.70335857875318
GCAACAGCAGTATGCG-1	nMal	0
GCAACCACGGCCGCGT-1	Mal	0
GCAAGAATTCCTTGGC-1	Bdy	0
GCAAGCTGGAAACCGC-1	Mal	1.38233247965278
GCAAGTGCACAGAGAA-1	Mal	0
GCACAAACCCTAGATG-1	nMal	0
GCACAACCTCGGGCGT-1	Mal	0
GCACACACTGGTAGCC-1	Mal	0
GCACACGCCCATGGTC-1	Mal	0
GCACAGCACGGGCCGA-1	nMal	0
GCACGCCTACTTAGAT-1	Mal	0
GCACGTGGTTTACTTA-1	nMal	1.58462702995753
GCACTAGTCGCGCTAT-1	nMal	0
GCACTGCCTACCTTTA-1	nMal	1.66790968088943
GCACTGTGCAAATGTA-1	nMal	0.766555273311367
GCAGACCCAGCACGTA-1	nMal	0.57601629238987
GCAGATCCATAAGACT-1	Mal	0
GCAGATCCTCGCAAAT-1	Mal	0
GCAGATTAGGGATATC-1	nMal	0
GCAGCACACAGCCCAG-1	nMal	0
GCAGGAACTTAGATCT-1	Bdy	0
GCAGGACTATAGAATA-1	Mal	1.48573669811964
GCAGTGTGGCTATAGG-1	Bdy	0
GCATACGAGGTCTTTA-1	Mal	0
GCATAGAGCACTCAGG-1	nMal	0
GCATCCCTAACTTTGA-1	nMal	1.02006104962903
GCATCGGCCGTGTAGG-1	nMal	0
GCATGAGGGACGCGGC-1	nMal	0
GCATGCTAATAACGAT-1	nMal	0
GCATGGGTACTGACGC-1	Mal	0
GCATTCGAAATGAACA-1	Mal	0
GCATTGACTTGCGGAA-1	Bdy	0
GCATTGTAATTCATAT-1	nMal	1.04371853867748
GCCAAGAATACTTCTG-1	Mal	2.06914135717566
GCCACAATTTAAGGAC-1	Bdy	0
GCCACTCAGAGCGCGA-1	Mal	0
GCCATCGAGCTGCGTG-1	Mal	0
GCCATTAGCCTCAAAC-1	Bdy	0
GCCCACCAAGGCTGTC-1	nMal	0.905186361139921
GCCCAGTTGGTATGCC-1	nMal	0
GCCCGACTTCTTCCCG-1	Mal	0
GCCCGAGAGTCTAAAT-1	Bdy	1.51565409822438
GCCCGATCTGTGGTCG-1	Mal	0
GCCCGATGCCCAGTTC-1	nMal	0
GCCCGCGCGTAAACGG-1	Bdy	0.842300689284088
GCCCGCGCGTTTGACA-1	nMal	0
GCCCGTAATACCTTCT-1	nMal	0
GCCCTAGCCGTCGCGA-1	Bdy	0
GCCGAAATTCCTACGT-1	Mal	0
GCCGACCCACGACTGC-1	Bdy	1.57971339318672
GCCGATTGGCCAAGCT-1	nMal	0
GCCGCATTAGTCCGGC-1	nMal	0.788544643248152
GCCGCTTGTGAGAAAC-1	Bdy	1.50757401745927
GCCGGGTTAGGGTCGC-1	nMal	0
GCCGGTCGTATCTCTC-1	nMal	0
GCCTACGTTCTGTGCA-1	nMal	0
GCCTAGCGATCTGACC-1	nMal	0.727039824303559
GCCTATAGTGTCAGGG-1	nMal	0
GCCTATTCCGATATAG-1	nMal	1.0587913828827
GCCTCAGGTACCGGTC-1	nMal	0
GCCTCATCTGGAAATA-1	Bdy	0
GCCTCCGACAATTCAC-1	Bdy	1.85668621861495
GCCTCTATACATAGCA-1	Bdy	0
GCCTGTCCCGGTGCAT-1	nMal	0
GCCTTCAGCCCTACCG-1	Bdy	1.41305463151878
GCCTTTGTCAGTGGAC-1	Mal	2.02880853123836
GCGAAACGATCGGGAG-1	Mal	0
GCGAAGAATCTGACGG-1	nMal	0
GCGAAGCCATACCCGT-1	nMal	0
GCGACATGTAAACATC-1	nMal	0
GCGACCCAACCATCTG-1	Mal	0
GCGACGATAGTTGTAC-1	nMal	0
GCGAGGCCCGAGCAGA-1	Bdy	0
GCGAGTTCTGCAAAGA-1	nMal	0
GCGATTGTTAACGTTA-1	Bdy	0
GCGCAAATATATTCAA-1	Bdy	0
GCGCAAGAGCGCGCTG-1	nMal	0.981559005032685
GCGCATCCAGTCAGCA-1	nMal	0
GCGCCGTTCCACGATA-1	Bdy	1.5257120478662
GCGCGTCATTGGTACA-1	Mal	0
GCGCTAATTGAATAGA-1	Bdy	0
GCGCTATGCCGAGGCA-1	nMal	0
GCGCTGCTTTGCATTT-1	nMal	0
GCGCTTAAATAATTGG-1	Mal	0
GCGGACCGCGTTGTGG-1	Bdy	0
GCGGAGAAACTTCGCA-1	Mal	1.1945361536712
GCGGAGAGGGAGAACG-1	Mal	0
GCGGCAAAGTATTGCC-1	Bdy	0
GCGGCTCTGACGTACC-1	nMal	0
GCGGGAACCAGGCCCT-1	Bdy	0
GCGGGCGAGCCTTACC-1	Bdy	0
GCGGTCCCTAGACGCA-1	nMal	0.450184654513953
GCGGTTCCCTATCATG-1	nMal	0
GCGTAAATGGCCATAA-1	nMal	0
GCGTCGAAATGTCGGT-1	nMal	0.407391003616564
GCGTCGCCAGGGTGAT-1	Mal	0
GCGTCTCTGCATTGGG-1	nMal	0
GCGTGGTACTGGGTTA-1	Bdy	0
GCGTTATATTTGGAAC-1	Mal	1.40221566256999
GCTAAACCTGAGGTGA-1	Mal	0
GCTAACTGAAGTCTGA-1	Mal	0
GCTAAGTAAAGGCGAT-1	Mal	0.83172113417863
GCTAAGTAGTTTCTCT-1	Bdy	0
GCTAATACCGAATGCC-1	Mal	0.923063858880001
GCTACAATCGAGGATA-1	nMal	1.01282220480785
GCTACAGTACGGACCG-1	Mal	0
GCTACGACTTATTGGG-1	Mal	0
GCTACTATAGTAGAGT-1	Mal	0
GCTAGACCGTCTACTG-1	nMal	1.54529530381241
GCTAGAGTAGAGATGT-1	Mal	0
GCTAGCGATAGGTCTT-1	nMal	0
GCTAGCTTGAATAGCT-1	Mal	0
GCTAGGCACCACGGAG-1	Mal	0
GCTAGTAGAGCTTGTA-1	nMal	0
GCTAGTTTCATTGAGG-1	Bdy	0.739405929047696
GCTATACGTCTCGGAC-1	Mal	0
GCTATCATACTCATGG-1	Mal	2.56494935746154
GCTATCGCGGCGCAAC-1	Mal	0.719879231547759
GCTATGCCAGCTTATG-1	Mal	0
GCTCAATCCGTTTATT-1	Mal	0
GCTCATTGATCATATC-1	nMal	0
GCTCCTGACATACTGG-1	Mal	1.18326149703444
GCTCGCGGTTCCGCTC-1	Mal	1.42070691193206
GCTCGCTCATGTCCAA-1	Bdy	0
GCTCGGAATTTAAAGC-1	nMal	0
GCTCTAAACCCTGACG-1	Mal	0.993396610650691
GCTCTATGTTACGTGC-1	Bdy	0.812391319818014
GCTCTCGGGTACCGAA-1	Mal	0
GCTGAAGGGTTCTTGG-1	Bdy	0
GCTGAGGCGTGAGTAT-1	nMal	0
GCTGCGAAGAATTATT-1	nMal	0
GCTGCTAAGTAGTCGA-1	nMal	0
GCTGCTACTGCGTAGC-1	Mal	0
GCTGCTCTCCGGACAC-1	nMal	0
GCTGGCATATTCACCT-1	Mal	0
GCTGGCGGCGCATGCT-1	Bdy	0.919784921826075
GCTGGTTTAGGCCATA-1	Bdy	2.82422367774739
GCTGTATTACTGGCCC-1	Bdy	0
GCTGTTGCTACCGAAC-1	Bdy	0
GCTTATGAAGCAGGAA-1	Bdy	0
GCTTCCGTCCCTAGAC-1	nMal	0
GCTTCGACGTTCAATC-1	Bdy	0
GCTTGATGATAATCAG-1	nMal	0.839825422560426
GCTTGGATCGATTAGG-1	nMal	0
GCTTTCAGAGGAGGTG-1	nMal	0.597550778277024
GGAAACAGAGCTTGGG-1	Mal	1.56279933612564
GGAAACTAAATGGGCC-1	Bdy	0
GGAAAGGGAATTGAGC-1	nMal	0
GGAACCGTGTAAATTG-1	Bdy	0
GGAACGGCCTGCAGCC-1	Mal	0
GGAACTTTGGCGATTA-1	nMal	0
GGAATGCGCTAGCGTG-1	Bdy	0
GGACAACCATGAAGCC-1	nMal	0
GGACAAGCCATGATCG-1	nMal	0
GGACAAGTTGCAGTGA-1	Mal	1.38937726349269
GGACCAACAGGATAAC-1	Mal	0
GGACCTCTAGGCCGCC-1	Mal	2.4369772841275
GGACTCGTGAGTGGTC-1	Mal	1.128268498251
GGAGAAGTCATTGGCA-1	Bdy	0
GGAGACCATCTACATA-1	Bdy	1.35545523471955
GGAGACGACACCTTTG-1	Bdy	0
GGAGCAACATTTCAAG-1	Bdy	0
GGAGCACCAAGAACTA-1	nMal	0
GGAGGGCTTGGTTGGC-1	nMal	0
GGAGTGCCGCCCTGGA-1	Mal	0
GGATACTCATGAATTG-1	nMal	0.537512600772015
GGATCCGGAATATACT-1	nMal	0
GGATCTTACTGCCCTT-1	Bdy	0
GGATCTTGACTCAACC-1	Mal	0
GGATGAAGATCGCTGA-1	Bdy	0
GGATGACGCGAGTTTA-1	Bdy	1.35119793049337
GGATGCTGGCGTTCCT-1	Bdy	0
GGATGGCTTGAAGTAT-1	nMal	1.67757441443965
GGATGTCCTTACCGCA-1	Bdy	2.33827032138668
GGATTCAGTACGGTGG-1	Mal	0
GGATTGCTGTGACTCC-1	Bdy	0
GGATTTCACTTCTATA-1	Mal	0
GGCAAAGGCGCCAATA-1	Mal	1.05903739714841
GGCAAATTACTTTACT-1	nMal	0
GGCAAGGCGAAATAGC-1	Mal	0
GGCAATAGTCAATGAG-1	nMal	0
GGCACTCCACTGGGCA-1	Bdy	1.53478654268765
GGCAGCAAACCTATGC-1	Bdy	0
GGCATACAGGTAGCGG-1	Bdy	0
GGCCCTCACCCACTTA-1	nMal	0
GGCCGAGACTCTGGTG-1	Bdy	0
GGCCGGCGTCTGCTAT-1	nMal	0
GGCCTGCTCTGATGTT-1	nMal	0
GGCCTGCTTCTCCCGA-1	nMal	0.529527065121677
GGCCTTTGCAACTGGC-1	Mal	0
GGCGAAATCTAACTTG-1	nMal	1.26504015021883
GGCGAGCGAAACGGCA-1	Bdy	0
GGCGCAGGACATCTTC-1	nMal	0
GGCGCATGAATTGATG-1	nMal	0
GGCGCGGAGATCTTTC-1	Mal	0
GGCGCGTTCGAGTTTA-1	nMal	0
GGCGCTCCTCATCAAT-1	Mal	0
GGCGGAGTAATATTAG-1	Bdy	0
GGCGGTAGGATCATTG-1	nMal	0
GGCGTAGGGAAAGCTG-1	Mal	0
GGCGTCCTATCCGCTG-1	Bdy	1.03328497795961
GGCTATTAAGTTGTAT-1	Bdy	0
GGCTCCTCCACCTGTT-1	Bdy	0
GGCTCGCGTTGAGGTA-1	nMal	0.812112586519398
GGCTCGTGCCACCAGC-1	nMal	0.904894175461149
GGCTCTGCTCCAACGC-1	nMal	0
GGCTGAAATAGCAAAG-1	Mal	0
GGCTGGCTAGCTTAAA-1	Bdy	0
GGCTTTCAATAAGGGT-1	nMal	0
GGGAACGGGAGGTTAG-1	nMal	1.05965297925439
GGGAACGGTTTCAGAT-1	Bdy	0
GGGAAGACGGTCTGTC-1	nMal	0
GGGAAGGGCTTTCTCA-1	Bdy	0
GGGACAGAGTTACTCC-1	nMal	0
GGGACTGCATAGATAG-1	nMal	1.05098423967886
GGGAGAACTCACAGTA-1	Bdy	0
GGGAGCGACCGTAGTG-1	nMal	0
GGGAGGATGCCCGAAA-1	nMal	1.25455155777562
GGGAGTAATGGCTGGC-1	nMal	0
GGGAGTTAATGAGGCG-1	nMal	0
GGGATATTGATCGCCA-1	Bdy	0
GGGATGGACCCGCGTC-1	Bdy	0
GGGATGGTCGTAACCG-1	nMal	0
GGGATTTACCGCACCT-1	Bdy	1.86886767329157
GGGCAACCGCACGTGC-1	Mal	0
GGGCACTATTGACCAT-1	Mal	0
GGGCAGACGTCACTGC-1	Bdy	0
GGGCAGAGCAATCGTT-1	nMal	0
GGGCAGGATTTCTGTG-1	nMal	0
GGGCAGTCAACGCCAA-1	nMal	0
GGGCCATTCGTGCTGG-1	Bdy	0
GGGCCCGTCTTAAACA-1	nMal	0
GGGCCCTACGAAAGGG-1	Bdy	2.05943079694765
GGGCCCTTATCTATAC-1	Mal	0
GGGCCGGCCGAAGTAC-1	nMal	1.20099439557168
GGGCCTAAATGGGCTA-1	Mal	1.96158689484348
GGGCGATATGTGTGAA-1	Mal	0
GGGCGATCCATAGGCC-1	Mal	1.40348763363935
GGGCGGCAAATGAATT-1	Mal	0
GGGCGGGTTCCCTACG-1	Mal	0
GGGCGGTCCTATTGTC-1	Mal	0
GGGCGTACATTTATAT-1	Mal	0
GGGCGTCACCACGTAA-1	Bdy	0
GGGCGTGGTTTCCCAG-1	Bdy	0
GGGCGTTTACATTCAT-1	Bdy	0
GGGCTACTATTTCGTG-1	Mal	0
GGGCTCATCGAACCCA-1	nMal	0
GGGCTGCCTAGGGCGA-1	Bdy	0
GGGCTGGTTAGTCGCG-1	Bdy	1.31660881005734
GGGTACCCACGGTCCT-1	Mal	0
GGGTACTTCATGAACT-1	Bdy	0
GGGTATGTATGCACTT-1	nMal	0.617015288672112
GGGTATTCTAGCAAAC-1	Bdy	0
GGGTCACCGTGACGGT-1	Mal	0
GGGTCATGCGTACCAT-1	Mal	1.50466099760988
GGGTCCTTGGAAGAAG-1	Mal	1.30317498612416
GGGTGACACCTTAACT-1	nMal	0
GGGTGTTTCAGCTATG-1	nMal	0.555637863333187
GGGTTAACATTTGAGT-1	Mal	0
GGGTTCAGACGAACAA-1	Mal	1.21305549447507
GGGTTTAGGATAGGAT-1	nMal	0
GGTAACCGGGAGGATA-1	Bdy	0
GGTAACTATGTATCTG-1	nMal	0.703067720647794
GGTACAAACATGCTAT-1	nMal	0
GGTACATCTGGGACGA-1	Bdy	1.31262501752792
GGTAGAAGACCGCCTG-1	Bdy	0
GGTAGACCGTTGGGCG-1	Mal	0
GGTAGTGCTCGCACCA-1	Bdy	0
GGTATTGCCGAGTTTA-1	Mal	0
GGTCAAGACTACTTCG-1	nMal	0
GGTCAGTGGGTCCCAC-1	nMal	1.47719999373916
GGTCCACGTCTATTTG-1	Mal	0
GGTCGGCCAGGAGCTT-1	Bdy	0
GGTCGGTAATTAGACA-1	nMal	0
GGTCGTAAGCTCGCAC-1	Mal	0
GGTCTCCGTCCAGGTT-1	nMal	0.600174098192787
GGTCTCTGAATGGACT-1	Mal	2.44752163191848
GGTCTGAGAATCTGGA-1	nMal	0
GGTCTTGAGCGCTCTT-1	nMal	0
GGTGAACGGGCTAGCC-1	nMal	0
GGTGAAGTACAGGGAT-1	nMal	1.45289327865391
GGTGAGATGCAGATAA-1	Mal	1.48971604604585
GGTGATAAGGAGCAGT-1	nMal	0
GGTGATTTCATCTTGT-1	nMal	0.931884666852873
GGTGCGGATAAGTGGC-1	nMal	0.819709903868375
GGTGCTGATCACAAAG-1	Mal	0.633572149223409
GGTGCTGGTACACATT-1	nMal	0
GGTGGACTGCTCTGGC-1	Mal	0
GGTTACCACCCTCGGG-1	Mal	0
GGTTAGCTATATGTCT-1	Mal	0
GGTTAGGCTTGGAGAA-1	Mal	1.26013299340663
GGTTAGGGATGCTAAT-1	nMal	0
GGTTAGTTACGGCGCC-1	Bdy	0.718879837513276
GGTTCGGATTATACTA-1	Mal	0
GGTTCTACTCGTCTGA-1	nMal	0
GGTTGTGTAGCCTGGC-1	Mal	0
GGTTTAATTACCATCG-1	Mal	1.79915874072547
GGTTTACAATCTCAAT-1	nMal	1.34298377871736
GGTTTAGCCTTTCTTG-1	Bdy	0
GGTTTCAATCGGTCAG-1	Bdy	0
GGTTTGAGTGCTGGAA-1	nMal	0
GGTTTGTGACCTGAGG-1	nMal	0.547863711931851
GTAACATCTAAGATAA-1	nMal	0.359230458676874
GTAACTACGTAGACCT-1	Bdy	1.31481269643516
GTAACTGCCCAAGGAG-1	nMal	0
GTAACTTGCGGCAGTC-1	nMal	0.401913586720788
GTAAGCGGGCAGTCAG-1	Mal	0
GTAAGTAACAGTCTGG-1	nMal	0
GTAAGTAGGGTATACC-1	Bdy	0.897080521656913
GTAATCTGATTCTTCG-1	Mal	0.980412777223773
GTACACTTACCTGAAG-1	nMal	0
GTACAGAGGCAAGGGT-1	nMal	0
GTACGACGGCGCTGCG-1	Bdy	0
GTACGAGATTGCGACA-1	Mal	1.03891552941206
GTACGCTTCATTGCAC-1	Bdy	1.45515581792763
GTACGTTTGCCCGTCA-1	Mal	0
GTACTAAGATTTGGAG-1	Mal	0
GTACTCCCTTATCGCT-1	nMal	0
GTACTGAGGTCGTAAC-1	nMal	0
GTACTGCATGAAGCGT-1	nMal	0.656566380547278
GTACTGGAGTTAGACC-1	nMal	0
GTACTTGGGCACTTCT-1	Mal	1.21765465387601
GTAGAAACGGGTGGAG-1	Mal	1.13386025526945
GTAGACACGCCTGACT-1	nMal	0
GTAGACGTCGTTACAT-1	nMal	0
GTAGAGGGAGACAAGT-1	Mal	0
GTAGCCAAACATGGGA-1	Mal	0
GTAGCGGCTATACACT-1	Bdy	0
GTAGCTCCGGGAGGCT-1	Bdy	0.617802203379425
GTAGCTTCCTCTTGTT-1	nMal	0
GTAGTCGCGGGAATCA-1	Mal	0
GTAGTCTACGATATTG-1	nMal	0
GTAGTTCGAAGGCGAA-1	Bdy	0
GTAGTTTAAGCACACG-1	Bdy	0
GTATAGGACTCAGTAG-1	Mal	0
GTATCAAACGTTAGCT-1	Mal	0
GTATCAGCTTGGGTTC-1	Bdy	0.956349156891242
GTATCCTTTGGTAACC-1	nMal	0.651162003686864
GTATCTCGGGCGCTTT-1	nMal	1.34686591547977
GTATCTTTCATAACCA-1	Mal	2.31081633660997
GTATGAAATTTCACTC-1	Bdy	0
GTATGTGGGTCTAGTT-1	Mal	0
GTATTAAGGCGTCTAA-1	Mal	0.636826506964813
GTATTCTGAGAAACGA-1	nMal	0
GTCAAAGAAGTGGTGT-1	Bdy	0
GTCAAAGTTTACATAG-1	Mal	0
GTCAACCAGGCCTATA-1	nMal	1.24083861221424
GTCAAGCGGACTCGGG-1	Bdy	0
GTCACTCATGAGCGAT-1	Bdy	0
GTCACTCTCCAAATCT-1	nMal	0.832087589105086
GTCAGAATAGTCTATG-1	Mal	0
GTCAGTTTGGTAGTCG-1	Mal	0
GTCATGCACCTCCGTT-1	Bdy	0
GTCATGCGCGAGGGCT-1	nMal	0
GTCATGGACATGACTA-1	Bdy	0
GTCATTAGAGCGAACG-1	nMal	1.90472393454897
GTCATTGCATTGACCC-1	Mal	1.15571024849843
GTCCAGGCACGTGTGC-1	nMal	0
GTCCATTACTGCTACG-1	nMal	0
GTCCCAACGTAAAGTA-1	Bdy	0
GTCCCAATCATCCCGC-1	Bdy	0
GTCCCGCGACGTTATG-1	Mal	0
GTCCGAGAGCAATCAT-1	Mal	0.673870528216599
GTCCGGACCTGAAATT-1	Mal	0
GTCCGGCTGAATTGCG-1	Mal	1.10249396935516
GTCCTACAGGCGGCTC-1	Mal	0.780321093104586
GTCCTACGAATAGTCT-1	Mal	0
GTCCTACTCTACGGGC-1	Bdy	0
GTCCTAGGATACCTTA-1	Bdy	1.16397646005212
GTCGAATTTGGGCGCT-1	Mal	0
GTCGCGTAACCCGTTG-1	Bdy	0
GTCGGATATCTCAGAC-1	Mal	1.02404666316965
GTCGGGAACATGGTAG-1	Mal	1.5257120478662
GTCGGGAAGCAGAAAC-1	Bdy	0
GTCGTACCATCTCGGG-1	nMal	0
GTCGTACCTACGATTG-1	Bdy	0
GTCGTCAATTATAAGG-1	nMal	0
GTCGTTATTCGCTTAT-1	Mal	0
GTCTACTCAATTACAA-1	Bdy	0
GTCTAGTGAGCCGCTT-1	nMal	0.858892193168123
GTCTATCTGAGTTTCT-1	Bdy	0
GTCTATTGCATGCTCG-1	nMal	0.9518832341905
GTCTATTGGTTCCGGT-1	Mal	0
GTCTCAAGGCCCGGCT-1	nMal	0
GTCTCCTGCCAGTATG-1	Bdy	0
GTCTGGGCGGTCGAGA-1	nMal	0
GTCTGTAGGTTGAACA-1	nMal	0
GTCTTAGTACAGCCGG-1	nMal	0
GTGAAACGGCGCCACC-1	nMal	0
GTGAAACGTGCTCCAC-1	nMal	0.44739916250101
GTGAAGTCACGACTCG-1	Bdy	1.24813942289712
GTGACAGCTTCCCACT-1	nMal	0
GTGACCGCACACTACG-1	Mal	0
GTGACGCAGGTTTCAT-1	nMal	0
GTGACTTCAGTAGTGC-1	nMal	0
GTGAGCGTGCTGCACT-1	Mal	0
GTGAGTCTAAGACGGA-1	Mal	0
GTGAGTGGTACAACGC-1	nMal	0
GTGATCAAGCGTGCAC-1	Mal	0
GTGATCACTAACGCCT-1	Bdy	2.03053141664232
GTGATCCTTGTCATGA-1	Bdy	0
GTGATTCGCCGCTCAA-1	nMal	0
GTGCAACAAATGTGGC-1	nMal	0
GTGCACGAAAGTGACT-1	nMal	0
GTGCCATCACACGGTG-1	Bdy	0
GTGCCCGTTCGGATTC-1	nMal	0
GTGCCGCTTCAAAGGT-1	nMal	0
GTGCCTGAGACCAAAC-1	nMal	0
GTGCGAAATCGAACAC-1	nMal	0
GTGCGACAGGGAGTGT-1	nMal	0.868694070930074
GTGCGGGTCTCCAAAT-1	Mal	0
GTGCGTGTATATGAGC-1	nMal	0
GTGCTCAAGTACTGTC-1	Mal	0
GTGCTGCAGATAAGGA-1	Mal	0
GTGGACCAACCCGATT-1	Bdy	1.56429189394366
GTGGACGCATTTGTCC-1	Mal	0
GTGGACGTGCTGAGAC-1	nMal	0
GTGGAGTCGGCGGTTG-1	Mal	0
GTGGCAAACAGCGGCA-1	Bdy	0
GTGGCCGGTTTCTCGG-1	nMal	0
GTGGCGGTCCCAGCGT-1	Bdy	0
GTGGCTGTTTCTGTTC-1	nMal	0
GTGGGAAGACTGAATC-1	Mal	1.47407704551374
GTGGGCTTAGACACAC-1	Mal	0
GTGGGTACTGAGCGTA-1	Bdy	0
GTGGTGGCCAAGTGAA-1	Mal	0
GTGGTTTCCGCCTTTC-1	Mal	0
GTGTACCTTGGCTACG-1	nMal	0
GTGTATATCAGCGGGC-1	Bdy	0
GTGTCGTATAGCGTTC-1	Bdy	0
GTGTGAATAACTTAGG-1	nMal	0
GTTAAAGTAGGACTGG-1	Mal	0
GTTAACATCACTTAAA-1	Mal	0
GTTAAGGGTGCGATGT-1	nMal	0
GTTAATGTCTATCTTA-1	Mal	0.635278476358961
GTTACAATTGGTGACG-1	nMal	1.86447737042023
GTTACCTACAACTTGC-1	Mal	1.99899325293938
GTTACTTTGGGCCTAG-1	nMal	0
GTTAGGCTACCCGTTT-1	Bdy	1.99623969310687
GTTATAATACGGTGAA-1	nMal	0.613849315065496
GTTATATTATCTCCCT-1	nMal	0
GTTATTAACGTGGGAG-1	Mal	0.775106399151706
GTTCACAGGAGTCTAG-1	Mal	0
GTTCCAGTCTGACCAT-1	Mal	1.31981576213676
GTTCCGTCCGCCTGCA-1	nMal	0
GTTCGACAATTGTATA-1	Mal	0
GTTCGCCATAAGTGCC-1	nMal	0
[truncated: 745 more rows]
