# Supplementary material for: Histone-related gene WDR77 promotes tumor progression through cell cycle regulation in skin cutaneous melanoma
Source: Front Immunol. 2025 Dec 4;16:1611112. doi: 10.3389/fimmu.2025.1611112 (PMC12711826; doi:10.3389/fimmu.2025.1611112)
Supplement: Supplementary file 2 [file DataSheet1.zip › Supplementary Data 4 Differential analysis of WDR77 in other skin diseases/Data4_3 cSCC specimens/V10F24-015-B1_WDR77_data.csv]

	Location	WDR77
AAACACCAATAACTGC-1	Mal	0
AAACAGCTTTCAGAAG-1	Bdy	0
AAACAGGGTCTATATT-1	Bdy	1.73262737053688
AAACATGGTGAGAGGA-1	Mal	1.8146205105463
AAACATTTCCCGGATT-1	Bdy	0.994683259004508
AAACCGGGTAGGTACC-1	Mal	0
AAACCGTTCGTCCAGG-1	nMal	0
AAACCTAAGCAGCCGG-1	Bdy	1.84209360170196
AAACCTCATGAAGTTG-1	Mal	0
AAACGAAGATGGAGTA-1	Mal	0
AAACGAGACGGTTGAT-1	Mal	0
AAACGGGCGTACGGGT-1	Bdy	0
AAACTGCTGGCTCCAA-1	Mal	1.23553389353498
AAACTTAATTGCACGC-1	Mal	0
AAACTTGCAAACGTAT-1	nMal	1.44714843721857
AAAGAATGACCTTAGA-1	Mal	2.22618587747542
AAAGACTGGGCGCTTT-1	Bdy	1.24057652637552
AAAGGCCCTATAATAC-1	Mal	0
AAAGGCTCTCGCGCCG-1	Mal	0
AAAGGGATGTAGCAAG-1	nMal	0
AAAGGGCAGCTTGAAT-1	Mal	0
AAAGTAGCATTGCTCA-1	Bdy	0
AAAGTCGACCCTCAGT-1	Mal	0
AAAGTGTGATTTATCT-1	Mal	0
AAAGTTGACTCCCGTA-1	Bdy	0
AAATACCTATAAGCAT-1	Mal	0
AAATAGGGTGCTATTG-1	Mal	0
AAATCCGATACACGCC-1	Bdy	0
AAATCGCGGAAGGAGT-1	Mal	0
AAATCGTGTACCACAA-1	Bdy	0
AAATCTAGCCCTGCTA-1	Mal	0.701757008372629
AAATCTGCCCGCGTCC-1	Mal	2.91352404047583
AAATGGCCCGTGCCCT-1	nMal	0
AAATGGTCAATGTGCC-1	Bdy	0
AAATGTATCTTATCCC-1	Mal	0
AAATTAACGGGTAGCT-1	Bdy	0
AAATTAATAAGCGCGA-1	Mal	1.26412816217577
AAATTGATAGTCCTTT-1	Bdy	0
AAATTTGCGGGTGTGG-1	Bdy	0
AACAACTGGTAGTTGC-1	Mal	0
AACAATACATTGTCGA-1	nMal	1.12784450598098
AACAATTACTCTACGC-1	Mal	0
AACACACGCTCGCCGC-1	Bdy	0
AACACGAGACGCGGCC-1	nMal	0
AACAGCTGTGTGGCAA-1	nMal	0
AACAGGATGGGCCGCG-1	Mal	0
AACATTGAAGTTGATC-1	Mal	0
AACCAAGACTTCTCTG-1	Mal	0
AACCATAGGGTTGAAC-1	Mal	0
AACCCATCCCATGATC-1	Bdy	0
AACCCGCTGTATTCCA-1	nMal	0
AACCGCTAAGGGATGC-1	Mal	0
AACCTCGCTTTAGCCC-1	Bdy	0
AACCTTTAAATACGGT-1	Mal	0
AACGAAAGTCGTCCCA-1	Mal	0
AACGATAATGCCGTAG-1	Mal	0
AACGCGACCTTGGGCG-1	nMal	0
AACGCTGTTGCTGAAA-1	Mal	0
AACGGACGTACGTATA-1	Mal	0
AACGGCCATCTCCGGT-1	nMal	0
AACGTACTGTGGGTAC-1	nMal	0
AACGTCAGACTAGTGG-1	Mal	0.878572056880504
AACGTGCGAAAGTCTC-1	Mal	0
AACGTTATCAGCACCT-1	Bdy	1.76397536465063
AACTAGGCTTGGGTGT-1	Mal	0
AACTCAAGTTAATTGC-1	nMal	0
AACTCCAGAGCGTGTT-1	Mal	0
AACTCTCAATAGAGCG-1	nMal	0
AACTCTCAGTGTGCTC-1	nMal	0
AACTTCTGCGTCTATC-1	nMal	0
AACTTGCCCGTATGCA-1	Mal	0
AACTTTACGGGAGCTT-1	Mal	0
AAGAAAGTTTGATGGG-1	Mal	0
AAGACCAAATAACTCA-1	Mal	0
AAGACTGCAAGCTACT-1	Bdy	0
AAGAGATGAATCGGTA-1	Mal	1.18169253393427
AAGAGCTCTTTATCGG-1	Mal	0
AAGAGGATGTACGCGA-1	Mal	0
AAGAGGCATGGATCGC-1	Bdy	1.93147865920373
AAGATGGCACCGGACC-1	Bdy	0
AAGCACCCTGCGTATC-1	Mal	0
AAGCATACTCTCCTGA-1	Mal	0
AAGCCACTTGCAGGTA-1	nMal	0.989876803525058
AAGCCGCCGTGAAATC-1	Mal	0
AAGCGTCCCTCATCGA-1	Bdy	0
AAGCTAGATCGAGTAA-1	Mal	0
AAGCTATGGATTGACC-1	Mal	0
AAGCTCGTGCCAAGTC-1	Mal	0
AAGCTCTTTCATGGTG-1	Mal	1.12643373500047
AAGGAGCGGTTGGTGC-1	nMal	0
AAGGCGCGTAAAGCTT-1	Mal	0
AAGGCTGTGCTCATCG-1	nMal	0
AAGGGAACGACTGGCT-1	Mal	0
AAGGGACTATGCATTC-1	Bdy	0
AAGGGTTTGATTTCAG-1	Bdy	0
AAGGTGATAAACCAGC-1	Mal	0
AAGTAGAAGACCGGGT-1	nMal	0
AAGTAGTGACGCGAGG-1	Mal	1.20638151425892
AAGTCAATTGTCGTCA-1	Bdy	0.40850470069151
AAGTCTTCTGTGGCCT-1	Mal	0
AAGTGACGACCGAATT-1	Mal	0
AAGTGCAAAGGTAGAC-1	Bdy	0
AAGTGCGTTAGAATCT-1	Bdy	1.31322083398467
AAGTGCTTCTCTATTG-1	nMal	0
AAGTGTTTGGAGACGG-1	Mal	2.98910659858185
AAGTTCACTCCAAGCT-1	Mal	0
AAGTTCGGCCAACAGG-1	nMal	0
AATAACAACGCTCGGC-1	Mal	0
AATAACACTAGAACAA-1	nMal	0.715311185509063
AATACAATGTTTCAGG-1	nMal	1.65034071177037
AATACCGGAGGGCTGT-1	Bdy	0
AATAGAACAGAGTGGC-1	nMal	0
AATAGAATCTGTTTCA-1	Bdy	0
AATAGGCACGACCCTT-1	nMal	0
AATAGTCCGTCCCGAC-1	nMal	1.38322721826282
AATAGTCGCGAGTCGG-1	Mal	0
AATATCCTAGCAAACT-1	Mal	0
AATATTGGAGTATTGA-1	Mal	0
AATCAGGTTTCATTTA-1	Mal	0
AATCATGTAAAGACTC-1	Mal	0
AATCGCCTCAGCGCCA-1	Bdy	0
AATCGTGAGCCGAGCA-1	Mal	0
AATCTAGGTTTACTTG-1	Bdy	0
AATCTCTACTGTGGTT-1	Mal	1.15675507367931
AATCTGGCTTTCTAGT-1	nMal	0
AATGACAGCAATGTCT-1	Mal	0
AATGACGTAGGATGTC-1	Mal	0
AATGACTGTCAGCCGG-1	nMal	0
AATGCAACCGGGTACC-1	nMal	1.0707426948962
AATGGTCCACCGTTCA-1	Bdy	0
AATGGTTCTCACAAGC-1	Bdy	0
AATGTATGGCACTGTA-1	Mal	0
AATGTGCCCGAGGTGT-1	Mal	0
AATGTGCTAATCTGAG-1	nMal	0
AATTAAAGGTCGGCGT-1	nMal	0
AATTAACGGATTTCCA-1	Mal	0
AATTACGAGACCCATC-1	Mal	2.059828834746
AATTAGCGCTGCAGCG-1	Mal	0
AATTCATTGTCATGCA-1	Mal	2.14293903016024
AATTCTAGAGTTAGGC-1	Mal	0
AATTGAACGCTCTGGT-1	Mal	0
AATTGCGTGGATTACA-1	Mal	0
ACAAACCATGCGTCCT-1	Mal	0
ACAAACTCCATCAGAG-1	nMal	0
ACAAAGAAGGTAGGCC-1	Mal	0
ACAAAGCATGACCTAG-1	Bdy	0
ACAAATCGCACCGAAT-1	Mal	0
ACAAATGGTAGTGTTT-1	Mal	0
ACAACAGCATGAGCTA-1	Mal	0
ACAACGGTCCCTGCGA-1	Mal	0
ACAAGCAGTGCCTAGC-1	Mal	0
ACAAGCTATATGGAAG-1	Mal	0
ACAAGGAAATCCGCCC-1	Mal	0
ACAAGGACAAGAGGTT-1	Mal	0
ACAAGGATGCTTTAGG-1	Mal	0
ACAAGGGCAGGCTCTG-1	Mal	0
ACAAGTAATTGTAAGG-1	Mal	1.12180568848536
ACAATAGTCGTACGTT-1	Mal	1.98261957474169
ACAATCCATTTAAACC-1	Mal	0
ACAATGAATACGGAGA-1	Mal	0
ACAATTGTGTCTCTTT-1	Mal	2.15229261345577
ACAATTTAGGAGGCTC-1	Mal	0
ACACACCAGGACCAGT-1	Mal	0
ACACATGATCAAATCT-1	Mal	2.14927402522698
ACACCCAGCATGCAGC-1	nMal	0
ACACCCGAGAAATCCG-1	nMal	0
ACACCGGTCTGACCGC-1	Mal	0
ACACCTTAAGTAGGGC-1	Mal	0
ACACGAGACTCCTTCT-1	Bdy	0
ACACGGGAACTTAGGG-1	nMal	0
ACACTCCAATGTCACT-1	nMal	0
ACACTGATCAAGGTGT-1	nMal	0
ACAGAACTGAGAACAA-1	Mal	1.4930514166897
ACAGCGACATTCTCAT-1	Bdy	0
ACAGGCTTGCCCGACT-1	Mal	0
ACAGGTGGAGGTGAGG-1	nMal	0.908678896834525
ACAGGTGTGTTGTTGC-1	Mal	1.46148417819056
ACAGTAATACAACTTG-1	Bdy	0
ACATAAGTCGTGGTGA-1	Mal	1.75323859068789
ACATCAGCTGGGACGC-1	Bdy	1.22388838449265
ACATCCCGGCCATACG-1	Bdy	0
ACATCGATCGTTTACC-1	Mal	0
ACATCGCAATATTCGG-1	Bdy	0
ACATCGGTCAGCCGCG-1	Bdy	0
ACATCGTATGCAATGG-1	Mal	1.58493535160432
ACATGCTTACGGCAGC-1	Mal	0
ACATTAGTTTATATCC-1	Mal	0
ACATTCGCGCGGAATA-1	nMal	0
ACCAACCGCACTCCAC-1	Mal	1.66721209424923
ACCAACGCTTATTTAT-1	nMal	0
ACCAATATGCAAGTTA-1	Mal	0
ACCACAAGTTTCTATC-1	nMal	0
ACCACGTGCAGCTATA-1	Mal	2.08945145896811
ACCAGACCATAACAAC-1	Mal	0
ACCAGTGCGGGAGACG-1	Mal	0
ACCATATCCGCAATAA-1	nMal	0
ACCATCCGCCAACTAG-1	Mal	0
ACCATCGTATATGGTA-1	nMal	0
ACCCAACGCCCGTGGC-1	nMal	0
ACCCACCTACATGCTC-1	Mal	0
ACCCATCTTGAGGGTA-1	Mal	0
ACCCATTTGTCCCTCT-1	Bdy	0
ACCCGAGCGAAATTAC-1	nMal	0
ACCCGATTGGTTCCGA-1	Bdy	0
ACCCGGAAACTCCCAG-1	Bdy	0
ACCCGGTTACACTTCC-1	nMal	0
ACCCGTAGCAGAGAAT-1	Mal	0
ACCCGTGTCATCAGTA-1	Mal	0
ACCCTATGCCATATCG-1	nMal	0
ACCCTCCCTTGCTATT-1	Mal	2.60849622829458
ACCGAAGAGTCTGGTT-1	Mal	0
ACCGACACATCTCCCA-1	Bdy	0
ACCGACTGAGTCCCAC-1	Bdy	0
ACCGAGTCTCCTTATT-1	Mal	0
ACCGATGGTAGCATCG-1	nMal	0
ACCGCAATAACTGCCT-1	Mal	0
ACCGCTAGTCATTGGT-1	nMal	1.09821244859881
ACCGGGCCTTTGTTGA-1	Mal	0
ACCGGTCAGGTACACC-1	Mal	2.66320820330355
ACCGTCCACTGGGCCC-1	Mal	0
ACCGTGACCACGTGGG-1	nMal	0
ACCTAAGTACCTTTCA-1	Bdy	2.19936075972399
ACCTAATCGACTTCCT-1	Mal	0
ACCTACTATAAATCTA-1	nMal	0
ACCTCCGCCCTCGCTG-1	Mal	0
ACCTCGAACTTATGCT-1	Mal	0
ACCTGCGTGTCATGTT-1	nMal	0
ACGAAATGGGCGGCAC-1	Mal	0
ACGAGGATACCACTCT-1	nMal	0
ACGAGGTTTACAACGT-1	Mal	0
ACGATACCTATCCTGA-1	Mal	0
ACGATCATACATAGAG-1	nMal	1.61813431960429
ACGATGCATATGTTAT-1	nMal	0
ACGCATACGTTTACTA-1	Mal	1.340687612088
ACGCATTCGTGAGTAC-1	Mal	0
ACGCCGCTAGACGACC-1	Mal	1.29023989597623
ACGCGAAGTCAGACGA-1	Mal	0
ACGCGCTACACAGGGT-1	Mal	1.89987343908586
ACGCGGGCCAAGGACA-1	Mal	0
ACGCGTTTCTTAAGAG-1	Mal	0
ACGCTGTGAGGCGTAG-1	Mal	0
ACGGACGCAGCGACAA-1	Mal	0
ACGGACTCTCAAAGCG-1	nMal	1.22933778100909
ACGGATGGTGCGGATA-1	Mal	0
ACGGCACTTGCTTGGG-1	Mal	0
ACGGCCAACATGGACT-1	Mal	0
ACGGCGACGATGGGAA-1	Mal	0
ACGGCTGGATGTAGAA-1	Mal	0
ACGGGAGTGTCGGCCC-1	Mal	0
ACGGGTTGTGACCTGT-1	Mal	0
ACGGTCACCGAGAACA-1	Mal	0
ACGTACTTTGGCACGG-1	Bdy	0
ACGTAGATTGCTGATG-1	Mal	0
ACGTCGGGCAACTCGG-1	Mal	2.56976284449308
ACGTCTCGTTCCGGGA-1	Mal	0
ACGTGACAAAGTAAGT-1	Mal	0
ACGTTAATGTCGAAGA-1	Mal	0
ACGTTAGATTTGCCCG-1	Bdy	0
ACGTTATTGGTCACTC-1	nMal	0
ACGTTCACTATGCCGC-1	nMal	0
ACGTTCGTTCAGGAAA-1	nMal	0
ACGTTCTGTACAAGTC-1	Mal	0
ACGTTGTCGTTGAAAG-1	nMal	0
ACTACAAAGAGAGGTG-1	nMal	0
ACTACATCCCGACAAG-1	Mal	0
ACTACCAGCTCTCTGG-1	Mal	0
ACTACCATCCGAGGGC-1	nMal	0
ACTAGTTGCGATCGTC-1	Bdy	0
ACTATGTCCAGCTGCC-1	Mal	0
ACTATTTCCGGGCCCA-1	Bdy	0.951005167809403
ACTCAAGTGCAAGGCT-1	Mal	0
ACTCATGGCAGCCTTC-1	Mal	2.25546304997313
ACTCCAATATCATCAT-1	nMal	0
ACTCCCATTCCTAAAG-1	nMal	0
ACTCCCTAATGCTAAA-1	Mal	0
ACTCCCTAGAATAGTA-1	Mal	0
ACTCGATGTATTTCAT-1	nMal	0
ACTCGTAACCCGTCCT-1	Mal	0
ACTCGTCAGTAATCCC-1	Mal	0
ACTCTAAACCTGGGAT-1	Mal	0
ACTCTCTGACTTAGGT-1	Bdy	0
ACTCTTGTATAGTAAC-1	Bdy	0
ACTGAAACGCCGTTAG-1	Bdy	0
ACTGAATGGCGAAAGT-1	Mal	0
ACTGCCCGCCATTCTC-1	Bdy	0
ACTGCTCGGAAGGATG-1	Mal	0
ACTGGGATGCCAGTGC-1	nMal	0
ACTGTACGATACACAT-1	Bdy	0.890932380983486
ACTGTAGCACTTTGGA-1	Mal	0
ACTGTCCAGGATTATA-1	nMal	0
ACTGTCTTCTTTAGAA-1	Mal	0
ACTTACGCATCCACGC-1	Bdy	0
ACTTATACTTACCCGG-1	nMal	0
ACTTATTAGGATCGGT-1	nMal	0
ACTTATTTATGTGCCA-1	Mal	1.42877793858469
ACTTCAGGCTGATCCC-1	Mal	0
ACTTCCAGTGGAAGCT-1	Mal	0
ACTTCCATGCGGGACA-1	Mal	1.30044780662655
ACTTCGCCATACGCAC-1	nMal	0
ACTTGACTCCCTCTTT-1	Mal	0
ACTTGCTCTATCTACC-1	Mal	0
ACTTGGGACCCGGTGG-1	Bdy	0
ACTTGTAGTCCCTTCA-1	Mal	0
ACTTGTGGATGGAACG-1	Mal	0
ACTTGTTACCGGATCA-1	nMal	0
ACTTTATACACCACTT-1	Mal	0
ACTTTCCTATAGCTTC-1	Bdy	0
ACTTTGACTGCATCCT-1	Mal	1.89673758382749
ACTTTGGTCGTGCTCC-1	Mal	0
AGAACACGGCGATGGT-1	Mal	2.23359222150709
AGAACCCTCAATTGGG-1	Mal	0
AGAACGTGGTACATTC-1	nMal	0
AGAAGAGCGCCGTTCC-1	Mal	0
AGAAGGTACACTTCAC-1	Bdy	0
AGAAGGTTGCCGAATT-1	nMal	0
AGAAGGTTGTAGGTCG-1	nMal	0
AGAAGTGATTCGTGAT-1	Mal	0
AGAATAAATCTTCAGG-1	Mal	1.16549353808725
AGAATTGTTTGACATA-1	nMal	0
AGACAGCTCAGAATCC-1	nMal	0
AGACCAAACCACACCT-1	Bdy	0
AGACCATGGGATACAA-1	Mal	0
AGACCCACCGCTGATC-1	Mal	0
AGACCCGCCCTCCTCG-1	nMal	0
AGACCGGGAAACCCTG-1	Mal	0
AGACGAAGTGCCGGTC-1	Mal	0
AGACGACGATGCCGCT-1	nMal	0
AGACTAGCCTTCCAGA-1	nMal	1.34319296817675
AGAGAAACACCAGAAA-1	Bdy	1.53421562797288
AGAGAAGGAGTACAAT-1	nMal	0
AGAGATCTCTAAAGCG-1	Mal	1.73071383450644
AGAGCAGTTATGAGAC-1	Mal	0
AGAGCGTACAAGCTCG-1	Mal	0
AGAGGCTTCGGAAACC-1	Bdy	0.390713044762719
AGATAACTTCAGGGCC-1	nMal	0.943850921798972
AGATAATCACACCTAT-1	Mal	0
AGATACCGGTGTTCAC-1	Bdy	0
AGATACTCAAGATCGA-1	Mal	0
AGATATAATACGACTA-1	nMal	1.30748695630875
AGATCTCAGGTGTGAT-1	Bdy	0
AGATCTGGAGAGGATA-1	Mal	0
AGATGACTCGCCCACG-1	nMal	0
AGATGCAAGACGTGCA-1	Mal	0
AGATGCATCCTGTGTC-1	Mal	0
AGATTATAGGACGTTT-1	nMal	0
AGATTCACAACCGATA-1	Mal	0
AGCAAAGGCCGCTAGT-1	Mal	0
AGCAACATATCTTATT-1	Mal	0.413628418747325
AGCAACCGAAAGTAAT-1	Mal	2.40245316583027
AGCACACGTTTAGACT-1	Mal	0
AGCACCAGTACTCACG-1	Bdy	0
AGCACTACCGGCCTGT-1	Mal	0
AGCACTACCTCACCAG-1	Bdy	0
AGCACTTAAGGACGCC-1	Mal	0
AGCAGAAGGAGAAAGA-1	nMal	0
AGCAGCCAGATGAATA-1	Bdy	1.55937933853926
AGCATATCAATATGCT-1	Mal	0
AGCATCATTTCGAAAG-1	Mal	1.66477614270494
AGCATCGTCGATAATT-1	nMal	0
AGCCAAGCTTTGTGTC-1	nMal	0
AGCCACAGGTTACCCG-1	Mal	0.652394193596045
AGCCATATAGTATGTG-1	nMal	0
AGCCCATACATGTAAG-1	Mal	0
AGCCCGCAACAAGCAG-1	nMal	0
AGCCCGGCATTAGAGG-1	nMal	0
AGCCCTCCCTGGTGGC-1	Mal	0
AGCCGCAAATTCAAAT-1	Mal	1.25312022618914
AGCCGTGGCTAAATGT-1	Mal	0
AGCCTAATACCCACGT-1	nMal	0
AGCCTTAAAGCGGAAG-1	nMal	0
AGCCTTGTCACTGATA-1	Bdy	0
AGCGACAGGAACGGTC-1	nMal	0
AGCGACCAACGATATT-1	nMal	0
AGCGACTTTGAAGACA-1	nMal	0
AGCGAGACGTGAAGGC-1	Mal	0
AGCGCATAATGAATCG-1	Bdy	1.65958538245891
AGCGGACACTTCGTAG-1	nMal	0
AGCGGCGGTTAGCGGT-1	Bdy	0
AGCGTGGTATTCTACT-1	Mal	0
AGCTAAGCTCCGTCCG-1	nMal	0
AGCTAAGTACGCAGGC-1	Bdy	0
AGCTCCTTCGCACATC-1	Mal	0
AGCTCTAGACGTTCCA-1	Mal	0
AGCTCTTTACTCAGTT-1	nMal	0
AGCTGTAACCTCAATC-1	Mal	0
AGCTTGATCAGGGTAG-1	Mal	1.81333117234219
AGCTTGATCTTAACTT-1	Mal	0
AGGAAGCTGTCCGCCG-1	Bdy	0
AGGACAGTCGAATCCC-1	Mal	0
AGGACGACCCATTAGA-1	Bdy	0
AGGAGGCCTTCGCGCG-1	Mal	0.853672077995227
AGGATAAAGTCGGGAT-1	Mal	2.07004853471723
AGGATATAGGGATTTA-1	Mal	0
AGGATCACGCGATCTG-1	nMal	0
AGGCATTGTCGTAGGG-1	Mal	0
AGGCCACCCGTTATGA-1	Mal	0
AGGCCCTAGAACGCCA-1	Mal	1.59175510246442
AGGCCTATCATACCAA-1	nMal	0
AGGCCTGAGAATCTCG-1	Mal	0
AGGCGGTTTGTCCCGC-1	Mal	0
AGGCTATGGTTAGCTT-1	Mal	0
AGGCTTCCCGAAGAAG-1	nMal	0
AGGCTTGCTAGACACC-1	nMal	0
AGGGACTCTACGCGAC-1	Bdy	0
AGGGCGAGCAGCTGAT-1	Bdy	0
AGGGCTGCAGTTACAG-1	Bdy	0
AGGGTCAGAGCACTCG-1	nMal	0
AGGGTGCTCTCGAGGG-1	nMal	0
AGGGTGGATAGTGCAT-1	nMal	1.61910760905206
AGGGTTCAGACGGTCC-1	nMal	0
AGGGTTTAGTTCGGGA-1	Mal	0
AGGTAGGTACAAAGCT-1	Mal	0
AGGTCAGGTGAGAGTG-1	Bdy	0
AGGTGGTGACCTTCGC-1	nMal	0
AGGTGTATCGCCATGA-1	Mal	0
AGGTTCTCCTTTCCGG-1	Mal	0
AGGTTTCACACACCTT-1	Mal	0
AGTAATTTGCAAGCGT-1	Mal	0
AGTACGGCCCGTATCG-1	Mal	1.14479150751683
AGTACTCTTATGCCCA-1	Mal	0
AGTAGAAGGCGCCTCA-1	nMal	0
AGTATAATACTAGGCA-1	Mal	1.54167716546894
AGTATGCTGGAGACCA-1	Mal	0
AGTATTTGGCACGACC-1	Bdy	0
AGTCAAATGATGTGAT-1	Mal	2.59005135917736
AGTCAACACCACCATC-1	nMal	0
AGTCAAGATGACACTT-1	Bdy	0
AGTCACTAGCTCTCGA-1	Mal	0
AGTCGAAACGATTCAG-1	Bdy	0
AGTCGACGGTCTCAAG-1	Bdy	0
AGTCGGCCCAAACGAC-1	Mal	0
AGTCGGCTCAACTTTA-1	Mal	1.80862327528006
AGTCGTATAAAGCAGA-1	nMal	0
AGTCGTCGACCACCAA-1	Bdy	0
AGTCGTGGGCATTACG-1	Mal	0
AGTCTCACAAGACTAC-1	Bdy	0
AGTCTGGACATCCTTG-1	nMal	0
AGTGACCTACTTTACG-1	Mal	0
AGTGACTGTGACACAA-1	Mal	0
AGTGAGACTTCCAGTA-1	Mal	1.59198883856975
AGTGATAACCTGCGCG-1	Mal	0
AGTGATATGAGTAGTT-1	nMal	1.09821244859881
AGTGATTCAAGCAGGA-1	Bdy	0
AGTGCACGCTTAAGAA-1	Mal	0
AGTGCGTAGCTCGTAA-1	nMal	0
AGTGCTAAACACAGCA-1	Mal	0
AGTGCTTGCACGAATA-1	Mal	1.57362248457613
AGTGGCGTCTGAAGGT-1	Mal	0
AGTGGCTCCGTCGGCC-1	Mal	1.49950498597359
AGTGGTGTTACCCGTG-1	Mal	0
AGTGGTTGCGTATAGG-1	Mal	0
AGTGTGGTCTATTGTG-1	Mal	0
AGTTAAACACTTGCGA-1	nMal	0
AGTTAAGTCAACCGCT-1	Mal	0
AGTTACCCTTAAGACT-1	Mal	0
AGTTACCGCACATGGT-1	nMal	0
AGTTCACCGGTTGGAC-1	Bdy	1.9956901747898
AGTTCCTACAGAATTA-1	Mal	0
AGTTCCTATTTATGTT-1	Mal	0
AGTTGCGGTCCTCAAC-1	Mal	0
AGTTGCTGACTGATAT-1	nMal	0
AGTTTGCACCTGCCTC-1	Bdy	0
AGTTTGGCACGGGTTG-1	Bdy	0
AGTTTGGCCAGACCTA-1	Mal	0
ATAAACGGACCCGTAA-1	Mal	0
ATAAACGTTGCACCAC-1	Mal	0
ATAAAGGCTCGGTCGT-1	Bdy	0
ATAAATATTAGCAGCT-1	Mal	0
ATAACGCCGGAGGGTC-1	Mal	0
ATAAGGTGGAGAACAT-1	Mal	0
ATAAGTTACCGCGACG-1	nMal	1.19277370326856
ATAATACCGTTAGCCG-1	nMal	0
ATAATAGCTGTTGAAT-1	Mal	0
ATAATAGTGTAGGGAC-1	nMal	0
ATAATCTTGGAGAACC-1	nMal	0
ATAATTAGCTAAGTAG-1	nMal	0
ATACAGCGTCCACTGA-1	Mal	0
ATACAGGCCCTCCAAT-1	Mal	0
ATACCACGGGCAACTT-1	Mal	0.849054088766446
ATACCCTCCCGGCCAA-1	Mal	1.98424114254952
ATACCTAACCAAGAAA-1	Mal	0
ATACGAGGTTTGTAAG-1	nMal	0
ATACGCCGGCGAAACC-1	Mal	0
ATACGGAACGTCGTTT-1	Mal	0
ATACGGTGAAGATGCA-1	Mal	0
ATACGTACTTAGCCAC-1	Mal	0
ATACGTCCACTCCTGT-1	Mal	0
ATACGTTATGCACGGA-1	nMal	0
ATACTACCCGTACCAC-1	Mal	0
ATACTGCCTTACACCG-1	Mal	0
ATACTTGTTCTCGAGC-1	Bdy	0
ATAGACGAAGAGAAAG-1	nMal	1.12925918351367
ATAGAGTACTGGGACA-1	nMal	0
ATAGCAACTAGGGAAG-1	nMal	0
ATAGCCTCAGTACCCA-1	nMal	0
ATAGGCGGCTATAGAA-1	Mal	0
ATAGGTTGGGCAGATG-1	Mal	0
ATAGTGAAGCGTTCTC-1	Mal	0
ATATAAAGCGCTCGTG-1	Mal	0
ATATAAATGTAGCTGC-1	Bdy	0
ATATAACACGGGCGCA-1	Bdy	0
ATATACATGTATGGTA-1	Mal	0
ATATACGCTCGTGACG-1	Bdy	0
ATATAGAGTATTGGTC-1	Mal	1.98100146886658
ATATCAATTCCAGCCT-1	Bdy	0
ATATCGTTCCTCGAAC-1	Mal	0
ATATCTTAGGGCCTTC-1	Mal	0
ATATGGGATAGCAACT-1	nMal	0
ATATTCAGTTAAACCT-1	nMal	0
ATATTCCACATAGTGA-1	Mal	0
ATATTGCTGTCAAAGT-1	nMal	0
ATATTTAACCCTCAAG-1	nMal	0
ATCAAACGAAGGTTTG-1	nMal	0
ATCAAGATCCCAGGAC-1	nMal	2.75541334761285
ATCAATCTGGGCTGCA-1	Bdy	0
ATCAATGCCGTGGCTG-1	Mal	0
ATCACGTGCTAATTAA-1	nMal	0
ATCAGAAGCTGGTTGC-1	Mal	0
ATCAGACGGCACGCCG-1	Bdy	0
ATCAGCCTCATGCTGC-1	Mal	0
ATCAGCTCGTCCACTA-1	nMal	0
ATCATAGATCGACGAG-1	nMal	0
ATCATAGCCCTATGTA-1	Bdy	0
ATCATTGTACCGCATT-1	Mal	0
ATCCAACGCAGTCATA-1	Mal	0
ATCCAATGGAGGGTCC-1	Mal	0
ATCCAATGGTACCGAA-1	Mal	0
ATCCACATCGACAGAA-1	nMal	0
ATCCAGAGCAACAACC-1	nMal	0
ATCCAGGATTCGTGAA-1	nMal	0
ATCCCATCCACAGCGC-1	Mal	0
ATCCCATTTCCGTGGG-1	nMal	0
ATCCTACCTAAGCTCT-1	nMal	0
ATCCTGAATCGCTGCG-1	Mal	0
ATCCTGCGTGGAATGG-1	nMal	0
ATCGACCCAATACAGA-1	Mal	1.95609318492501
ATCGACTCTTTCCGTT-1	nMal	0
ATCGGAGACAGACGGC-1	Mal	1.76920366368494
ATCGGTTACCTAGTAA-1	Mal	0
ATCGTATTCCGAGAAC-1	Mal	1.60275158648103
ATCGTGGAAAGTCTGG-1	Bdy	0
ATCGTTAGCTAGCGGA-1	Mal	1.08662426471621
ATCTAATATCCTACGG-1	Bdy	0
ATCTCCCACGGAATAT-1	Bdy	0
ATCTGGGCTGTTCTTG-1	Mal	0
ATCTTAGGGCATTAAT-1	Mal	0
ATCTTGACCTGCAACG-1	Bdy	0.899669035671746
ATCTTGACTTGTCCAA-1	nMal	0
ATGAAGTGGACCCAGC-1	Mal	0
ATGACGCGTTCTATCC-1	Bdy	0
ATGACTATGCGACATT-1	Bdy	0
ATGAGGAGTGTTAATC-1	Mal	0
ATGATGCAATGGTACA-1	Bdy	1.29081284349628
ATGCACCTTCCTTAAT-1	Bdy	0
ATGCACGCGCTGTTCA-1	Mal	0
ATGCACTACCGCATTG-1	Bdy	0
ATGCATGATCCAGGAT-1	nMal	0
ATGCCATTTGCGACCA-1	Mal	0
ATGCCGGTCTTGCATA-1	Mal	0
ATGCGACAGTCCCATT-1	Mal	0
ATGCGAGTCCCACCAC-1	Bdy	0
ATGCTCAGTGTTGCAT-1	Mal	0
ATGCTCTGGCGCGGTA-1	nMal	0
ATGGAAATTTAAGGAG-1	Mal	2.96175170235254
ATGGACTGCTTAGTTG-1	nMal	1.07491943345466
ATGGAGCAGGCCGTGA-1	nMal	0
ATGGATTGACCAAACG-1	nMal	0
ATGGCAGCATTACGAT-1	Mal	0
ATGGCAGCCGAGAAAC-1	Mal	1.13181550406067
ATGGGACCTGCTGAAC-1	nMal	0
ATGGGCCTCGGCCTCT-1	Mal	0
ATGGGTGTATACCTCC-1	Bdy	0
ATGGTATTGGGAACCG-1	nMal	0
ATGGTATTTACTGATT-1	Mal	0
ATGGTCGCGTGGTTTC-1	Mal	0
ATGTCTTGTTTGACTC-1	nMal	1.37082116697759
ATGTGAAAGCCTAATG-1	Bdy	0
ATGTGCATCCGACGCA-1	nMal	0
ATGTGGACATCTTGAT-1	Mal	0
ATGTTCGTCGACCCAC-1	Mal	1.21564815364914
ATGTTGATTAGAGACT-1	Mal	0
ATTAAACATGCGGACC-1	Mal	0
ATTAACACCTGAGATA-1	nMal	0
ATTACATGTCAGTCTT-1	Bdy	0
ATTACGCGCTGGCAGG-1	Mal	0
ATTACGGGCTACGGTT-1	Mal	0
ATTAGATTGATAGCGG-1	nMal	0
ATTAGGCGATGCTTTC-1	Mal	0
ATTATCGGAATGTACG-1	nMal	0
ATTATGAGACCCAATT-1	Mal	0
ATTATTATGTCCGTCA-1	nMal	0
ATTCAACCATTTAAGG-1	Bdy	0
ATTCACTGATGTTGGA-1	Mal	0
ATTCAGTAGCAGGGTC-1	Mal	0
ATTCATATACTGTCCA-1	Mal	0
ATTCATCGTTGAGGCA-1	Mal	0
ATTCCCACATAAACAA-1	Mal	1.1039742318095
ATTCCCGAAGGTACAG-1	Bdy	0
ATTCCTCCGCCAGTGC-1	Mal	0
ATTCGACGCCGGGCCT-1	Mal	0
ATTGAAGATCTTAGTG-1	Bdy	2.61786873595803
ATTGATCACCACATTT-1	Bdy	0
ATTGCCTATTAGACCG-1	Mal	0
ATTGCCTTTATGTTTG-1	Bdy	0
ATTGCGATCAGTAACT-1	Mal	0.397557862203567
ATTGCTGCTCCTCCAT-1	nMal	0
ATTGGATTACAGCGTA-1	Mal	0
ATTGGTAGGATCCGCT-1	Bdy	0
ATTGTCTGTTTCATGT-1	nMal	0
ATTTACAGTTTACTGG-1	Mal	1.43071153968444
ATTTCCGGGTTCTGCG-1	Mal	0
ATTTGCGCGAGTAGCT-1	nMal	0
ATTTGGAGATTGCGGT-1	Bdy	0
ATTTGTCTTGGGAGCT-1	Mal	0
CAAACCAGGTCTGCAT-1	Mal	1.74682199390011
CAAACGAGTATCGCAG-1	Bdy	0
CAAACGGTCGCACTTT-1	Mal	0
CAAAGATTATTGGGCC-1	Bdy	0
CAAATCTCTCACAAGG-1	Mal	0
CAAATGTCCTTCCGTG-1	Bdy	0
CAACCTACCGAGCAGT-1	nMal	0
CAACGAGCTTATTATG-1	Mal	1.84045709961207
CAACGCGATGAGCCAA-1	nMal	0
CAACGGTTCTTGATAC-1	nMal	0
CAAGAGGGCGGAGTAC-1	Mal	0
CAAGATATTATAACGT-1	Mal	0
CAAGCAACGTCGGAGT-1	Mal	0
CAAGCGGCACATAATT-1	Mal	0
CAAGGATCGCATGTTC-1	Mal	0
CAAGTAAGTGATAGAC-1	nMal	0
CAAGTCGTTGAAATCT-1	nMal	0
CAAGTGTGGTTGCAAA-1	Bdy	0
CAATACGCTCTGAGGC-1	Mal	0
CAATATTCTTGACCTA-1	nMal	0
CAATGACCCTTAATTT-1	nMal	0
CAATGCGAGAAGTATC-1	Mal	0
CAATTAAGGGTGATGA-1	Mal	1.76940552486589
CAATTGGGCCGCACTC-1	Mal	0
CACAAGCTAAGAAAGG-1	Bdy	0
CACAATGAGCTGCTAT-1	nMal	0
CACACACGCTAACGAG-1	Mal	0
CACACAGGGATAGATT-1	Mal	0
CACACGCGCTGTCTTA-1	nMal	0
CACAGAGACGAGGACG-1	Mal	2.71366819340643
CACAGCACCCACGGCA-1	Bdy	0
CACAGGGCCATATAGT-1	Mal	0
CACAGGGCCGTTGTCA-1	nMal	0
CACATATTAGCAGGAT-1	Mal	0
CACATCGTGCACGCGC-1	nMal	0
CACATCTCACCGACGA-1	Bdy	0
CACCAATCATCCGTCT-1	Mal	0
CACCACGCCACACAGA-1	Mal	0
CACCAGTCAGCATGCA-1	Mal	3.253301285714
CACCCGGTTTGTGACT-1	nMal	0
CACCCTAACAAGATCT-1	Mal	0
CACCCTTGGTGAGACC-1	nMal	0
CACCGCCAGAAGGTTT-1	nMal	0
CACCGGTAGAGACATT-1	Bdy	2.09839525760119
CACCGTATCCCATCCG-1	Bdy	0
CACCGTTAGGGATCAC-1	nMal	0
CACCGTTGCGCGATAT-1	Mal	0
CACCTAATAGAGTCGT-1	nMal	0
CACGAAAGTTAGTCCC-1	Mal	1.17685805066494
CACGAGCAAACCAGAC-1	Bdy	0
CACGCAGCGAGGCTTT-1	nMal	0
CACGCGGAACTGTTGC-1	nMal	0
CACGGGATTGAGGGTT-1	Bdy	0
CACGTCGGCAACCTCT-1	nMal	0
CACGTTCGTGCTCTAG-1	Mal	0
CACGTTTCGTACACAC-1	Mal	0
CACTAAAGTTGCCTAT-1	nMal	0
CACTACGGGAGCTGCC-1	Mal	0.544499893336554
CACTCAAGAGCTATGG-1	nMal	0
CACTCCTATGTAAGAT-1	Bdy	0
CACTCGAGCTGAACAA-1	Mal	0
CACTCGGTTAGGAGGA-1	Mal	0
CACTCTTCTGCTAGCC-1	nMal	0
CACTGACGATTGTGGA-1	nMal	0
CACTGTCCAAGTGAGA-1	nMal	0
CACTTAATCAGACGGA-1	Bdy	0
CACTTCGCCACAGGCT-1	Mal	1.63887585171395
CAGAACTTAGCCCTCT-1	Mal	0
CAGACACCGATCGCTG-1	nMal	1.65340830422807
CAGACGAACCTGATAC-1	nMal	0
CAGAGACGGTCACCCA-1	Mal	1.31961480542943
CAGAGCATGAGCTTGC-1	nMal	0
CAGAGGCGATGCATGA-1	nMal	0
CAGATACTAACATAGT-1	nMal	0
CAGATATGAAGATGAC-1	Mal	0
CAGATCCTGGTTTGAA-1	Mal	2.07065390954384
CAGATGTTTGTCCCAA-1	Bdy	3.36228859756982
CAGCAGCCCGTTCCTT-1	nMal	0
CAGCAGTCCAGACTAT-1	Bdy	0
CAGCAGTCTGTGCTGC-1	nMal	1.29541731128064
CAGCGATTCCCTTCAA-1	nMal	0
CAGCGCCAACACGATA-1	Mal	0
CAGCTCACTGAGACAT-1	Mal	0
CAGCTCTGGGCTCACT-1	nMal	0
CAGCTGGCGTAACCGT-1	Mal	0
CAGCTTAGTAGGTAGC-1	Mal	0
CAGGATATATCGTTGT-1	Mal	0
CAGGCAGTCTTACCAG-1	Bdy	1.13553062480111
CAGGCCAGTACCACCT-1	Mal	0
CAGGCCGTTTGGGTGT-1	nMal	2.57984721214217
CAGGCGCACGGTGGTC-1	Bdy	0
CAGGCGCCATGCTAGG-1	Mal	0
CAGGGAGATAGGCCAG-1	Mal	1.84045709961207
CAGTAAGGGACGTCTC-1	Mal	0
CAGTAATCCCTCCCAG-1	Mal	0
CAGTACCAGTTTACGT-1	nMal	0
CAGTCGGCCTAGATAT-1	Mal	0
CAGTCTGTATACTGGG-1	Mal	0
CAGTGGTTGCACATGA-1	nMal	0
CAGTGTCGGCTGGCCC-1	Mal	1.94368488281696
CAGTGTTAATCTCTCA-1	Mal	0
CAGTTCAAATTGACAC-1	Bdy	0
CAGTTCCGCGGGTCGA-1	Mal	0
CATAAGAAGCTTGGCT-1	Mal	0
CATAAGCTCTCCGTCT-1	Mal	0
CATACACAAAGTCAGC-1	Mal	0
CATACCCGTACCCAGT-1	Mal	0
CATACGAACTAGCTGG-1	nMal	0
CATACGGCGTCTGGGC-1	Bdy	0
CATACTATGTAATTGT-1	Mal	0
CATAGCCGCCCGGGAT-1	Mal	0
CATAGCGTTGCCCACC-1	nMal	0
CATAGGGACACTTGTG-1	Mal	0
CATAGTAGCATAGTAG-1	nMal	0
CATAGTCAAATACATA-1	Mal	0
CATAGTCCACAAGAAC-1	Bdy	0
CATATAGGTACAGTCA-1	Mal	0
CATATGTCAGGCTACG-1	Mal	2.37370487983012
CATCATTACCCTGAGG-1	Mal	0
CATCCAATATAGTTTG-1	Mal	0
CATCCTCTCAAAGATC-1	Mal	0
CATCGGACGGGTTAAT-1	Mal	0
CATCGTCCGGTTACTA-1	Bdy	0
CATCTGCAGGATCATT-1	Mal	0
CATGAGATGCACTCTC-1	nMal	1.04881104427285
CATGAGTCCATCACGG-1	nMal	0
CATGCACATGAGAGGC-1	Bdy	0
CATGCCAACTCGCAAA-1	Mal	0
CATGCGTTGAGAGGAG-1	nMal	0
CATGGATTGTCTTCCG-1	Mal	0.919694195846523
CATGGCTCCCTATGTC-1	Bdy	0
CATGGGTATGCCTTAT-1	Mal	0
CATGGTAAGTAGCGTT-1	Mal	1.37478077060808
CATGGTATTAGTTTGT-1	Mal	0
CATGGTCTAGATACCG-1	nMal	0
CATGTAAGAGACATTT-1	Mal	0
CATGTCTCATTTATGG-1	Mal	0
CATTATCCCATTAACG-1	Bdy	0
CATTATGCTTGTTGTG-1	nMal	0
CATTGCGAAATGGGCG-1	Mal	1.05597115937688
CATTTGAGTGGTACGT-1	nMal	0
CCAAACAGAACCCTCG-1	nMal	0
CCAAATCAAAGGGCAA-1	Mal	0
CCAACGATGCACTGAT-1	Mal	2.04328530216936
CCAAGAAAGTGGGCGA-1	nMal	0
CCAAGCGTAACTCGTA-1	Mal	0
CCAATAGATTTCATCT-1	Mal	0
CCAATAGTGCCGTCGA-1	nMal	0
CCAATGTCACAGCAAG-1	Bdy	0
CCAATTGAATGTTAAT-1	nMal	0
CCACACTGAGATATTA-1	nMal	0
CCACAGTACCCATCCT-1	Mal	0
CCACATGGCTCTTTAT-1	Mal	0
CCACCAACTTTACTGT-1	nMal	1.159451415301
CCACCCAAGGAAAGTG-1	Mal	0
CCACGGAGCCATAAGA-1	Bdy	1.68397508460632
CCACGGCAGGTGTAGG-1	nMal	0
CCACTGGTGGCTGGTT-1	Mal	0
CCACTGTTTGGATTAA-1	Mal	0
CCAGAAAGCAACTCAT-1	nMal	0
CCAGAGACAAAGCCGG-1	Bdy	0
CCAGCTCGAACGCATT-1	nMal	0.987228167103193
CCAGCTGATGGTACTT-1	Mal	0
CCAGCTTCCGCCCGCA-1	Mal	0
CCAGGCGAGATGGTCT-1	Mal	0
CCAGGGACGTGGCCTC-1	nMal	0
CCAGTCAAATCTCTTA-1	Mal	0
CCAGTCTTGTCATAGA-1	Bdy	0
CCAGTGTACAGACCGA-1	Bdy	0
CCATAACCTGTGCAGT-1	Mal	0
CCATACTCGCCTCTCC-1	Mal	0.916170748671659
CCATAGAGGCTGCCAG-1	Mal	0
CCATATGGAAACTATA-1	Mal	0
CCATCGCAGTTAAACT-1	Mal	1.97670334482511
CCATGCCCTAGATTTC-1	Mal	0
CCATGCCTGTTTAGTA-1	nMal	1.80225274494389
CCATGCTCTGCAGGAA-1	Bdy	0
CCATGGCAAACGCTCA-1	nMal	0
CCATGGCCCTTGTACC-1	Mal	0
CCATGTTCATCTATAT-1	Mal	0
CCATTAGCGATAATCC-1	nMal	0
CCATTCCCTGCCCACA-1	Bdy	0
CCATTTCTACCTATTA-1	Mal	0
CCCAAACATGCTGCTC-1	Bdy	0
CCCAACATACGTCGCG-1	Bdy	0
CCCAATGAGATTTGCA-1	nMal	0
CCCAATTTCACAACTT-1	Mal	1.59175510246442
CCCACTCCACGGTATC-1	Mal	0
CCCAGATTCCCGTGAC-1	nMal	1.58155171601472
CCCAGTAAACTTGGGA-1	Bdy	0
CCCAGTTAAGGCGCCG-1	Mal	0
CCCGAAGTTTCGCGAA-1	Mal	2.48668073033161
CCCGCAGCGCGAACTA-1	Mal	2.01572679738869
CCCGCCATGCTCCCGT-1	nMal	0
CCCGCGCAATGCACCC-1	nMal	0
CCCGGTGGAAGAACCT-1	Mal	0
CCCGGTGTATCGGAAT-1	Mal	0
CCCGTAAGTCTAGGCC-1	Mal	1.32954458757593
CCCGTAGCTGGGAAGA-1	Bdy	0
CCCGTCAGCGTCTGAC-1	nMal	0
CCCGTGAGGGCGGTGA-1	Mal	0
CCCGTTTCGCAGATGT-1	Mal	0
CCCTAGGCAACAAGAG-1	Mal	2.62972916222918
CCCTATGTAGAGCAGA-1	Bdy	0
CCCTCAAGCTCTTAGT-1	Bdy	1.63421101763932
CCCTCAGATCGAGAAC-1	nMal	0
CCCTCATCACAGAGTA-1	Mal	0
CCCTCCTCGCTCGTAT-1	Bdy	0
CCCTCGATAATACACA-1	Bdy	0
CCCTGAAATGAGTTGA-1	Mal	0
CCCTGACTAACAAATT-1	Mal	2.08204171551577
CCCTGCCCAATCCGCT-1	Mal	0
CCCTGCGCTACGCATA-1	Mal	0
CCCTGGCTGTTCCTTC-1	Mal	0
CCCTTTGACAGGTCTT-1	Bdy	0
CCGAAACACGACCTCT-1	Mal	0
CCGAAAGTGGTGAGCA-1	nMal	0
CCGAACACTGGGCCTC-1	nMal	0
CCGAACCTTCCCGGCC-1	Mal	0
CCGAAGCATTGACCAA-1	Mal	0
CCGAAGTATATTGTTC-1	Bdy	1.21849288821875
CCGACAAAGGGAGTGC-1	Mal	0
CCGACGGGCATGAGGT-1	Mal	0
CCGATTCGAGGGACCC-1	Mal	0
CCGCACAAAGACCAAC-1	Mal	0
CCGCACGTGACCTCGG-1	Mal	0
CCGCATGTGGTACGAT-1	Mal	3.253301285714
CCGCCGGAACTTCTCG-1	Mal	0
CCGCCTTGCGATGTCG-1	Mal	0
CCGCGATTTGGTAGGT-1	Mal	0
CCGCGCAAGATACCCA-1	Mal	0
CCGCGGAATGCGTCAC-1	nMal	0
CCGCGGGTACGAAGAA-1	Mal	0.981559005032685
CCGCGTAGGTAAGGGC-1	Mal	0
CCGCTATCAGCACCAG-1	Mal	0
CCGCTCCGGATAAGCT-1	Mal	0
CCGCTTACCTCACTCT-1	nMal	0
CCGGAATGGTTTCAGT-1	Mal	0.958475141936179
CCGGAGCGTACTTTCT-1	Bdy	0
CCGGCCGCGAGCATAT-1	Mal	0
CCGGCGTGAGACTCTG-1	Bdy	0
CCGGGCGGTCTCGTCA-1	Mal	0
CCGGGCTAAGAATTTC-1	Mal	0
CCGGGCTGCTCCATAC-1	Mal	0
CCGGGTTCGAGGTTAC-1	Mal	0
CCGGTTTGTAATTGTG-1	nMal	0
CCGTAAGTTGGTCCCA-1	Mal	0
CCGTAGGAAATCCCTG-1	Mal	0.526729546916262
CCGTAGGGTTGTTTAC-1	Bdy	0
CCGTATCTCGTCGTAG-1	Mal	0
CCGTCAACCTCTGGCG-1	Mal	0
CCGTGTTAAATTCCAT-1	nMal	0
CCGTTCCGAATCTCGG-1	Mal	0
CCGTTTCCTTTCCGTG-1	nMal	0
CCTAAATTAACGGTTC-1	Mal	0
CCTAACCCAAACAAGT-1	Bdy	0
CCTACATTCACAGACG-1	nMal	0
CCTACTGCTTACACTT-1	nMal	0
CCTAGGCGTAGCGATC-1	Bdy	0
CCTAGGTAAAGGTAGC-1	Bdy	0
CCTATAATGAGTGCCC-1	Mal	0
CCTATACCGTCCTGTC-1	nMal	0
CCTATATCGTGTCACG-1	Mal	0
CCTATATTTGTCCTGG-1	nMal	0
CCTATGGCTCCTAGTG-1	Bdy	0
CCTATGGGTTACCGTC-1	Mal	1.38975431192018
CCTATGTCCACTCCAC-1	Bdy	0
CCTATTATTCCGGCCG-1	Mal	0
CCTCAACGATCGCTGT-1	Mal	0
CCTCCGACAATTCAAG-1	Mal	0
CCTCCTAGCTAGAGTC-1	Mal	0
CCTCCTGAGCCCACAT-1	Mal	1.69859823678358
CCTCCTGTTGTGTCGT-1	nMal	0
CCTCGCGCTGTGCGAT-1	Bdy	0
CCTCGGACCGGGATAG-1	Mal	0
CCTCGGATGCTACCTG-1	Mal	1.72747279906799
CCTCGGTTTCCTTGCC-1	Bdy	1.76839679346435
CCTCTACAAGGATTGG-1	Mal	0
CCTCTATCGATTAGCA-1	Mal	0
CCTCTCTCCCATCTAG-1	Mal	1.53450102219499
CCTCTGTACTATTCTA-1	Mal	1.61393302355103
CCTGAACGATATATTC-1	Mal	1.37721353950801
CCTGACAAACTCGCGC-1	nMal	0
CCTGACCACCGATGGT-1	Mal	0
CCTGAGAATAAATGCA-1	nMal	0.753110645327503
CCTGCCCGTTGTCTAG-1	Mal	0
CCTGCGTTCTACGCTT-1	Bdy	0
CCTGCTATTTGAGAAG-1	nMal	0
CCTGGCTAGACCCGCC-1	Bdy	0.987228167103193
CCTGGTCGAATGTGGG-1	Mal	0
CCTGTAAGACATGATA-1	nMal	0
CCTGTACTCACGCCCA-1	Mal	1.77732325234048
CCTGTCACCCGGGCTC-1	Mal	0
CCTGTCGCCCGTAAAT-1	Bdy	0
CCTGTCGTGTATGAAG-1	Mal	0
CCTGTGAAACCGTAAC-1	Mal	0.831757764317775
CCTGTTCAACCTCGGG-1	nMal	0
CCTGTTTGAAGACACG-1	Bdy	0
CCTTCCGCAACGCTGC-1	Mal	0
CCTTCGTATAGAATCC-1	nMal	0
CCTTCTCAGCGTTCCT-1	Mal	2.11488466448506
CCTTGACCACTTTATT-1	Bdy	0.860542317714395
CCTTGTGAACGTGGTT-1	nMal	0
CCTTTAAGGGAGCACT-1	nMal	0
CCTTTGAATTATGGCT-1	Mal	0
CGAAACGCAATTCATG-1	Bdy	0
CGAACAGTATGGGCGT-1	Mal	0
CGAACCCGCATGCGTC-1	Bdy	1.15466751402072
CGAACCTCTTTCCTAG-1	Bdy	0
CGAACGGCCGGACAAC-1	nMal	0
CGAAGACGGTGAGTGC-1	Mal	0
CGAAGCCACAGCATGG-1	Mal	0
CGAAGGGTTTCAGATT-1	Mal	0
CGAAGTTGCTCTGTGT-1	Mal	0
CGAATCTGCTCGACGC-1	Mal	0
CGAATGAAGTCATTGC-1	Mal	0
CGAATGGTAGGTCGTC-1	nMal	0
CGACAATTTGATCTAA-1	Mal	0.472871339308516
CGACACGCTCCGACAG-1	Mal	0
CGACAGTTCGCGTTAT-1	nMal	0
CGACCCTTAACGCCGG-1	Bdy	0
CGACCGTTGGTATTCG-1	nMal	1.35524163777831
CGACCTACTAGACAAT-1	Bdy	0
CGACGCATCCGTACCT-1	Bdy	0
CGACTTGCCGGGAAAT-1	Mal	0
CGAGACCCTAGAGTGT-1	Mal	0
CGAGAGATGTGAACCT-1	Bdy	1.17810143972635
CGAGAGCGCGTAGATA-1	Bdy	2.64905040833871
CGAGAGCTTTCACTAC-1	Bdy	1.09264805627644
CGAGAGGGTAGCCGCG-1	Mal	0
CGAGCACTTCAAGTTT-1	Mal	0
CGAGGCTAAATATGGC-1	Bdy	1.71447050547872
CGAGGGACTGCGGTCG-1	Bdy	0
CGAGTACTAAAGAGGA-1	nMal	0.920057214669632
CGAGTGAAGGTACCAG-1	Bdy	0
CGAGTTTATCGGACTG-1	nMal	0
CGATACCTCGCGGACA-1	nMal	0
CGATAGCGATACAGTG-1	Mal	0
CGATAGTCGTACTGCA-1	Mal	0
CGATCCACCATTGTTG-1	nMal	0
CGATCCGACCCAGTGC-1	nMal	0
CGATCGAGAAGCACCA-1	nMal	0
CGATCTGTTGGAGGAC-1	Mal	0
CGATGTTGTTATCTAC-1	Mal	0
CGATTAAATATCTCCT-1	Mal	0
CGATTCGCCTGGCTGC-1	Mal	0
CGATTTGTCATTAATG-1	Bdy	0
CGCAAACACGAGTTAC-1	Mal	1.49653894414427
CGCAATCGATCATTAG-1	Bdy	0
CGCAATTACTTTCGGT-1	Mal	0
CGCAATTAGGGTAATA-1	Bdy	0
CGCAATTCTACAATAA-1	Mal	0.8303682120802
CGCACATGTCCACTAC-1	Mal	0.874967376089295
CGCACGTCTGTTTATG-1	Bdy	0
CGCAGGCGATCCAAAC-1	Mal	1.17129873615663
CGCATGCCGAATGCGT-1	Mal	0
CGCATGGTGCGATGCT-1	Mal	0
CGCCAAGAAGCCGAGT-1	Mal	0
CGCCACAGGTCGCGAT-1	Bdy	1.47876730963711
CGCCAGTAGTACCTTG-1	Mal	1.58771674681495
CGCCCAGCGTTTCACG-1	Bdy	0
CGCCCTAATTGTTCAA-1	Mal	0
CGCCCTTGAAGGCTGA-1	Bdy	1.54864191617103
CGCCGACTATTCGCTA-1	Mal	1.22321101789188
CGCCGCCCATGCCTGT-1	Mal	0
CGCCGTTCAGCATAGT-1	Mal	1.30239446507895
CGCCTCCCTCCTCTAT-1	Mal	0
CGCCTGGCCTACGTAA-1	Mal	0.965870877264531
CGCGAAGTGGCATACT-1	Mal	1.78760491402091
CGCGACACTGCGCAGC-1	nMal	0
CGCGACCGCGACAGAT-1	Bdy	1.30939190321591
CGCGAGTCTGCCGGGT-1	Mal	1.38032419413339
CGCGCAAATGTCCAGA-1	Mal	0
CGCGCATGTTTGATTG-1	nMal	0
CGCGGCTCAACTTGAA-1	Bdy	0.307215995440622
CGCGGGAATTAGGCAG-1	nMal	0
CGCGTGGGCCTGTGTT-1	Bdy	0
CGCGTTCATGAAATAC-1	nMal	0
CGCTACGGGACATTTA-1	nMal	0
CGCTATTCAATGTATG-1	Bdy	1.78100756679089
CGCTATTCTTAGGCTC-1	Bdy	0
CGCTCTCCGTAGATTA-1	Mal	0
CGCTGGTGACTACCCT-1	Mal	0
CGCTGTGACGCCGCAC-1	nMal	0
CGCTGTGTGGATGTTG-1	nMal	0
CGCTTAGTATTGATAC-1	nMal	0
CGCTTATTCCCGGTCG-1	Mal	0
CGCTTTCTTGCATTCG-1	nMal	0
CGGAAAGCAAATGTGC-1	nMal	0
CGGAACGTAAACATAG-1	nMal	0
CGGACCTCTGTAGTTA-1	nMal	0
CGGACGTTACTTGAAG-1	Bdy	0
CGGAGCAATTTAATCG-1	Mal	1.66200281472335
CGGAGCATGGCGATCC-1	Mal	0
CGGAGTTTGAGAGACA-1	Mal	0
CGGATAAGCGGACATG-1	nMal	0
CGGATCCTCAAGGACT-1	nMal	0.732214235080112
CGGATGAATGCTGTGA-1	Mal	0
CGGATTCTGCCTTATG-1	nMal	0
CGGCAAACATCGTGCG-1	Mal	0
CGGCAATAAGATCGCC-1	Mal	1.09067573907237
CGGCCACGCACAAAGT-1	Bdy	0
CGGCCAGAGCGACCAT-1	nMal	0
CGGCGCCATCAATCCC-1	Mal	0
CGGGAACGCCCTGCAT-1	Mal	0
CGGGAAGTACCGTGGC-1	Mal	0
CGGGAATATAGTATAC-1	nMal	0
CGGGAATTTATGTAAA-1	Mal	0
CGGGAGCTTCAGTGTA-1	Mal	0
CGGGAGTATACCGCCG-1	nMal	0
CGGGATCAATGTAAGA-1	nMal	0
CGGGCAGCTAAACCGC-1	nMal	0
CGGGCCTTCTTTGTAA-1	Mal	0
CGGGTGTACCCATTTA-1	nMal	0
CGGTACGGCAAACCCA-1	Mal	0
CGGTACTAGAATCAAA-1	Mal	0
CGGTGAAGACTAAAGT-1	Mal	0
CGGTGCAGATAGAACG-1	Bdy	0
CGGTGCGCGTTGGTCC-1	nMal	3.17537440290758
CGGTTGACCTGGCATA-1	Mal	0
CGGTTGAGTATCCTTC-1	Bdy	0
CGGTTTACTGAACATT-1	Bdy	0
CGTAAAGCAAGAAATC-1	Bdy	1.34992671694902
CGTAAATAACAAAGGG-1	nMal	0
CGTAGAGAGTAATTAT-1	Mal	0
CGTATTAAGAGATCTA-1	nMal	0
CGTATTGTTTGGCGCC-1	Bdy	0
CGTCAAGGCTATAAAT-1	nMal	0
CGTCACGTCCATTGGT-1	nMal	0
CGTCAGCTATTTACTC-1	nMal	0
CGTCATACCATATCCA-1	nMal	0
CGTCGCATGTGAGCCA-1	nMal	0
CGTCGCTTGGTTATAC-1	nMal	0
CGTCGGGTCTAAGCGC-1	Mal	1.30532691840109
CGTCGTCCTTCGCGAA-1	Bdy	0
CGTGAACTGACCCGAT-1	Mal	0
CGTGAAGTTAATTCAC-1	Bdy	0
CGTGCAGACTGGGACA-1	Bdy	0
CGTGCATTGTCGACGC-1	Mal	1.55068746193847
CGTGCCCTCCCGAAGA-1	Bdy	0
CGTGCTTCTACCTAAA-1	nMal	0
CGTGGCCGAATATCTA-1	Bdy	0
CGTGTCCCATTCGCGA-1	Mal	0
CGTGTCTCGTTACGAC-1	nMal	0
CGTTAATGTCCCGACG-1	Mal	0
CGTTATCATACTTCCA-1	Mal	0
CGTTCATGGTGCGCGT-1	Bdy	0
CGTTGAATACCGCGCT-1	Bdy	0
CGTTGAGCGACCGTCG-1	Mal	0
CGTTGTAAACGTCAGG-1	nMal	0
CGTTGTCGGCAATTGA-1	nMal	0
CGTTGTTTCAATTCCC-1	Bdy	0
CGTTTCGCTCATTACA-1	Bdy	0
CGTTTGTGTAGAGGGT-1	nMal	0
CTAAAGAATGCCTACT-1	Mal	0
CTAAAGGGAAATAGGA-1	Mal	0
CTAACAGCACAATAAC-1	Mal	0
CTAACCGCGCGCCCGT-1	Mal	0
CTAACTGATAATCGCC-1	Bdy	0.536685265326895
CTAACTGGTCCGGTTC-1	nMal	0
CTAAGGGAATGATTGG-1	Mal	1.14845463142234
CTAATTCGCACGCGCT-1	Mal	0
CTAATTTCAACAACAC-1	Mal	0
CTACAAGAAATAACCC-1	Mal	0
CTACACTCGCAGATGG-1	Bdy	0
CTACATATCGCGGGAC-1	Mal	0
CTACGACTAGCTATAA-1	Mal	0
CTACGATCCTATCCTA-1	Mal	0
CTACGCACGGAGTACC-1	nMal	0
CTACTATCATAGGTTT-1	Mal	0
CTACTCAAGGTATAGT-1	nMal	0
CTACTCTAGGCCCGGC-1	Mal	2.03823577481187
CTACTGCCACCTGACC-1	Bdy	0
CTAGATTTACGACGGC-1	Mal	0
CTAGCATAGTATAATG-1	Bdy	1.49331900739504
CTAGCCCGGGAGACGA-1	nMal	0.801396994030928
CTAGGCGCCCTATCAG-1	Mal	0
CTAGGGATAGGGACAA-1	nMal	0.939271751238409
CTAGGTTCGGACGTGA-1	Mal	0
CTAGTAGAAAGGGATT-1	nMal	0
CTAGTCACGTCTTAAG-1	Mal	0
CTAGTGAAGGACAGGA-1	Mal	0
CTAGTTACAACCCGGT-1	Mal	2.09839525760119
CTAGTTGGGCCCGGTA-1	nMal	0
CTATAAGTAGGGTTTG-1	Mal	0
CTATACTTAAAGCGAG-1	Mal	0
CTATATCCAGCCTGGC-1	Mal	0
CTATCGACGAAATACA-1	Mal	0
CTATCGGGTCTCAACA-1	Bdy	0
CTATGAACACCTTGCC-1	nMal	0
CTATGGGAAGCGGAAT-1	Mal	0
CTATGTCACTAGCCCA-1	Mal	0
CTATGTGAGTCACGGC-1	nMal	0
CTATTCATGTGTCCCA-1	Mal	0
CTATTTGCTTGGAGGA-1	nMal	0
CTATTTGGTTACGGAT-1	Mal	0
CTCAACTAACCCGGAT-1	Mal	0
CTCACATTTACTAAAT-1	Bdy	1.01107620681292
CTCACCAGTACAAGTG-1	Mal	2.4117470383137
CTCACTGTGATACTTA-1	nMal	1.01689671222387
CTCACTTGGCTGGTAA-1	Mal	0
CTCAGAGCTAATGTCG-1	nMal	0
CTCAGATTGTGATAAG-1	Bdy	0
CTCATGGTAATTTGCG-1	Bdy	0
CTCATTCGTGAACATC-1	Mal	0
CTCATTGCTCTAACAA-1	nMal	0
CTCCCTCCTTTCGATC-1	Mal	0
CTCCCTTGTATCAAGG-1	Mal	0
CTCCGCCCACATGAGG-1	nMal	0
CTCCTAGTAATCGTGA-1	Mal	1.90813827921168
CTCGAGACATACGATA-1	Bdy	2.06522247083326
CTCGAGGCAAGTTTCA-1	nMal	0
CTCGAGGTCGAACAGT-1	nMal	0
CTCGCATTGCATAGCC-1	Mal	0
CTCGCCGAATGTAGGG-1	Bdy	1.50438858395787
CTCGGGTTCTCTGGCC-1	nMal	0
CTCGGTACCACTGCTC-1	Mal	2.23284851693176
CTCGGTTGTCGGCCCT-1	Mal	0
CTCGTCGAGGGCTCAT-1	Mal	0
CTCGTTACGGCTACCA-1	Mal	1.06722652768931
CTCTACACTGGCGATT-1	Bdy	0
CTCTACATCCTGCGTG-1	nMal	0
CTCTATTTGGCTGCAG-1	Mal	1.91600200588079
CTCTCACAATCGATGA-1	Mal	0
CTCTCGCTGTACTATG-1	Mal	0
CTCTCTAACTGCCTAG-1	Mal	2.35364026379433
CTCTGCAGGCATTCTT-1	Mal	0
CTCTGGACGCCTGGTG-1	Mal	0
CTCTTCTATTGACTGG-1	Mal	0
CTCTTGTCCCGCTTGG-1	Bdy	0
CTGAATCCGAGACCTC-1	nMal	0
CTGATAGTGTATCTCA-1	Mal	0
CTGATCCCTTTATGCA-1	nMal	0
CTGCACAACTACATAT-1	Mal	0
CTGCACTCCAGTACAG-1	Mal	0
CTGCAGAGAATCAGAG-1	nMal	0
CTGCCATGCATCACAT-1	Bdy	0
CTGCCCACGAAGCGTT-1	Mal	0
CTGCCTTTAATACCTT-1	nMal	0
CTGCCTTTCTAGTAAA-1	Bdy	0
CTGCGATTTCGAGATT-1	nMal	0
CTGCGGGTGAAATGTT-1	Mal	0
CTGCTCTGACGGCAAA-1	nMal	0
CTGCTGAGGCCACGAA-1	nMal	0
CTGCTTGGCGATAGCT-1	Mal	0
CTGGAAATGGATGCTT-1	nMal	0
CTGGAAGACACGGTGG-1	Bdy	1.99623969310687
CTGGACGCAGTCCGGC-1	nMal	0
CTGGATTTACACTTGA-1	Bdy	0
CTGGCATCCGAATGAG-1	Mal	0
CTGGCGCACAGGTCTG-1	Bdy	1.00631734326912
CTGGCGGGAATAAGTA-1	Bdy	0
CTGGCTGATTCATCCT-1	Mal	0
CTGGCTGGTTGTCAGT-1	Mal	0
CTGGGATAAATAATGG-1	Mal	0
CTGGGCCTGCTATATC-1	Mal	0
CTGGGTAGGCAGTTAA-1	Mal	0
CTGGGTTGAGTTAAAG-1	Mal	1.80521862260206
CTGGTAACACATAGAA-1	Mal	0
CTGGTCATTCCAATCC-1	nMal	0
CTGGTGAATGGGCCTA-1	Mal	0
CTGGTTTCGAGCAAGA-1	Mal	0
CTGTACTTCTTAGCAT-1	nMal	0
CTGTAGCCATCTCACT-1	nMal	0
CTGTAGTGAGGATCGA-1	nMal	1.27852675853118
CTGTATGGTGTAGAAA-1	Bdy	0
CTGTGCAGGGTAGGTC-1	Mal	0
CTGTGGTCGGGAGATA-1	Mal	0
CTGTTACCCAATCTAG-1	Mal	0
CTGTTCACTGCCTGTG-1	nMal	0
CTGTTCATCTCACGGG-1	Mal	0
CTGTTGGCTCTTCTGA-1	Bdy	0
CTGTTGTTCAGTCGTA-1	Mal	2.27558632983163
CTTAAATAAGACCCAT-1	Mal	0
CTTAAGCAGCGAGCCG-1	Bdy	0
CTTACACGGTATTCCA-1	nMal	0
CTTAGCCCGGATAGTG-1	Mal	0
CTTAGGTATAGACCAG-1	Mal	1.93959397920102
CTTAGTGTAGTAGCAT-1	Mal	0
CTTAGTTGAGGAATCG-1	Bdy	0
CTTATGCGCTCAGGGC-1	Mal	0
CTTCAACTCCACTTGG-1	Bdy	0
CTTCACGCCCTGGTAC-1	Mal	2.54560039204683
CTTCAGTGGTCGCCTA-1	Mal	0
CTTCATAGCTCAAGAA-1	nMal	0
CTTCATTGTCAGTGGA-1	Mal	0
CTTCCGCTCCGTGAAG-1	nMal	0
CTTCGTAGATAGGTGA-1	nMal	0
CTTCTATGTTGAAGTA-1	Bdy	1.16125673987257
CTTCTATTAATGCTAG-1	nMal	0
CTTCTGGGCGTACCTA-1	Bdy	0
CTTGAGTTAGGGTAAT-1	Bdy	0
CTTGCAACCGCCTCCT-1	Mal	0
CTTGCCCAGGCTCTAC-1	Mal	1.75048145574537
CTTGTCAACATTCGAG-1	Mal	0
CTTGTTGCTGAGTCAA-1	Mal	0
CTTGTTTATGTAGCCA-1	Bdy	0
CTTTAATATTGGTCGA-1	Mal	0
CTTTACCGAATAGTAG-1	Mal	0
CTTTAGGAACACTGTT-1	Mal	1.6249772345054
CTTTAGTGCTATTATT-1	Mal	0
CTTTCTGTGCGGGCTT-1	Mal	0
CTTTGACGTCGCTTCT-1	Mal	0
CTTTGCATCGCTCTTG-1	Mal	0
CTTTGGCGCTTTATAC-1	Mal	1.57757515142955
CTTTGGCTTTAGTAAA-1	Bdy	0.948672141377195
CTTTGTCGAATGCTCC-1	Mal	0
GAAACAGATGACCACC-1	Bdy	0.596632685487742
GAAACATAGGAAACAG-1	Mal	0
GAAACCGAATTACCTT-1	Bdy	0
GAAACCTATACAAATG-1	nMal	0
GAAACTCGTGCGATGC-1	Mal	0
GAAAGCAGTGCACTTT-1	Bdy	0
GAAAGCCCTTTGGACC-1	Mal	0
GAAAGTGACTAACTGC-1	Mal	0
GAAATACTAAACGTTT-1	nMal	0
GAAATATCACCATCAG-1	Mal	1.75422590233351
GAAATGGCGGTGTTAG-1	Bdy	0
GAAATTGTCTCTATAA-1	Mal	0
GAACAACTGGGATGAA-1	Mal	0
GAACACACATCAACCA-1	nMal	0
GAACAGATTACTAAAT-1	Mal	3.5657017386646
GAACCCTCTGTGTTCT-1	Mal	0
GAACCTCGACCTACAC-1	Mal	1.79593833030302
GAACCTTTAACGATCC-1	nMal	0
GAACGTCTCATGGTCG-1	nMal	0
GAACGTTAGGAAGACG-1	Mal	0
GAAGAAACGATATTGT-1	nMal	0
GAAGCCGGGTAAGCTC-1	Mal	0
GAAGCCTGCACATTCC-1	nMal	0
GAAGCGTGAGGAATTT-1	Bdy	0
GAAGCTCGGACCCGTC-1	Mal	0
GAAGCTTGCTGACCGC-1	Mal	0
GAAGTCAGTTGCACTA-1	Bdy	0
GAAGTCTCCCTAGCGA-1	nMal	0
GAAGTGATTTATCGTG-1	nMal	0
GAAGTTTCCACTCAAT-1	Bdy	0
GAATAGACGCGACCCA-1	Mal	0
GAATAGTGCTCGATTA-1	nMal	0
GAATCGACATGGTCAC-1	Mal	0
GAATCTGAACATTCTC-1	Mal	0
GAATGCCGAAATGACC-1	nMal	0
GAATGCGAATCGGTTC-1	nMal	0
GAATGGGCTTATCGAC-1	Mal	1.63454315139715
GAATGTGGTCCGGATT-1	Mal	0
GAATTATAGTGAAAGG-1	Bdy	0
GAATTCACCCGGGTGT-1	Bdy	0
GAATTTCTCGCTGCAG-1	Mal	0.920875128852421
GACAAACATATGCAGG-1	Bdy	0
GACAACGCAGCTTACG-1	nMal	0
GACACAAGGGAAGAAA-1	Bdy	0
GACACCCAAAGACGCG-1	nMal	0
GACACGAGTTAGAGGA-1	Bdy	0
GACACTGAGTTCAGTG-1	Bdy	0
GACAGATTTCTGGCTC-1	Bdy	0
GACAGCCAGACCTGAC-1	Mal	0
GACAGGCACACACTAT-1	Mal	0
GACATACTGTCGCAGA-1	Bdy	0
GACATCGATTTATAAC-1	nMal	0
GACATTTCGCCCAGCC-1	Bdy	0
GACCAAACGTTGACTG-1	Bdy	0.537838340474229
GACCAGAGCCCTGTAG-1	nMal	0
GACCCAATTATGATAC-1	Mal	1.25187082819175
GACCGACTGAAGCGTC-1	Mal	0
GACCGATTAAATATGT-1	Mal	0
GACCGGTGATACTCTC-1	Mal	0
GACCGTGCTGACGGTG-1	nMal	0
GACCGTTACATGCGAC-1	Mal	0
GACGACGATCCGCGTT-1	Mal	0
GACGAGGCTAATAAAC-1	Bdy	0
GACGATATCACTGGGT-1	nMal	0
GACGCATACCCGTCGG-1	Mal	1.93552530938719
GACGCCGTAAAGGCTA-1	Bdy	0
GACGCTTGCTTCTAAA-1	Mal	0
GACGTGTAGGGATTAT-1	Mal	0
GACGTTGCTCGGCGGC-1	nMal	0
GACTAAGATCATGCAC-1	nMal	0
GACTAAGTAGGCTCAC-1	Mal	0
GACTACAAAGCGGTGG-1	Mal	1.53507218954632
GACTAGGCCGTTAGGT-1	nMal	0
GACTCCTTCCAATTGA-1	Mal	0
GACTCTAGAGTTCCAA-1	nMal	0
GACTGCAAATCGAGCT-1	Bdy	0.857717636281444
GACTGCACCAGCCCAG-1	Mal	0
GACTGCGGCACGTGTA-1	nMal	0
GACTGCTGGTGAGAAA-1	nMal	0
GAGAATCTCACGATCA-1	Mal	0
GAGACTGATGGGTAGA-1	nMal	0
GAGACTTCGCGACCGA-1	Bdy	0
GAGAGCGCAGTCCCTG-1	Mal	0
GAGAGGGCGCGAGGTT-1	Bdy	1.14669309750264
GAGAGGTGCATTCTGG-1	Bdy	0
GAGAGTCTCGGGAGAG-1	nMal	0
GAGATCGATCTTACTC-1	Bdy	0
GAGATCTGCTTGGCAT-1	nMal	1.3787668428104
GAGATCTGTCACTCCG-1	Mal	0
GAGATCTTCCATGACA-1	Mal	0
GAGATGGGAGTCGACA-1	Mal	0
GAGCACCTGTGTCCAG-1	Bdy	0.6583136623676
GAGCCAGCTACCTGTG-1	Mal	0
GAGCGCAAATACTCCG-1	Mal	0
GAGCGCGCACGAGTAG-1	Mal	0
GAGCGCTGTTAGGTAA-1	Mal	0
GAGCTAAGGGCATATC-1	nMal	0
GAGGAATATCTCTTTG-1	nMal	0
GAGGAATGGAGAGGTT-1	Mal	1.03492035402362
GAGGCCCGACTCCGCA-1	Mal	1.34950358875602
GAGGCTATCAAAGTCG-1	Mal	0
GAGGGTAGTAACAAAG-1	nMal	0
GAGGTCCCAAAGATCT-1	Bdy	0
GAGGTCCGTTCGCTGT-1	nMal	0
GAGTAAGGCCACGGGA-1	nMal	1.98803833847065
GAGTAGATACTAGTTG-1	nMal	0
GAGTATACCCTAATCA-1	Bdy	0
GAGTATGCCCGCCTTG-1	nMal	0
GAGTATGCGCGTGCAT-1	nMal	0
GAGTCAGACCAGAATC-1	nMal	0
GAGTCCGCTTACCGGA-1	Mal	0.998781530851622
GAGTCGACAGACCCTC-1	Bdy	1.95948932328818
GAGTCTTGTAAAGGAC-1	Mal	0
GAGTGTCAACCAGAAA-1	Bdy	1.13181550406067
GAGTGTGCGGTACCCA-1	Mal	1.75799034376634
GAGTTCTGTGGGTGCT-1	Mal	0
GAGTTGATGGCAATTT-1	Bdy	0
GAGTTGTCACCAGTCT-1	Mal	0
GATAACTCGCACTGTG-1	Mal	1.13819053625148
GATACGATGGGAGTCA-1	Bdy	0
GATAGAACCCGCTAGG-1	nMal	0
GATAGGTAACGTTGAC-1	Mal	0
GATATCAAGCAGGAGC-1	Mal	0
GATATGAGACACTAAC-1	Mal	0
GATATGGATTACGCGG-1	Bdy	0
GATCATTCCAAACATT-1	nMal	0
GATCCAACCTTTAAAC-1	Mal	0
GATCCCTTTATACTGC-1	nMal	0
GATCCGGGAATTAACA-1	Mal	0
GATCCTCGACACTGGC-1	nMal	0
GATCGACACTATCTGA-1	nMal	0
GATCGCGGGCTCTCCA-1	nMal	0
GATCGCTACCCGATTT-1	Mal	0.899409467534562
GATCGCTATATCTCAG-1	Bdy	0
GATCGCTGTGGTGCGT-1	Mal	0
GATCGGATAGAACCAT-1	Mal	0
GATCGGCGATAAGTCG-1	nMal	0
GATCGGTGGCCATAAC-1	Mal	0.980308717889879
GATCGTGACTGATATC-1	Mal	1.51565409822438
GATCTAACCGTATTCA-1	Mal	0
GATCTTCATTGTCCTC-1	nMal	0
GATCTTGGAGGGCATA-1	Mal	1.2749852956569
GATCTTTGCAGGGTAT-1	Mal	1.45151466303391
GATGACAAGTAGGGCA-1	Bdy	0
GATGCCAGCAGAAGGC-1	nMal	1.31780933190024
GATGCCTTCTGCGGCA-1	Mal	0
GATGCGAATGGTATTA-1	Bdy	0
GATGCGTCCTGCATTC-1	Bdy	0
GATGCTACCTTCGATG-1	nMal	0
GATGCTGTATTTCATC-1	Mal	0
GATGGCGCACACATTA-1	Bdy	1.56012129392242
GATGTAACGAACCACC-1	Mal	0
GATGTTCAATCCACGA-1	nMal	0
GATGTTTGTGCGAGAT-1	Mal	0
GATTAACCGAAAGCCC-1	Mal	0
GATTACTGAATTTGGG-1	nMal	0
GATTAGAAACAAGCGT-1	nMal	0
GATTCCCTTGTCGCAG-1	nMal	0
GATTCCTATACGGCGC-1	Mal	0
GATTCGACGGTTCACG-1	Mal	0
GATTCTGTTAATGAGT-1	nMal	0
GATTGCTCCAGTTGCA-1	nMal	0
GATTGGGAAAGGTTGT-1	nMal	0
GATTTGCGCTAACACC-1	nMal	0
GCAAACCCTACATTAT-1	Mal	0
GCAAACCTTGGCCATA-1	Bdy	0
GCAAACGTAAGCGACC-1	Bdy	0
GCAAAGGGCGTTAGCC-1	Mal	2.60268968544438
GCAAATATTACGCTTT-1	nMal	0.998998241640189
GCAAATGAGGACACTT-1	Mal	1.55039484657658
GCAACACACTAGAACT-1	nMal	0
GCAACAGCAGTATGCG-1	nMal	0
GCAACCACGGCCGCGT-1	Mal	0
GCAACCCAAGTTGTTT-1	Mal	0
GCAAGAATTCCTTGGC-1	nMal	0
GCAAGCTGGAAACCGC-1	Mal	0
GCAAGTGCACAGAGAA-1	Mal	0
GCACAAACCCTAGATG-1	Mal	0
GCACAACCTCGGGCGT-1	Mal	0
GCACACACTGGTAGCC-1	Mal	0
GCACACAGCTATTACC-1	nMal	0
GCACACGCCCATGGTC-1	Mal	0
GCACAGCACGGGCCGA-1	nMal	0
GCACGCCTACTTAGAT-1	nMal	0
GCAGATCCATAAGACT-1	Mal	0
GCAGATCCTCGCAAAT-1	nMal	1.54283277281901
GCAGATTAGGGATATC-1	Bdy	0
GCAGCACACAGCCCAG-1	nMal	0
GCAGGAACTTAGATCT-1	Mal	0
GCAGGACTATAGAATA-1	Mal	0
GCAGTGTGGCTATAGG-1	Mal	1.03991957485422
GCATACGAGGTCTTTA-1	Mal	1.3668877384202
GCATAGAGCACTCAGG-1	Mal	0
GCATCGGCCGTGTAGG-1	Mal	0
GCATGGGTACTGACGC-1	Mal	0
GCATTCGAAATGAACA-1	nMal	0
GCATTGACTTGCGGAA-1	Bdy	2.67131361394878
GCATTGTAATTCATAT-1	Mal	0
GCCAAGAATACTTCTG-1	Mal	1.72538364625109
GCCACAATTTAAGGAC-1	nMal	0
GCCACCTTATTCGCGA-1	Mal	1.74072183545655
GCCACTCAGAGCGCGA-1	Mal	0
GCCAGGAAAGAACACT-1	nMal	0
GCCATCGAGCTGCGTG-1	nMal	0
GCCATTAGCCTCAAAC-1	Mal	0
GCCCAGCGACACAAAG-1	Mal	0
GCCCAGTTGGTATGCC-1	Mal	1.96765013569172
GCCCGACTTCTTCCCG-1	Mal	0
GCCCGAGAGTCTAAAT-1	Mal	0
GCCCGATCTGTGGTCG-1	Mal	1.92946352537567
GCCCGATGCCCAGTTC-1	Bdy	0
GCCCGCGCGTAAACGG-1	nMal	0
GCCCGCGCGTTTGACA-1	Bdy	0
GCCCGTTCACACAATT-1	nMal	0.943850921798972
GCCCTAGCCGTCGCGA-1	Mal	2.26701169951506
GCCGAAATTCCTACGT-1	nMal	0
GCCGATTGGCCAAGCT-1	Mal	0
GCCGCATTAGTCCGGC-1	Mal	1.30161500675832
GCCGCTTGTGAGAAAC-1	Bdy	1.10993927061279
GCCGGGTTAGGGTCGC-1	Mal	0
GCCGGTCGTATCTCTC-1	nMal	0
GCCGTCGGTTTCGGGC-1	Bdy	1.30493505657455
GCCTAGCGATCTGACC-1	Bdy	0
GCCTATTCCGATATAG-1	Mal	1.39145396205873
GCCTCAGGTACCGGTC-1	Mal	1.56879010773368
GCCTCATCTGGAAATA-1	Bdy	0.25362770147119
GCCTCCGACAATTCAC-1	Mal	0
GCCTCTATACATAGCA-1	Mal	0
GCCTGTCCCGGTGCAT-1	nMal	0
GCCTTGTATATGCAGT-1	nMal	0
GCCTTTGTCAGTGGAC-1	Mal	2.4572235330968
GCGAAACGATCGGGAG-1	Mal	0.460995387430201
GCGAAACTTAACTGGA-1	Mal	0
GCGAAGAATCTGACGG-1	Mal	0
GCGAAGCCATACCCGT-1	Mal	0
GCGACCCAACCATCTG-1	nMal	0
GCGACGATAGTTGTAC-1	Bdy	0
GCGAGGCCCGAGCAGA-1	Bdy	0
GCGAGTTCTGCAAAGA-1	Mal	1.8774934218237
GCGATTGTTAACGTTA-1	Mal	0
GCGCAAATATATTCAA-1	Bdy	0
GCGCCGTTCCACGATA-1	Mal	2.67633933291001
GCGCGTCATTGGTACA-1	Mal	0
GCGCTAATTGAATAGA-1	Mal	0
GCGCTATGCCGAGGCA-1	nMal	0
GCGCTTAAATAATTGG-1	Bdy	0
GCGGACCGCGTTGTGG-1	nMal	1.18216273605931
GCGGAGAAACTTCGCA-1	Bdy	0
GCGGAGAGGGAGAACG-1	Mal	1.32263650934791
GCGGCAAAGTATTGCC-1	Bdy	1.44367748901215
GCGGCTCTGACGTACC-1	Mal	0
GCGGGCGAGCCTTACC-1	nMal	0
GCGGTGCGGAGCATCG-1	nMal	0
GCGGTTCCCTATCATG-1	Bdy	0
GCGTCGCCAGGGTGAT-1	Mal	0
GCGTCTCTGCATTGGG-1	nMal	0
GCGTTATATTTGGAAC-1	nMal	1.33364685079293
GCTAAACCTGAGGTGA-1	Mal	0
GCTAACTGAAGTCTGA-1	Bdy	0
GCTAAGTAAAGGCGAT-1	nMal	0
GCTAAGTAGTTTCTCT-1	Mal	0
GCTAATACCGAATGCC-1	nMal	0
GCTACAATCGAGGATA-1	nMal	0
GCTACAGTACGGACCG-1	Mal	0
GCTACGACTTATTGGG-1	Mal	0
GCTACTATAGTAGAGT-1	Mal	0
GCTACTCGGACGCAGA-1	Mal	0
GCTAGAGTAGAGATGT-1	Mal	0
GCTAGCGATAGGTCTT-1	Mal	0
GCTAGCTTGAATAGCT-1	nMal	0
GCTAGGCACCACGGAG-1	Mal	0
GCTAGTAGAGCTTGTA-1	Bdy	0
GCTATACGTCTCGGAC-1	Mal	0
GCTATCATACTCATGG-1	Mal	0
GCTATCGCGGCGCAAC-1	Bdy	0
GCTATGCCAGCTTATG-1	Mal	0
GCTCAATCCGTTTATT-1	nMal	0.872608702618618
GCTCATTGATCATATC-1	nMal	0
GCTCCATGCAAAGCAA-1	nMal	0
GCTCCTGACATACTGG-1	Mal	0
GCTCGCGGTTCCGCTC-1	nMal	0
GCTCTAAACCCTGACG-1	nMal	0
GCTCTATGTTACGTGC-1	Mal	0
GCTGAAGGGTTCTTGG-1	Mal	3.66414644146795
GCTGAATCTTCCAATC-1	Mal	2.41072065929993
GCTGAGCAACGGTTCT-1	nMal	2.88594384543757
GCTGAGGCGTGAGTAT-1	Mal	0
GCTGCACGGTTTCTTA-1	Mal	1.85350210489353
GCTGCGAAGAATTATT-1	nMal	0
GCTGCGCCTCCCACGT-1	Bdy	1.40650477256798
GCTGCTAAGTAGTCGA-1	Bdy	1.25724527093487
GCTGCTACTGCGTAGC-1	Mal	0
GCTGCTCTCCGGACAC-1	Mal	0
GCTGGCAGGTGCCGTG-1	Bdy	0
GCTGGCATATTCACCT-1	Mal	1.6435731596723
GCTGGCGGCGCATGCT-1	Mal	0
GCTGGGAGCGCGTCAA-1	nMal	0
GCTGGTTTAGGCCATA-1	Mal	2.13632504428067
GCTGTATTACTGGCCC-1	nMal	0
GCTTAATGTAACTAAC-1	Mal	0
GCTTATGAAGCAGGAA-1	Bdy	0
GCTTCCGTCCCTAGAC-1	nMal	0
GCTTCGACGTTCAATC-1	Mal	1.85214172938703
GCTTGATGATAATCAG-1	Mal	0
GGAAACAGAGCTTGGG-1	Bdy	0
GGAAACTAAATGGGCC-1	nMal	0
GGAAAGTCTTGATTGT-1	nMal	0
GGAACCCGAACAAGAA-1	Mal	1.45063895424497
GGAACCGTGTAAATTG-1	Bdy	0
GGAACCTTGACTCTGC-1	Mal	0
GGAACGGCCTGCAGCC-1	nMal	0
GGAACTCGTGAATACG-1	nMal	0
GGAATGCGCTAGCGTG-1	Bdy	0
GGACAAGCCATGATCG-1	Mal	0
GGACAAGTTGCAGTGA-1	Mal	0
GGACACCTCGGTGTTG-1	nMal	0
GGACCAACAGGATAAC-1	Mal	0
GGACCTCTAGGCCGCC-1	Bdy	0
GGACTAAGTCAGGAGT-1	Mal	2.59386160566393
GGACTCGTGAGTGGTC-1	nMal	0
GGAGAAGTCATTGGCA-1	Bdy	0
GGAGACCATCTACATA-1	Bdy	0
GGAGACGACACCTTTG-1	Mal	1.59613183935357
GGAGCAACATTTCAAG-1	Mal	0
GGAGGGCTTGGTTGGC-1	Mal	0
GGATCAGAGCCATCAG-1	Mal	1.47329873057291
GGATCCGGAATATACT-1	Mal	0
GGATCTACCGTTCGTC-1	nMal	0
GGATCTTGACTCAACC-1	Bdy	0
GGATGAAGATCGCTGA-1	Bdy	0.472803007816386
GGATGACGCGAGTTTA-1	nMal	0
GGATGCTGGCGTTCCT-1	Mal	0
GGATGTCCTTACCGCA-1	nMal	0
GGATTCAGTACGGTGG-1	Bdy	0
GGATTGCTGTGACTCC-1	Mal	0
GGATTTCACTTCTATA-1	nMal	1.46250270826738
GGCAAAGGCGCCAATA-1	Bdy	0
GGCAAATTACTTTACT-1	Bdy	0
GGCAAGGCGAAATAGC-1	Mal	1.10410901788533
GGCAATAGTCAATGAG-1	Bdy	0
GGCACTCCACTGGGCA-1	nMal	0
GGCAGAGAGATCGGGA-1	Mal	1.63122916416941
GGCAGCAAACCTATGC-1	Mal	0
GGCATACAGGTAGCGG-1	Mal	1.84560216375766
GGCATTGAACATCTCA-1	nMal	0
GGCCACACGAAAGCCT-1	Mal	0
GGCCCTCACCCACTTA-1	Mal	0
GGCCGGCGTCTGCTAT-1	nMal	0
GGCCTGCTCTGATGTT-1	nMal	0
GGCCTTTGCAACTGGC-1	Mal	1.57483615925675
GGCGAAATCTAACTTG-1	Mal	0.963358615256877
GGCGAGCGAAACGGCA-1	Bdy	0
GGCGCAGGACATCTTC-1	Mal	1.0055472321487
GGCGCATGAATTGATG-1	Mal	0
GGCGCGGAGATCTTTC-1	Mal	0
GGCGCGTTCGAGTTTA-1	Mal	1.63387904759325
GGCGCTCCTCATCAAT-1	nMal	0
GGCGGAGTAATATTAG-1	nMal	0
GGCGGTAGGATCATTG-1	Mal	0
GGCGTAGGGAAAGCTG-1	nMal	0
GGCGTCCTATCCGCTG-1	Mal	0
GGCTATTAAGTTGTAT-1	nMal	0
GGCTCCTCCACCTGTT-1	nMal	0
GGCTCGTGCCACCAGC-1	Bdy	0
GGCTCTGCTCCAACGC-1	nMal	0
GGCTGAAATAGCAAAG-1	Mal	1.6462720665806
GGCTGTCCTACTGCGG-1	nMal	0
GGCTTGGCTCTCACCT-1	Mal	0
GGCTTTCAATAAGGGT-1	Bdy	0
GGGAACGGGAGGTTAG-1	Mal	1.56324674574999
GGGAAGACGGTCTGTC-1	nMal	1.81893505460702
GGGAAGGGCTTTCTCA-1	Mal	0
GGGAATTCTGTCCAGT-1	Mal	1.43752746107942
GGGACAGAGTTACTCC-1	Mal	0
GGGACCCGTATATCTT-1	Bdy	0
GGGACTGCATAGATAG-1	Mal	0
GGGAGAACTCACAGTA-1	Mal	0
GGGAGGATGCCCGAAA-1	nMal	0
GGGAGTTAATGAGGCG-1	Mal	0
GGGATACGGTAATAAT-1	Mal	1.27238997055807
GGGATATTGATCGCCA-1	Mal	0
GGGATGGACCCGCGTC-1	Bdy	0
GGGATGGTCGTAACCG-1	nMal	0
GGGATTTACCGCACCT-1	Mal	0
GGGCAACCGCACGTGC-1	Mal	2.01122853245675
GGGCACGAATTGGCCG-1	Mal	0
GGGCACGTAGTACTGT-1	nMal	0
GGGCACTATTGACCAT-1	Mal	0
GGGCAGACGTCACTGC-1	Mal	0
GGGCAGAGCAATCGTT-1	Mal	0
GGGCAGGATTTCTGTG-1	Mal	0
GGGCATGCATGTCGAG-1	nMal	0
GGGCCATTCGTGCTGG-1	Mal	0
GGGCCCGTCTTAAACA-1	Bdy	0
GGGCCCTACGAAAGGG-1	Mal	2.22729249787041
GGGCCCTTATCTATAC-1	Mal	1.44108700860986
GGGCCGGCCGAAGTAC-1	Mal	0.69475103014192
GGGCCTAAATGGGCTA-1	Mal	0
GGGCGATATGTGTGAA-1	nMal	0
GGGCGATCCATAGGCC-1	nMal	0
GGGCGGCAAATGAATT-1	nMal	0
GGGCGGGTTCCCTACG-1	nMal	0
GGGCGTACATTTATAT-1	nMal	0
GGGCGTCACCACGTAA-1	Bdy	0
GGGCGTGGTTTCCCAG-1	Bdy	0.796751769515507
GGGCGTTTACATTCAT-1	Mal	0
GGGCTACTATTTCGTG-1	Mal	2.09401455295064
GGGCTATGATCGATGG-1	nMal	0
GGGCTGCCTAGGGCGA-1	Mal	0
GGGCTGGTTAGTCGCG-1	Bdy	0
GGGTACTTCATGAACT-1	Bdy	0
GGGTATGTATGCACTT-1	Mal	0
GGGTATTCTAGCAAAC-1	Mal	3.08145210306442
GGGTCACCGTGACGGT-1	Bdy	0
GGGTCATGCGTACCAT-1	nMal	0
GGGTCCTTGGAAGAAG-1	Mal	0
GGGTGACACCTTAACT-1	Mal	0
GGGTTAACATTTGAGT-1	nMal	0
GGGTTCAGACGAACAA-1	nMal	0
GGTAACCGGGAGGATA-1	Mal	0
GGTACAAACATGCTAT-1	Bdy	0
GGTACATCTGGGACGA-1	Mal	0
GGTAGAAGACCGCCTG-1	Mal	1.74305180990583
GGTAGACCGTTGGGCG-1	Bdy	3.15580439182443
GGTAGGCCAATATCAC-1	nMal	0
GGTAGTGCTCGCACCA-1	Mal	0
GGTATGAAAGAACTGA-1	Mal	0
GGTATTGCCGAGTTTA-1	nMal	0
GGTCAAGACTACTTCG-1	Mal	0
GGTCAGTGGGTCCCAC-1	Mal	0
GGTCCACGTCTATTTG-1	nMal	0
GGTCGGCCAGGAGCTT-1	nMal	0.920875128852421
GGTCGGTCGTCCACAG-1	nMal	0
GGTCGTAAGCTCGCAC-1	Bdy	0
GGTCTCTGAATGGACT-1	nMal	0
GGTCTGAGAATCTGGA-1	Bdy	0
GGTCTTGAGCGCTCTT-1	nMal	0
GGTGAAGTACAGGGAT-1	nMal	0
GGTGATAAGGAGCAGT-1	Bdy	0
GGTGATGAAGGAAGTG-1	Mal	0.923979119172879
GGTGCTGATCACAAAG-1	Mal	1.33447078154433
GGTGCTGGTACACATT-1	nMal	0
GGTGGACTGCTCTGGC-1	Mal	0
GGTGGGATTAGGTCCC-1	nMal	0
GGTGTAGGTAAGTAAA-1	nMal	0
GGTTACCACCCTCGGG-1	nMal	0
GGTTACCGCTCCCTAC-1	nMal	0
GGTTAGCTATATGTCT-1	Mal	0
GGTTAGGCTTGGAGAA-1	Mal	1.59770199151674
GGTTAGGGATGCTAAT-1	Mal	0
GGTTAGTTACGGCGCC-1	Mal	0
GGTTCGGATTATACTA-1	Mal	0
GGTTGTGCTCTTGTCC-1	Bdy	0
GGTTGTGTAGCCTGGC-1	Mal	0
GGTTTAGCCTTTCTTG-1	Bdy	0.538758513154515
GGTTTGTGACCTGAGG-1	Bdy	0
GTAACAGGTTAACGGC-1	nMal	0
GTAACTACGTAGACCT-1	Bdy	0
GTAAGTAACAGTCTGG-1	Bdy	2.72425251484544
GTAAGTAGGGTATACC-1	Mal	0
GTAATCTGATTCTTCG-1	nMal	0
GTACACTTACCTGAAG-1	Bdy	0
GTACAGAGGCAAGGGT-1	Mal	0
GTACGAGATTGCGACA-1	nMal	0
GTACGCTTCATTGCAC-1	Mal	0
GTACGTTTGCCCGTCA-1	Mal	0
GTACTAAGATTTGGAG-1	nMal	0
GTACTCCCTTATCGCT-1	Mal	0
GTACTGGAGTTAGACC-1	Mal	1.63954489842766
GTAGAAACGGGTGGAG-1	nMal	1.54951779017405
GTAGACACGCCTGACT-1	nMal	0
GTAGAGGGAGACAAGT-1	Bdy	1.02587994608175
GTAGCCAAACATGGGA-1	Mal	0
GTAGCGGCTATACACT-1	Mal	0
GTAGTCGCGGGAATCA-1	Bdy	0
GTAGTCTACGATATTG-1	nMal	0.925447583096672
GTAGTTTAAGCACACG-1	Bdy	0
GTATAGGACTCAGTAG-1	nMal	0
GTATCAAACGTTAGCT-1	Mal	0
GTATCAGCTTGGGTTC-1	Mal	1.61975725586195
GTATCCTTTGGTAACC-1	Bdy	1.77895836945314
GTATCTCAGTCTTGAC-1	Mal	0
GTATCTCGGGCGCTTT-1	Mal	0
GTATCTTTCATAACCA-1	Mal	0
GTATGAAATTTCACTC-1	Mal	1.81247289524377
GTATGTGGGTCTAGTT-1	Bdy	0
GTATTAAGGCGTCTAA-1	Mal	0
GTATTCTGAGAAACGA-1	nMal	0
GTCAAAGAAGTGGTGT-1	Mal	1.78223992380716
GTCAAGCGGACTCGGG-1	Mal	0
GTCACTCATGAGCGAT-1	Bdy	2.40795571982421
GTCACTCTCCAAATCT-1	Mal	0
GTCAGAATAGTCTATG-1	Mal	1.04808882101013
GTCAGTTTGGTAGTCG-1	nMal	1.605608935197
GTCATCCCAAACTCAC-1	Mal	1.40279349988828
GTCATGCACCTCCGTT-1	Bdy	0
GTCATGCGCGAGGGCT-1	Mal	0
GTCATGGACATGACTA-1	nMal	1.80394603009865
GTCATTAGAGCGAACG-1	Bdy	1.9940439978935
GTCATTGCATTGACCC-1	Mal	0
GTCCAATATTTAGCCT-1	nMal	0
GTCCCAACGTAAAGTA-1	Mal	0
GTCCCAATCATCCCGC-1	Mal	0
GTCCCGCGACGTTATG-1	Mal	0.95526535932685
GTCCGAGAGCAATCAT-1	Mal	1.55745419419753
GTCCGGACCTGAAATT-1	Mal	0
GTCCGGCTGAATTGCG-1	nMal	0
GTCCTACAGGCGGCTC-1	nMal	0
GTCCTACGAATAGTCT-1	Mal	0
GTCCTACTCTACGGGC-1	Mal	0
GTCCTAGGATACCTTA-1	Mal	0
GTCCTATTGTTGTGGT-1	Mal	0
GTCCTTCTACAACCCA-1	Bdy	0
GTCGAATTTGGGCGCT-1	Bdy	0
GTCGCCGTTGTGTGTT-1	nMal	0
GTCGCGTAACCCGTTG-1	Mal	0
GTCGGATATCTCAGAC-1	Mal	0
GTCGGGAACATGGTAG-1	Mal	0
GTCGGGAAGCAGAAAC-1	Mal	0
GTCGTACCATCTCGGG-1	Mal	0
GTCGTACCTACGATTG-1	Mal	0
GTCGTTATTCGCTTAT-1	Mal	0
GTCTACTCAATTACAA-1	Mal	0
GTCTAGTGAGCCGCTT-1	Mal	0
GTCTATACACGCATGG-1	nMal	0
GTCTATCTGAGTTTCT-1	nMal	0
GTCTATTGGTTCCGGT-1	Mal	0
GTCTCAAGGCCCGGCT-1	Mal	0
GTCTCCGCCTCAATAC-1	nMal	0
GTCTCCTGCCAGTATG-1	Mal	0
GTCTGGGCGGTCGAGA-1	nMal	0
GTCTGTAGGTTGAACA-1	nMal	1.0276051369258
GTCTTCCTCACCTAAG-1	Mal	1.51815382941634
GTGAAGTCACGACTCG-1	Mal	1.60243485978039
GTGACAGCTTCCCACT-1	nMal	2.12553181809693
GTGACCGCACACTACG-1	Mal	0.696009418573148
GTGACTTCAGTAGTGC-1	nMal	0
GTGAGATAACCTTATA-1	Bdy	0.66526246293196
GTGAGCGTGCTGCACT-1	Mal	0
GTGAGGACACTTAAGG-1	Mal	0
GTGAGTCTAAGACGGA-1	Bdy	0
GTGAGTGGTACAACGC-1	Bdy	0
GTGATCAAGCGTGCAC-1	Bdy	0
GTGATCACTAACGCCT-1	Mal	0
GTGATCATAGATCTGC-1	Mal	0
GTGATCCTTGTCATGA-1	Mal	0
GTGATTCGCCGCTCAA-1	nMal	0
GTGCACCAGCTTCAAC-1	nMal	0
GTGCCAAACGTTTCGA-1	Mal	1.42685041334806
GTGCCATCACACGGTG-1	Bdy	0
GTGCCCGTTCGGATTC-1	Mal	1.9697705634872
GTGCCGCTTCAAAGGT-1	Mal	0
GTGCGAAATCGAACAC-1	Bdy	0
GTGCGGGTCTCCAAAT-1	nMal	0
GTGCGTGTATATGAGC-1	Mal	0
GTGCTCAAGTACTGTC-1	nMal	0
GTGCTGCAGATAAGGA-1	Mal	2.17219866229077
GTGGACCAACCCGATT-1	Bdy	0
GTGGACGCATTTGTCC-1	Mal	0
GTGGAGCGTTTACCGA-1	Mal	0
GTGGAGTCGGCGGTTG-1	nMal	1.08792758076695
GTGGCAAACAGCGGCA-1	Bdy	0
GTGGCCGGTTTCTCGG-1	Mal	2.51894771481597
GTGGCCTAATATCATT-1	Mal	0.758199608195567
GTGGCGGTCCCAGCGT-1	Mal	0
GTGGGAAGACTGAATC-1	Bdy	0
GTGGGCTTAGACACAC-1	Mal	0
GTGGGTACTGAGCGTA-1	Mal	0
GTGGTATAGTCTGCCG-1	Bdy	0
GTGGTGGCCAAGTGAA-1	Mal	0
GTGGTTTCCGCCTTTC-1	Bdy	0
GTGTATATCAGCGGGC-1	Mal	0
GTGTCGTATAGCGTTC-1	Mal	0
GTGTGAATAACTTAGG-1	Bdy	0
GTGTTACTATGCGTCC-1	Mal	0
GTTAAAGTAGGACTGG-1	Mal	0
GTTAACATCACTTAAA-1	Mal	0
GTTAAGGGTGCGATGT-1	Bdy	1.21116048941744
GTTAATGTCTATCTTA-1	nMal	0
GTTACAATTGGTGACG-1	Mal	0
GTTACCTACAACTTGC-1	Mal	0
GTTACTTTGGGCCTAG-1	Bdy	0
GTTAGGCTACCCGTTT-1	Mal	0
GTTATAATACGGTGAA-1	Mal	0
GTTATATTATCTCCCT-1	Mal	1.02852781916606
GTTATTAACGTGGGAG-1	nMal	0
GTTCAAATCAGATGTC-1	Mal	0
GTTCACAGGAGTCTAG-1	Mal	0
GTTCAGTCGCCAAATG-1	nMal	0
GTTCCGTCCGCCTGCA-1	Bdy	0.655584965365711
GTTCGACAATTGTATA-1	Mal	0
GTTCGCCATAAGTGCC-1	nMal	0
GTTCGCTGAGACGTCT-1	Mal	0.531833398673507
GTTCGTCTAAAGAACT-1	Mal	0
GTTCTTGTAACTCAAT-1	nMal	0
GTTGAACCGGTTCCAT-1	nMal	0
GTTGAGTCCCGCCGGT-1	Mal	0
GTTGCACGGAGTTTCG-1	nMal	1.67246144572645
GTTGCCCTAACGGGTG-1	Bdy	0
GTTGGATTGAGAACAC-1	nMal	0
GTTGGATTTGCGTTGG-1	Bdy	0
GTTGGTCATGCTATCC-1	Mal	0
GTTGTAGATTTATGAG-1	nMal	0
GTTTACGTTCCATCTG-1	Mal	1.93908418398491
GTTTATGGGATTTAGA-1	Mal	0
GTTTCAAACGAGTTGT-1	Bdy	0
GTTTCATATCGTCGCT-1	Mal	0
GTTTCCTGGAGGGTGA-1	nMal	0
GTTTCTGCAGTCTCCC-1	Bdy	0
GTTTCTTGTTAGAGCT-1	Mal	0
GTTTGACCAAATCCTA-1	nMal	0
GTTTGGCCCAAGTTAT-1	Mal	0
GTTTGGGCTTGTGAGC-1	Mal	1.90716114638537
GTTTGGGTTTCGCCCG-1	Bdy	0.655406852577098
GTTTGGTAGGGTCAAC-1	Mal	0
GTTTGGTGATCGGTGC-1	nMal	0
GTTTGTTAGCCAAGTA-1	Mal	0
TAAACCCAGGAGGGCA-1	Bdy	0
TAAACGTCGTCAATGA-1	nMal	0
TAAAGTGCACGTCTCG-1	nMal	0
TAAATGAATCCGTTTC-1	Mal	0
TAAATTTAGTAACACC-1	Bdy	0
TAACAAAGGGAGAAGC-1	Bdy	0
TAACAATATTTGTTGC-1	Bdy	0
TAACAGGTTCCCTTAG-1	nMal	0
TAACATACAATGTGGG-1	Mal	0
TAACATACACGCGATC-1	Mal	0
TAACCTAGGGAGTCCA-1	Mal	0
TAACGCTTTGAGAGCG-1	Mal	1.51801469913232
TAACTATCGAAGGTCC-1	Mal	0
TAACTCATCCGCGCGG-1	nMal	1.43850735460176
TAACTCCATGGAGGCT-1	Mal	0
TAACTGAAATACGCCT-1	Mal	0
TAAGAGGGACAGGGAC-1	Mal	0
TAAGCAGGCGACACGC-1	Mal	1.15007464567578
TAAGCGCGAATCAAAT-1	Bdy	0
TAAGGCATAACATCAA-1	nMal	0
TAAGGCCCGTCACCCT-1	Bdy	0
TAAGGCTGAATCCCTC-1	Mal	0.39425488217415
TAAGGGCCTGTCCGAT-1	Mal	0
TAAGGGCTGGGAGAGG-1	Mal	1.57362248457613
TAAGTAACATCTTGAC-1	nMal	0
TAAGTCGCCGAGTATC-1	nMal	1.20605348398574
TAAGTGAATAGTCTAC-1	Bdy	0
TAAGTTGCGACGTAGG-1	Mal	1.11929892727683
TAATAGAACAGAGTTA-1	nMal	0
TAATAGGTCACCAGAA-1	Mal	0
TAATGAAAGACCCTTG-1	nMal	0
TAATGTCGGTTCATGG-1	Bdy	0
TAATTACGTCAGTAGA-1	nMal	0
TAATTGCGCTGATTAC-1	Mal	0
TAATTTCCGTCCAGTA-1	Mal	1.01007613374647
TACAACGCACAACTCA-1	nMal	0
TACAAGGGCTTCTTTA-1	Bdy	0
TACAAGTCTCGTGCAT-1	Mal	0
TACAGAAACGGTGGGC-1	Mal	0
TACATCCCTATCCCTG-1	Mal	1.53879714164537
TACATGACCTTATCCG-1	Mal	0
TACATTTCTAACGTGC-1	nMal	0
TACCAAATAGCCCAGA-1	Bdy	0
TACCAATAAAGTACCA-1	Mal	0
TACCAGAAGTAGGTTC-1	nMal	0
TACCAGGAATCCCGTC-1	Bdy	0
TACCGAATAATTGTAA-1	Bdy	0
TACCGGCTCACTGCCC-1	Mal	0
TACCGGTCGTTTCCAT-1	Bdy	0
TACCGTAGGTTAACTA-1	nMal	0
TACCGTGCCTCGGACC-1	Mal	0
TACCTACTCCCAGTAT-1	Mal	0
TACCTATCCCTAGAGG-1	Mal	1.16503795368532
TACCTCCACACCAATG-1	Bdy	0
TACCTGCTGCACTGTG-1	Mal	0
TACCTTAAGATTTCCC-1	Bdy	0
TACGAACACGACTTCA-1	nMal	0
TACGACGCTTGCTGCG-1	Bdy	0
TACGACTGCCTCTTAG-1	Mal	0
TACGAGAACTTCACGT-1	Bdy	0.937283311971327
TACGATGTTGATCATC-1	Mal	0
TACGCAGTTCTTTCCT-1	nMal	0
TACGCCGAGGGTACCC-1	Mal	0
TACGCCTCCATTCCGA-1	Mal	0
TACGCTCCTAGAACTG-1	nMal	0
TACGCTGATAGTTGTA-1	Mal	0
TACGCTGCTGTGTTAA-1	Mal	0
TACGTGCACTATGCTG-1	Mal	0
TACGTTTACCGGCAAT-1	Mal	0
TACTATGGTTCCTCAG-1	nMal	0
TACTCGGCACGCCGGG-1	Mal	1.78829566250887
TACTGAACAGATTTAG-1	nMal	0
TACTGAGGGAAGAAAG-1	Mal	0
TACTGCATGATTAAAT-1	nMal	0
TACTGGACAGCTCGGC-1	Mal	1.30064217465042
TACTTGTTAGTAGTCC-1	Bdy	0.588819640051185
TACTTTCCGCACGCCA-1	Bdy	2.0977679365713
TAGAAAGGTGGCGCTA-1	Bdy	0
TAGAAATTCACGTATA-1	Mal	0.98860354468388
TAGACGAAACGCCAAT-1	nMal	0
TAGACTCAGTTGGCCT-1	Mal	0
TAGAGATCATGCAACT-1	Bdy	0
TAGAGGGAGTTTATCT-1	nMal	0
TAGAGGTTCTACTTGT-1	Mal	0
TAGAGTCTAAGCGAAC-1	nMal	0
TAGATATGGACTGGAA-1	nMal	1.17484375980363
TAGATGGTTCCTTACT-1	Bdy	0
TAGATTCAAAGTGCGG-1	Bdy	1.18958406687384
TAGATTCCTGGTTATT-1	Mal	0
TAGCAACCTGTCACAA-1	Mal	0
TAGCCATGATTGCCTA-1	Mal	0
TAGCCATTTCAAAGTC-1	Mal	1.26158247885672
TAGCCGGCGGTCAGCG-1	Bdy	0.812809798249539
TAGCGTCCGGTGTGGT-1	Mal	2.50541114883216
TAGCGTCGAATATTGA-1	Mal	1.52458668064213
TAGCGTTGGGTCTTAC-1	Mal	0
TAGCTAAGTCCGGGAG-1	nMal	0
TAGCTAGAAGGCATGA-1	nMal	1.81828622356148
TAGCTCGCCTGATAAC-1	Mal	0.932772017348123
TAGCTGATGTGAAGCG-1	Mal	1.95141601292984
TAGGCGATGAGGTCTC-1	Mal	0
TAGGCGGCTGCAAAGA-1	Bdy	0
TAGGCTAAAGTGGCAC-1	Mal	0
TAGGGTGTTTCAAGAG-1	nMal	3.31766158260639
TAGGTCCAAGTAAGGA-1	Mal	0
TAGGTGACGATAACCT-1	nMal	0.781090406894083
TAGGTGAGCCCTACTC-1	Mal	0
TAGGTGCTCGCCTAGC-1	Mal	0
TAGGTGTTCCACAGAT-1	nMal	0
TAGGTTCGAGTTCGTC-1	nMal	0
TAGGTTCTGCTGAGAA-1	nMal	0
TAGTACCACAACTTTC-1	Mal	0
TAGTACCTTAGTGGTC-1	Bdy	0
TAGTCCGCAGAGAATG-1	nMal	0
TAGTCCTGCACTAAGC-1	Mal	0
TAGTCGATCACGGGTT-1	Mal	0
TAGTCTAACAACGAGA-1	Mal	0
TAGTCTGCGGCACATT-1	nMal	0.990461565481254
TAGTGCCCTCCAGAGT-1	nMal	0
TAGTGTCAGAAACGGC-1	nMal	0
TAGTTTGATCGGTCGC-1	Mal	0
TATAAATCCACAAGCT-1	nMal	0
TATAAGTGAGGATAGC-1	Mal	0
TATACACAGACGCCTT-1	Mal	0
TATACACGCAAAGTAT-1	nMal	0
TATACGCGTCATCACT-1	Mal	0
TATACTCATGCGGCAA-1	nMal	0
TATAGCGCACGTTATC-1	Mal	0
TATAGCTATTATCTCT-1	Mal	0
TATAGGGTACTCATGA-1	Mal	0
TATAGTTAGGTGTACT-1	Mal	0
TATATAGGGCTTTACG-1	nMal	0
TATATATCGAGAAATG-1	nMal	0
TATATCAAAGTGATCT-1	nMal	1.47528968006554
TATATCATTGATCAGT-1	Mal	1.38277968186153
TATATGCTGGGTTGCC-1	Mal	0
TATCAAAGGTCTGTAA-1	Mal	1.78182890102545
TATCAGTGGCGTAGTC-1	Mal	0
TATCCAATTGGTTATC-1	Mal	0
TATCCATCTCGGTTAG-1	Mal	0
TATCCTATCAACTGGT-1	nMal	0
TATCTACAGAGGTAAT-1	Mal	1.26194543880559
TATCTACCACAGCGGG-1	Mal	0
TATCTAGCCTAAAGGA-1	Mal	0
TATCTGAGCCGATATT-1	Mal	0
TATCTTGCAATACAAC-1	Mal	0
TATGAAGACAGGTGCG-1	Mal	1.45641635250668
TATGACCTTGCGCTGG-1	Mal	0
TATGATCTTCTCTTTA-1	Bdy	0
TATGCTCCCTACTTAC-1	nMal	0
TATGGATGTGCTACGC-1	nMal	0
TATGGCCCGGCCTCGC-1	Mal	0
TATGGGACCGAGCAGG-1	nMal	0
TATGGGTACGTATCGT-1	Bdy	0
TATGGTCTGAGTAACA-1	Bdy	0
TATGTAGAAACCCGGC-1	Mal	0
TATGTCTCATTGTGCC-1	nMal	0
TATTAACACCAAAGCA-1	Bdy	0
TATTAACCTGACCGCG-1	nMal	0
TATTATGTTTGCCTGC-1	Mal	0
TATTCAATTCTAATCC-1	Mal	0
[truncated: 497 more rows]
