# Supplementary material for: Histone-related gene WDR77 promotes tumor progression through cell cycle regulation in skin cutaneous melanoma
Source: Front Immunol. 2025 Dec 4;16:1611112. doi: 10.3389/fimmu.2025.1611112 (PMC12711826; doi:10.3389/fimmu.2025.1611112)
Supplement: Supplementary file 4 [file Table2.xls]

gene	Source	Gene/product name	Direct annotation
CBX4	UniProtKB:O00257	E3 SUMO-protein ligase CBX4	SUMO binding|nuclear body|PRC1 complex|protein sumoylation|methylated histone binding|nuclear speck|transcription cis-regulatory region binding|chromatin binding|SUMO ligase activity|chromatin organization|nucleoplasm|negative regulation of transcription by RNA polymerase II|nucleus|protein binding|negative regulation of DNA-templated transcription|transcription corepressor activity|negative regu…	e3 sumo-protein ligase cbx4 pthr46727
MEN1	UniProtKB:O00255	Menin	DNA repair|positive regulation of protein binding|double-stranded DNA binding|transcription cis-regulatory region binding|decidualization|chromatin organization|regulation of activin receptor signaling pathway|chromosome, telomeric region|endoplasmic reticulum lumen|negative regulation of DNA-templated transcription|negative regulation of cell-substrate adhesion|cellular response to glucose stimu…	menin pthr12693
UBR2	UniProtKB:Q8IWV8	E3 ubiquitin-protein ligase UBR2	leucine binding|zinc ion binding|ubiquitin protein ligase activity|reciprocal meiotic recombination|male meiotic nuclear division|spermatogenesis|male meiosis I|chromatin|nucleus|protein binding|cellular response to leucine|ubiquitin-dependent protein catabolic process via the N-end rule pathway|ubiquitin ligase complex|cytoplasm|negative regulation of transposition|heterochromatin formation|hist…	ubiquitin ligase e3 alpha-related pthr21497
TRERF1	UniProtKB:Q96PN7	Transcriptional-regulating factor 1	nuclear progesterone receptor binding|histone deacetylase complex|positive regulation of transcription by RNA polymerase II|fibrillar center|transcription coactivator binding|nucleoplasm|regulation of transcription by RNA polymerase II|DNA binding|nucleus|transcription regulator complex|protein binding|cellular response to progesterone stimulus|transcription coactivator activity|negative regulati…	rest corepressor corest protein-related pthr16089
HCFC1	UniProtKB:P51610	Host cell factor 1	regulation of dosage compensation by inactivation of X chromosome|histone H4-K5 acetylation|positive regulation of cell cycle|histone H4-K8 acetylation|neuronal cell body|positive regulation of transcription by RNA polymerase II|histone H4-K16 acetylation|nucleoplasm|negative regulation of transcription by RNA polymerase II|Set1C/COMPASS complex|chromatin remodeling|positive regulation of DNA-tem…	host cell factor pthr46003
NAP1L2	UniProtKB:Q9ULW6	Nucleosome assembly protein 1-like 2	neuron differentiation|histone H3-K9 acetylation|positive regulation of neuron differentiation|chromatin binding|chromatin|nucleosome assembly|positive regulation of histone H3-K9 acetylation|nucleus|protein binding|positive regulation of histone H3-K14 acetylation|histone binding|histone H3-K14 acetylation|regulation of stem cell division	testis-specific y-encoded protein pthr11875
PADI3	UniProtKB:Q9ULW8	Protein-arginine deiminase type-3	nucleus|identical protein binding|protein-arginine deiminase activity|protein binding|cytoplasm|calcium ion binding|histone modification|cytosol	peptidylarginine deiminase pthr10837
KANSL3	UniProtKB:Q9P2N6	KAT8 regulatory NSL complex subunit 3	regulation of dosage compensation by inactivation of X chromosome|positive regulation of DNA-templated transcription|intracellular membrane-bounded organelle|positive regulation of histone H3-K4 methylation|histone H4-K5 acetylation|histone H4-K8 acetylation|chromatin organization|positive regulation of transcription by RNA polymerase II|histone H4-K16 acetylation|NSL complex|nucleoplasm|histone …	testis development protein prtd pthr13136
USP22	UniProtKB:Q9UPT9	Ubiquitin carboxyl-terminal hydrolase 22	histone H3 acetylation|regulation of DNA repair|embryo development ending in birth or egg hatching|chromatin organization|nucleoplasm|positive regulation of DNA-templated transcription|histone ubiquitination|histone deubiquitination|protein deubiquitination|zinc ion binding|transcription factor TFTC complex|cell cycle|positive regulation of mitotic cell cycle|SAGA complex|regulation of transcript…	ubiquitin carboxyl-terminal hydrolase pthr21646
TP53BP1	UniProtKB:Q12888	TP53-binding protein 1	nuclear body|site of double-strand break|negative regulation of double-strand break repair via homologous recombination|methylated histone binding|DNA repair complex|kinetochore|double-strand break repair via nonhomologous end joining|positive regulation of transcription by RNA polymerase II|positive regulation of DNA-binding transcription factor activity|nucleoplasm|chromosome, telomeric region|…	tumor suppressor p53-binding protein 1 pthr15321
CHD3	UniProtKB:Q12873	Chromodomain-helicase-DNA-binding protein 3	ATP hydrolysis activity|spindle organization|regulation of cell fate specification|centrosome cycle|PML body|centriolar satellite|transcription cis-regulatory region binding|helicase activity|nucleolus|nucleoplasm|negative regulation of transcription by RNA polymerase II|ATP binding|chromatin remodeling|RNA binding|negative regulation of DNA-templated transcription|positive regulation of DNA-temp…	chromodomain-helicase-dna-binding protein 3-related-related pthr45623
LIF	UniProtKB:P15018	Leukemia inhibitory factor	lung lobe morphogenesis|growth factor activity|regulation of RNA polymerase II regulatory region sequence-specific DNA binding|negative regulation of cell population proliferation|positive regulation of cell population proliferation|positive regulation of peptidyl-serine phosphorylation of STAT protein|lung vasculature development|decidualization|positive regulation of astrocyte differentiation|p…	leukemia inhibitory factor pthr10633
CDC20	UniProtKB:Q12834	Cell division cycle protein 20 homolog	mitotic spindle assembly checkpoint signaling|protein C-terminus binding|positive regulation of anaphase-promoting complex-dependent catabolic process|positive regulation of cell population proliferation|nervous system development|nucleoplasm|regulation of dendrite development|cell division|negative regulation of ubiquitin-protein transferase activity|regulation of meiotic cell cycle|positive reg…	cell division cycle 20 cdc20 fizzy -related pthr19918
BPTF	UniProtKB:Q12830	Nucleosome-remodeling factor subunit BPTF	ATP-dependent activity, acting on DNA|endoderm development|methylated histone binding|RNA polymerase II cis-regulatory region sequence-specific DNA binding|anterior/posterior pattern specification|regulation of DNA-templated transcription|sequence-specific DNA binding|brain development|positive regulation of transcription by RNA polymerase II|chromatin|embryonic placenta development|regulation of…	nucleosome-remodeling factor subunit bptf pthr45975
SMARCB1	UniProtKB:Q12824	SWI/SNF-related matrix-associated actin-dependent regulator of chromatin subfamily B member 1	regulation of mitotic metaphase/anaphase transition|DNA integration|kinetochore|positive regulation of DNA-binding transcription factor activity|XY body|p53 binding|germ cell nucleus|hepatocyte differentiation|intracellular membrane-bounded organelle|SWI/SNF complex|nuclear chromosome|nucleosome disassembly|chromatin|nucleus|RNA polymerase I core promoter sequence-specific DNA binding|protein bin…	snf5 pthr10019
NFYB	UniProtKB:P25208	Nuclear transcription factor Y subunit beta	histone H3-K4 trimethylation|CCAAT-binding factor complex|RNA polymerase II transcription regulator complex|RNA polymerase II cis-regulatory region sequence-specific DNA binding|regulation of histone acetylation|transcription cis-regulatory region binding|regulation of DNA-templated transcription|DNA-binding transcription activator activity, RNA polymerase II-specific|positive regulation of trans…	ccaat-binding transcription factor-related pthr11064
HDAC5	UniProtKB:Q9UQL6	Histone deacetylase 5	nuclear speck|RNA polymerase II cis-regulatory region sequence-specific DNA binding|transcription cis-regulatory region binding|histone deacetylase complex|Golgi apparatus|B cell activation|chromatin organization|positive regulation of transcription by RNA polymerase II|positive regulation of DNA-binding transcription factor activity|negative regulation of cell migration involved in sprouting ang…	histone deacetylase pthr45634
PAX5	UniProtKB:Q02548	Paired box protein Pax-5	RNA polymerase II cis-regulatory region sequence-specific DNA binding|anatomical structure development|transcription by RNA polymerase II|DNA-binding transcription activator activity, RNA polymerase II-specific|positive regulation of transcription by RNA polymerase II|fibrillar center|nucleoplasm|negative regulation of transcription by RNA polymerase II|skeletal muscle cell differentiation|intrac…	paired box protein pax-6-related-related pthr45636
HDAC10	UniProtKB:Q969S8	Polyamine deacetylase HDAC10	acetylputrescine deacetylase activity|DNA repair|histone deacetylase complex|chromatin organization|nucleoplasm|negative regulation of transcription by RNA polymerase II|negative regulation of DNA-templated transcription|peptidyl-lysine deacetylation|histone deacetylation|positive regulation of mismatch repair|protein lysine deacetylase activity|macroautophagy|zinc ion binding|histone deacetylase…	histone deacetylase pthr45634
H1-1	UniProtKB:Q02539	Histone H1.1	chromatin DNA binding|spermatogenesis|chromosome condensation|nucleosomal DNA binding|double-stranded DNA binding|heparin binding|nucleosome|chromatin|nucleosome assembly|nucleoplasm|cell surface|negative regulation of DNA recombination|nucleus|structural constituent of chromatin|euchromatin|protein binding|vesicle|positive regulation of receptor-mediated endocytosis	histone h1 pthr11467
L3MBTL2	UniProtKB:Q969R5	Lethal(3)malignant brain tumor-like protein 2	nucleus|zinc ion binding|protein binding|negative regulation of DNA-templated transcription|histone binding|methylated histone binding|chromatin binding|chromatin organization|nucleoplasm	polycomb group protein pthr12247
MBTD1	UniProtKB:Q05BQ5	MBT domain-containing protein 1	histone H4 acetylation|zinc ion binding|histone H2A acetylation|NuA4 histone acetyltransferase complex|methylated histone binding|positive regulation of double-strand break repair via homologous recombination|double-strand break repair via homologous recombination|regulation of apoptotic process|chromatin binding|chromatin organization|embryonic skeletal system development|nucleosome|nucleus|prot…	polycomb group protein pthr12247
LSM10	UniProtKB:Q969L4	U7 snRNA-associated Sm-like protein LSm10	RNA splicing|protein binding|nuclear body|positive regulation of G1/S transition of mitotic cell cycle|cytoplasmic U snRNP body|Cajal body|mRNA 3'-end processing by stem-loop binding and cleavage|U7 snRNP|histone pre-mRNA DCP binding|U7 snRNA binding|nucleoplasm	u7 snrna-associated sm-like protein lsm10 pthr21196
OGDH	UniProtKB:Q02218	2-oxoglutarate dehydrogenase complex component E1	olfactory bulb mitral cell layer development|tangential migration from the subventricular zone to the olfactory bulb|striatum development|cerebellar cortex development|thalamus development|2-oxoglutarate metabolic process|succinyl-CoA metabolic process|histone succinylation|NADH metabolic process|oxoglutarate dehydrogenase complex|chaperone binding|oxoglutarate dehydrogenase (NAD+) activity|heat …	2-oxoglutarate dehydrogenase pthr23152
GATA3	UniProtKB:P23771	Trans-acting T-cell-specific transcription factor GATA-3	response to estrogen|male gonad development|phosphatidylinositol 3-kinase signaling|embryonic hemopoiesis|RNA polymerase II cis-regulatory region sequence-specific DNA binding|post-embryonic development|transcription cis-regulatory region binding|axon guidance|lens development in camera-type eye|immune system development|sympathetic nervous system development|negative regulation of DNA-templated …	transcription factor gata family member pthr10071
GATA2	UniProtKB:P23769	Endothelial transcription factor GATA-2	positive regulation of mast cell degranulation|negative regulation of brown fat cell differentiation|RNA polymerase II cis-regulatory region sequence-specific DNA binding|thyroid-stimulating hormone-secreting cell differentiation|transcription by RNA polymerase II|DNA-binding transcription activator activity, RNA polymerase II-specific|ventral spinal cord interneuron differentiation|central nervo…	transcription factor gata family member pthr10071
BABAM1	UniProtKB:Q9NWV8	BRISC and BRCA1-A complex member 1	positive regulation of DNA repair|mitotic G2 DNA damage checkpoint signaling|nuclear body|mitotic G2/M transition checkpoint|regulation of DNA repair|chromatin organization|double-strand break repair|nucleoplasm|cell division|nucleus|protein binding|cytoplasm|BRISC complex|hematopoietic stem cell proliferation|cytosol|BRCA1-A complex|histone H2A K63-linked deubiquitination|response to ionizing ra…	uncharacterized pthr15660
HPF1	UniProtKB:Q9NWY4	Histone PARylation factor 1	poly-ADP-D-ribose binding|nucleus|site of DNA damage|protein binding|regulation of protein ADP-ribosylation|histone binding|protein ADP-ribosyltransferase-substrate adaptor activity|chromatin binding|regulation of histone modification|cellular response to DNA damage stimulus|chromatin|double-strand break repair	histone parylation factor 1 pthr13386
GTF3C4	UniProtKB:Q9UKN8	General transcription factor 3C polypeptide 4	transcription by RNA polymerase III|transcription initiation at RNA polymerase III promoter|enzyme activator activity|transcription factor TFIIIC complex|RNA polymerase III general transcription initiation factor activity|tRNA transcription by RNA polymerase III|nucleoplasm|DNA binding|histone acetyltransferase activity|protein binding|histone modification|5S class rRNA transcription by RNA polym…	general transcription factor 3c polypeptide 4 family pthr15496
NAA50	UniProtKB:Q9GZZ1	N-alpha-acetyltransferase 50	establishment of mitotic sister chromatid cohesion|mitotic sister chromatid cohesion|N-terminal protein amino acid acetylation|nucleolus|peptide alpha-N-acetyltransferase activity|nucleus|NatA complex|protein binding|extracellular exosome|cytoplasm|cytosol|peptidyl-lysine acetyltransferase activity|histone acetylation|mitotic sister chromatid cohesion, centromeric|histone H4 acetyltransferase act…	n-alpha-acetyltransferase pthr42919
EPOP	UniProtKB:A6NHQ4	Elongin BC and Polycomb repressive complex 2-associated protein	stem cell differentiation|neuron fate commitment|chromatin binding|histone H2B conserved C-terminal lysine deubiquitination|chromosome|regulation of transcription by RNA polymerase II	flj44216 protein-related pthr23187
FBLL1	UniProtKB:A6NHQ2	rRNA/tRNA 2'-O-methyltransferase fibrillarin-like protein 1	small-subunit processome|Cajal body|nucleolus|fibrillar center|nucleoplasm|box C/D RNP complex|rRNA methyltransferase activity|box C/D RNA 3'-end processing|RNA binding|histone glutamine methylation|histone glutamine N-methyltransferase activity|blastocyst hatching|rRNA methylation	rrna 2-o-methyltransferase fibrillarin pthr10335
CDYL2	UniProtKB:Q8N8U2	Chromodomain Y-like protein 2	nucleus|protein binding|negative regulation of DNA-templated transcription|catalytic activity|transcription corepressor activity|methylated histone binding	family not named pthr43684
RERE	UniProtKB:Q9P2R6	Arginine-glutamic acid dipeptide repeats protein	cerebellar granule cell precursor proliferation|histone deacetylase complex|sequence-specific DNA binding|radial glia guided migration of Purkinje cell|branching morphogenesis of a nerve|chromatin binding|dendrite morphogenesis|cerebellar Purkinje cell layer maturation|nucleus|chromatin remodeling|protein binding|transcription coactivator activity|negative regulation of DNA-templated transcriptio…	atrophin-related pthr13859
SUZ12	UniProtKB:Q15022	Polycomb protein SUZ12	cell population proliferation|nuclear body|methylated histone binding|RNA polymerase II cis-regulatory region sequence-specific DNA binding|positive regulation of cell population proliferation|enzyme activator activity|nucleolus|chromatin silencing complex|nucleoplasm|negative regulation of transcription by RNA polymerase II|facultative heterochromatin formation|promoter-specific chromatin bindin…	polycomb group protein pthr22597
KANSL1L	UniProtKB:A0AUZ9	KAT8 regulatory NSL complex subunit 1-like protein	histone acetyltransferase binding|NSL complex	non-specific lethal 1, isoform m pthr22443
CHD7	UniProtKB:Q9P2D1	Chromodomain-helicase-DNA-binding protein 7	ATP hydrolysis activity|regulation of growth hormone secretion|retina development in camera-type eye|RNA polymerase II cis-regulatory region sequence-specific DNA binding|transcription by RNA polymerase II|nose development|helicase activity|rRNA processing|face development|olfactory nerve development|sensory perception of sound|heart morphogenesis|skeletal system development|promoter-specific chr…	chromodomain-helicase-dna-binding protein 3-related-related pthr45623
EXOSC4	UniProtKB:Q9NPD3	Exosome complex component RRP41	nucleolar exosome (RNase complex)|U4 snRNA 3'-end processing|nuclear-transcribed mRNA catabolic process|DNA deamination|rRNA processing|nucleolus|RNA catabolic process|exosome (RNase complex)|nucleoplasm|positive regulation of cell growth|polyadenylation-dependent snoRNA 3'-end processing|maturation of 5.8S rRNA|intracellular membrane-bounded organelle|rRNA catabolic process|defense response to v…	exosome complex component pthr11953
H2BC9	UniProtKB:Q93079	Histone H2B type 1-H	ubiquitin-like protein ligase binding|nucleosome|nucleosome assembly|nucleoplasm|DNA binding|nucleus|structural constituent of chromatin|protein binding|extracellular exosome|protein heterodimerization activity|STAT family protein binding|cytosol|protein-containing complex|enzyme binding	histone h2b pthr23428
JAK2	UniProtKB:O60674	Tyrosine-protein kinase JAK2	post-embryonic hemopoiesis|granulocyte-macrophage colony-stimulating factor signaling pathway|positive regulation of phosphatidylinositol 3-kinase signaling|negative regulation of cell-cell adhesion|mesoderm development|positive regulation of tyrosine phosphorylation of STAT protein|chromatin organization|positive regulation of DNA-binding transcription factor activity|receptor signaling pathway …	tyrosine-protein kinase hopscotch pthr45807
L3MBTL4	UniProtKB:Q8NA19	Lethal(3)malignant brain tumor-like protein 4	nucleus|zinc ion binding|protein binding|negative regulation of DNA-templated transcription|histone binding|chromatin binding|chromatin organization	polycomb group protein pthr12247
HMGN1	UniProtKB:P05114	Non-histone chromosomal protein HMG-14	DNA binding|nucleus|protein binding|cytoplasm|nucleosomal DNA binding|chromatin binding|chromatin organization|chromatin|positive regulation of DNA-templated transcription, elongation|nucleoplasm	nonhistone chromosomal protein hmg pthr23087
USP7	UniProtKB:Q93009	Ubiquitin carboxyl-terminal hydrolase 7	regulation of telomere capping|monoubiquitinated protein deubiquitination|nuclear body|PML body|protein C-terminus binding|transcription-coupled nucleotide-excision repair|chromosome|regulation of circadian rhythm|regulation of DNA-binding transcription factor activity|nucleoplasm|p53 binding|cytosol|maintenance of DNA methylation|histone H2B conserved C-terminal lysine deubiquitination|protein d…	ubiquitin carboxyl-terminal hydrolase pthr24006
H1-7	UniProtKB:Q75WM6	Testis-specific H1 histone	DNA binding|ATP binding|nucleus|spermatid nucleus elongation|protein binding|chromosome condensation|sperm DNA condensation|chromatin	histone h1 pthr11467
ATF2	UniProtKB:P15336	Cyclic AMP-dependent transcription factor ATF-2	cAMP response element binding protein binding|negative regulation of angiogenesis|CCAAT-binding factor complex|detection of cell density|RNA polymerase II transcription regulator complex|positive regulation of mitochondrial membrane permeability involved in apoptotic process|RNA polymerase II cis-regulatory region sequence-specific DNA binding|RNA polymerase II transcription regulatory region seq…	cyclic-amp response element binding protein pthr19304
CDK9	UniProtKB:P50750	Cyclin-dependent kinase 9	cell population proliferation|positive regulation by host of viral transcription|DNA repair|PML body|transcription elongation factor complex|regulation of DNA repair|RNA polymerase II cis-regulatory region sequence-specific DNA binding|transcription by RNA polymerase II|response to xenobiotic stimulus|cyclin/CDK positive transcription elongation factor complex|protein phosphorylation|positive reg…	cell division protein kinase pthr24056
UBR5	UniProtKB:O95071	E3 ubiquitin-protein ligase UBR5	DNA repair|zinc ion binding|ubiquitin protein ligase activity|positive regulation of protein import into nucleus|protein K48-linked ubiquitination|negative regulation of double-strand break repair|protein polyubiquitination|ubiquitin-ubiquitin ligase activity|positive regulation of canonical Wnt signaling pathway|cellular response to DNA damage stimulus|negative regulation of histone H2A K63-link…	e3 ubiquitin-protein ligase ubr5 pthr46276
RESF1	UniProtKB:Q9HCM1	Retroelement silencing factor 1	nucleus|negative regulation of single stranded viral RNA replication via double stranded DNA intermediate|protein binding|histone binding|histone methyltransferase binding|positive regulation of DNA methylation-dependent heterochromatin formation	uncharacterized pthr21604
RCC1	UniProtKB:P18754	Regulator of chromosome condensation	mitotic spindle organization|chromosome segregation|chromosome|condensed nuclear chromosome|nucleoplasm|cell division|spindle assembly|protein heterodimerization activity|G1/S transition of mitotic cell cycle|regulation of catalytic activity|viral process|mitotic nuclear membrane reassembly|regulation of mitotic nuclear division|nucleosome binding|guanyl-nucleotide exchange factor activity|nucleo…	family not named pthr45982
TSPY4	UniProtKB:P0CV99	Testis-specific Y-encoded protein 4	gonadal mesoderm development|nucleus|cytoplasm|histone binding|spermatogenesis|cell differentiation|chromatin binding|chromatin|nucleosome assembly	testis-specific y-encoded protein pthr11875
TSPY3	UniProtKB:P0CV98	Testis-specific Y-encoded protein 3	gonadal mesoderm development|nucleus|cytoplasm|histone binding|spermatogenesis|cell differentiation|chromatin binding|chromatin|nucleosome assembly	testis-specific y-encoded protein pthr11875
SNW1	UniProtKB:Q13573	SNW domain-containing protein 1	positive regulation by host of viral transcription|nuclear receptor binding|nuclear body|nuclear speck|intrinsic apoptotic signaling pathway in response to DNA damage by p53 class mediator|Notch binding|positive regulation of transcription by RNA polymerase II|nuclear retinoic acid receptor binding|mRNA splicing, via spliceosome|nucleoplasm|negative regulation of transcription by RNA polymerase I…	nuclear protein skip-related pthr12096
MSL3	UniProtKB:Q8N5Y2	Male-specific lethal 3 homolog	histone H4 acetylation|regulation of dosage compensation by inactivation of X chromosome|histone H2A acetylation|NuA4 histone acetyltransferase complex|methylated histone binding|regulation of DNA-templated transcription|histone H4K16 acetyltransferase activity|chromatin organization|histone H4-K16 acetylation|nucleoplasm|histone acetyltransferase complex|DNA binding|nucleus|protein binding|posit…	mortality factor 4-like protein pthr10880
MTA2	UniProtKB:O94776	Metastasis-associated protein MTA2	regulation of cell fate specification|histone deacetylase complex|sequence-specific DNA binding|chromatin organization|positive regulation of transcription by RNA polymerase II|nucleoplasm|negative regulation of transcription by RNA polymerase II|chromosome, telomeric region|transcription regulator complex|chromatin remodeling|negative regulation of DNA-templated transcription|positive regulation…	metastasis-associated protein and mesoderm induction early response protein pthr10865
BCL6	UniProtKB:P41182	B-cell lymphoma 6 protein	negative regulation of plasma cell differentiation|RNA polymerase II cis-regulatory region sequence-specific DNA binding|protein localization|transcription by RNA polymerase II|Golgi apparatus|DNA-binding transcription repressor activity, RNA polymerase II-specific|regulation of immune system process|inflammatory response|regulation of germinal center formation|negative regulation of DNA-template…	zinc finger and btb domain-containing pthr24399
BRCC3	UniProtKB:P46736	Lys-63-specific deubiquitinase BRCC36	mitotic G2 DNA damage checkpoint signaling|response to X-ray|mitotic G2/M transition checkpoint|regulation of DNA repair|chromatin organization|Lys63-specific deubiquitinase activity|double-strand break repair|nucleoplasm|cell division|histone H2A monoubiquitination|regulation of catalytic activity|cellular response to ionizing radiation|cytosol|response to ionizing radiation|protein autoubiquiti…	eukaryotic translation initiation factor 3 -related pthr10410
NAP1L1	UniProtKB:P55209	Nucleosome assembly protein 1-like 1	DNA replication|positive regulation of cell population proliferation|nervous system development|chromatin binding|chromatin|nucleosome assembly|nucleus|RNA binding|protein binding|cytoplasm|melanosome|histone binding|histone chaperone activity|membrane|positive regulation of neural precursor cell proliferation|positive regulation of neurogenesis	testis-specific y-encoded protein pthr11875
BRPF1	UniProtKB:P55201	Peregrin	regulation of DNA-templated transcription|histone H3-K23 acetylation|histone H4K8 acetyltransferase activity|chromatin organization|histone H4K5 acetyltransferase activity|plasma membrane|histone H4K12 acetyltransferase activity|nucleoplasm|histone acetyltransferase complex|regulation of transcription by RNA polymerase II|DNA binding|nucleus|regulation of developmental process|regulation of hemop…	phd finger proteins pthr13793
PPARGC1A	UniProtKB:Q9UBK2	Peroxisome proliferator-activated receptor gamma coactivator 1-alpha	nuclear receptor binding|RNA splicing|PML body|positive regulation of mitochondrial DNA metabolic process|positive regulation of ATP biosynthetic process|positive regulation of muscle tissue development|positive regulation of DNA-binding transcription factor activity|transcription initiation at RNA polymerase II promoter|positive regulation of gluconeogenesis|brown fat cell differentiation|circad…	peroxisome proliferator activated receptor gamma coactivator 1 pgc-1 -related pthr15528
TOP2B	UniProtKB:Q02880	DNA topoisomerase 2-beta	protein kinase C binding|sister chromatid segregation|histone deacetylase binding|B cell differentiation|protein C-terminus binding|resolution of meiotic recombination intermediates|chromatin binding|DNA topological change|nucleolus|nucleoplasm|heterochromatin|DNA binding|ATP binding|nucleus|neuron migration|forebrain development|positive regulation of single stranded viral RNA replication via do…	dna topoisomerase/gyrase pthr10169
ING4	UniProtKB:Q9UNL4	Inhibitor of growth protein 4	negative regulation of growth|methylated histone binding|negative regulation of cell population proliferation|histone H4-K5 acetylation|histone H4-K12 acetylation|histone H4-K8 acetylation|nucleoplasm|regulation of cell cycle G2/M phase transition|negative regulation of DNA-templated transcription|intermediate filament cytoskeleton|positive regulation of DNA-templated transcription|apoptotic proc…	inhibitor of growth protein pthr10333
PRMT8	UniProtKB:Q9NR22	Protein arginine N-methyltransferase 8	protein-arginine omega-N asymmetric methyltransferase activity|identical protein binding|protein homodimerization activity|S-adenosyl-L-methionine binding|peptidyl-arginine methylation, to asymmetrical-dimethyl arginine|protein-arginine omega-N monomethyltransferase activity|protein homooligomerization|S-adenosylmethionine-dependent methyltransferase activity|protein methylation|histone arginine …	protein arginine n-methyltransferase pthr11006
POLE4	UniProtKB:Q9NR33	DNA polymerase epsilon subunit 4	DNA binding|nucleus|DNA-directed DNA polymerase activity|protein binding|protein heterodimerization activity|DNA-templated DNA replication|DNA biosynthetic process|ATAC complex|nucleoplasm|epsilon DNA polymerase complex	histone-like transcription factor ccaat-related pthr10252
ACTBL2	UniProtKB:Q562R1	Beta-actin-like protein 2	biological_process|protein kinase binding|NuA4 histone acetyltransferase complex|synapse|actin filament|molecular_function|cell motility|ATP binding|extracellular space|protein binding|extracellular exosome|cytoplasm|structural constituent of postsynaptic actin cytoskeleton|axonogenesis|postsynaptic actin cytoskeleton organization|membrane|glutamatergic synapse|axon	actin pthr11937
ASH1L	UniProtKB:Q9NR48	Histone-lysine N-methyltransferase ASH1L	negative regulation of MAPK cascade|post-embryonic development|histone H3K9 methyltransferase activity|histone H3K36 methyltransferase activity|transcription by RNA polymerase II|decidualization|Golgi apparatus|negative regulation of I-kappaB kinase/NF-kappaB signaling|chromosome|chromatin organization|positive regulation of transcription by RNA polymerase II|uterus morphogenesis|single fertiliza…	histone-lysine n-methyltransferase ash1 pthr46147
PRDM6	UniProtKB:Q9NQX0	Putative histone-lysine N-methyltransferase PRDM6	negative regulation of transcription by RNA polymerase II|nucleus|identical protein binding|protein binding|metal ion binding|histone methyltransferase activity|histone methylation|regulation of gene expression|negative regulation of smooth muscle cell differentiation|neurogenesis|chromatin organization	pr domain zinc finger protein pthr16515
KPNA7	UniProtKB:A9QM74	Importin subunit alpha-8	positive regulation of histone H3-K27 trimethylation|NLS-dependent protein nuclear import complex|nuclear localization sequence binding|nucleoplasm|female germ cell nucleus|negative regulation of gene expression|nucleus|protein binding|nuclear import signal receptor activity|protein import into nucleus|positive regulation of gene expression|blastocyst development|NLS-bearing protein import into n…	importin alpha pthr23316
MAPK8	UniProtKB:P45983	Mitogen-activated protein kinase 8	positive regulation of cyclase activity|cellular response to amino acid starvation|regulation of DNA replication origin binding|JNK cascade|synapse|negative regulation of protein binding|JUN phosphorylation|regulation of DNA-binding transcription factor activity|basal dendrite|positive regulation of protein metabolic process|cytosol|protein serine/threonine kinase binding|axon|intracellular signa…	mitogen-activated protein kinase pthr24055
CBX5	UniProtKB:P45973	Chromobox protein homolog 5	site of DNA damage|PML body|methylated histone binding|histone deacetylase complex|kinetochore|nucleolus|chromatin organization|protein-containing complex binding|nucleoplasm|negative regulation of transcription by RNA polymerase II|chromosome, telomeric region|negative regulation of DNA-templated transcription|ribonucleoprotein complex|DNA-binding transcription factor binding|identical protein b…	chromobox protein pthr22812
HDAC8	UniProtKB:Q9BY41	Histone deacetylase 8	sister chromatid cohesion|nuclear chromosome|histone deacetylase complex|chromatin organization|nucleoplasm|regulation of transcription by RNA polymerase II|negative regulation of transcription by RNA polymerase II|nucleus|protein binding|regulation of protein stability|histone deacetylase activity|histone decrotonylase activity|metal ion binding|cytoplasm|Hsp90 protein binding|negative regulatio…	histone deacetylase pthr10625
BRD2	UniProtKB:P25440	Bromodomain-containing protein 2	spermatogenesis|nuclear speck|regulation of DNA-templated transcription|chromatin binding|protein serine/threonine kinase activity|protein phosphorylation|chromatin|nucleosome assembly|regulation of transcription by RNA polymerase II|nucleoplasm|nucleus|chromatin remodeling|protein binding|neural tube closure|cytoplasm|lysine-acetylated histone binding	falz-related bromodomain-containing proteins pthr22880
CDC73	UniProtKB:Q6P1J9	Parafibromin	negative regulation of cell population proliferation|RNA polymerase II complex binding|transcription elongation by RNA polymerase II promoter|nucleoplasm|negative regulation of transcription by RNA polymerase II|positive regulation of transcription elongation by RNA polymerase II|chromosome, telomeric region|negative regulation of fibroblast proliferation|positive regulation of cell cycle G1/S ph…	cdc73 domain protein pthr12466
TTLL12	UniProtKB:Q14166	Tubulin--tyrosine ligase-like protein 12	tubulin binding|protein modification process|negative regulation of type I interferon-mediated signaling pathway|regulation of mitotic cell cycle|ATP binding|nucleus|protein binding|microtubule organizing center|cytoplasm|innate immune response|H4K20me3 modified histone binding|spindle|midbody	tubulin--tyrosine ligase-like protein 12 pthr46088
SMYD2	UniProtKB:Q9NRG4	N-lysine methyltransferase SMYD2	regulation of DNA damage response, signal transduction by p53 class mediator|negative regulation of cell population proliferation|regulation of signal transduction by p53 class mediator|histone H3K36 methyltransferase activity|chromatin organization|RNA polymerase II complex binding|nucleoplasm|negative regulation of transcription by RNA polymerase II|heart development|nucleus|p53 binding|protein…	histone-lysine n-methyltransferase smyd pthr12197
KDM3B	UniProtKB:Q7LBC6	Lysine-specific demethylase 3B	chromatin DNA binding|transcription coregulator activity|metal ion binding|DNA-templated transcription|histone H3K9 demethylase activity|histone deacetylase complex|histone H3-K9 demethylation|chromatin organization|chromatin|histone H3K9me/H3K9me2 demethylase activity|nucleoplasm|regulation of transcription by RNA polymerase II	jmjc domain-containing histone demethylation protein pthr12549
SIK1	UniProtKB:P57059	Serine/threonine-protein kinase SIK1	cAMP response element binding protein binding|negative regulation of CREB transcription factor activity|negative regulation of gluconeogenesis|protein autophosphorylation|protein phosphorylation|magnesium ion binding|ATP binding|regulation of cell differentiation|entrainment of circadian clock by photoperiod|regulation of myotube differentiation|positive regulation of anoikis|cardiac muscle cell …	serine/threonine kinase pthr24343
H2BC12L	UniProtKB:P57053	Histone H2B type F-S	nucleosome|substantia nigra development|nucleosome assembly|antimicrobial humoral immune response mediated by antimicrobial peptide|nucleoplasm|nucleus|DNA binding|structural constituent of chromatin|extracellular space|innate immune response in mucosa|protein heterodimerization activity|cytosol|antibacterial humoral response|defense response to Gram-positive bacterium	histone h2b pthr23428
IPO9	UniProtKB:Q96P70	Importin-9	nuclear envelope|protein binding|histone binding|nuclear import signal receptor activity|cytoplasm|histone chaperone activity|protein import into nucleus|membrane|small GTPase binding|cytosol|proteasome localization	importin-7, 8, 11 pthr10997
EHMT1	UniProtKB:Q9H9B1	Histone-lysine N-methyltransferase EHMT1	nuclear body|histone H3K9 methyltransferase activity|methyltransferase activity|chromatin organization|histone H3K27 methyltransferase activity|nucleoplasm|negative regulation of transcription by RNA polymerase II|p53 binding|facultative heterochromatin formation|negative regulation of DNA-templated transcription|C2H2 zinc finger domain binding|positive regulation of cold-induced thermogenesis|pr…	g9a, isoform b pthr46307
ANKRA2	UniProtKB:Q9H9E1	Ankyrin repeat family A protein 2	protein kinase binding|nucleus|protein binding|ubiquitin protein ligase binding|low-density lipoprotein particle receptor binding|cytoskeleton|histone deacetylase binding|membrane|regulation of gene expression|regulation of protein-containing complex assembly|cytosol|protein-containing complex	ankyrin repeat family a pthr24124
RAG2	UniProtKB:P55895	V(D)J recombination-activating protein 2	negative regulation of T cell differentiation in thymus|DN2 thymocyte differentiation|organ growth|ubiquitin protein ligase activity|methylated histone binding|T cell lineage commitment|sequence-specific DNA binding|phosphatidylinositol-3,4-bisphosphate binding|chromatin organization|nucleoplasm|phosphatidylinositol-3,4,5-trisphosphate binding|phosphatidylinositol-4,5-bisphosphate binding|mature …	v d j recombination-activating protein 2 pthr10960
NCBP1	UniProtKB:Q09161	Nuclear cap-binding protein subunit 1	RNA splicing|RNA cap binding|regulation of translational initiation|mRNA splicing, via spliceosome|RNA catabolic process|nucleoplasm|positive regulation of transcription elongation by RNA polymerase II|RNA 7-methylguanosine cap binding|positive regulation of cell growth|nuclear cap binding complex|RNA binding|mRNA cap binding complex|nuclear-transcribed mRNA catabolic process, nonsense-mediated d…	cap binding protein pthr12412
CHEK1	UniProtKB:O14757	Serine/threonine-protein kinase Chk1	DNA repair|mitotic G2 DNA damage checkpoint signaling|signal transduction in response to DNA damage|chromosome, telomeric region|intracellular membrane-bounded organelle|apoptotic process|histone modification|cytosol|intracellular signal transduction|negative regulation of DNA biosynthetic process|protein domain specific binding|transcription initiation-coupled chromatin remodeling|regulation of …	serine/threonine kinase pthr24343
PRMT5	UniProtKB:O14744	Protein arginine N-methyltransferase 5	endothelial cell activation|protein-arginine omega-N symmetric methyltransferase activity|positive regulation of adenylate cyclase-inhibiting dopamine receptor signaling pathway|methyltransferase activity|Golgi apparatus|chromatin organization|histone H4-R3 methylation|methyl-CpG binding|histone arginine N-methyltransferase activity|positive regulation of oligodendrocyte differentiation|nucleopla…	protein arginine n-methyltransferase 5 pthr10738
TSPY2	UniProtKB:A6NKD2	Testis-specific Y-encoded protein 2	gonadal mesoderm development|nucleus|protein binding|cytoplasm|histone binding|spermatogenesis|cell differentiation|chromatin binding|chromatin|nucleosome assembly	testis-specific y-encoded protein pthr11875
ACTL6B	UniProtKB:O94805	Actin-like protein 6B	histone H4 acetylation|regulation of mitotic metaphase/anaphase transition|NuA4 histone acetyltransferase complex|cytoskeleton organization|positive regulation of cell population proliferation|nervous system development|neuron maturation|positive regulation of myoblast differentiation|brahma complex|kinetochore|chromatin organization|regulation of nucleotide-excision repair|positive regulation of…	actin pthr11937
DR1	UniProtKB:Q01658	Protein Dr1	histone H3 acetylation|RNA polymerase II transcription regulator complex|regulation of histone deacetylation|regulation of embryonic development|regulation of tubulin deacetylation|regulation of DNA-templated transcription|positive regulation of transcription by RNA polymerase II|regulation of transcription by RNA polymerase II|nucleoplasm|negative regulation of transcription by RNA polymerase II…	protein dr1 pthr46138
WDTC1	UniProtKB:Q8N5D0	WD and tetratricopeptide repeats protein 1	multicellular organism growth|cellular chemical homeostasis|negative regulation of fatty acid biosynthetic process|histone deacetylase binding|regulation of cell size|glucose metabolic process|Cul4-RING E3 ubiquitin ligase complex|nucleoplasm|negative regulation of transcription by RNA polymerase II|cellular response to insulin stimulus|protein binding|negative regulation of catalytic activity|en…	wd repeat domain-containing family pthr15574
NELFE	UniProtKB:P18615	Negative elongation factor E	nuclear body|negative regulation of transcription elongation by RNA polymerase II|NELF complex|chromatin binding|chromosome|positive regulation of transcription by RNA polymerase II|plasma membrane|nucleoplasm|negative regulation of transcription by RNA polymerase II|nucleus|RNA binding|protein binding|localization|positive regulation of histone H3-K4 methylation|positive regulation of ERK1 and E…	negative elongation factor e pthr17250
HDAC6	UniProtKB:Q9UBN7	Histone deacetylase 6	positive regulation of cholangiocyte proliferation|response to growth factor|RNA polymerase II cis-regulatory region sequence-specific DNA binding|negative regulation of protein acetylation|regulation of androgen receptor signaling pathway|microtubule associated complex|parkin-mediated stimulation of mitophagy in response to mitochondrial depolarization|microtubule|dendrite|caveola|negative regul…	histone deacetylase pthr45634
CKS2	UniProtKB:P33552	Cyclin-dependent kinases regulatory subunit 2	protein kinase binding|positive regulation of cyclin-dependent protein serine/threonine kinase activity|cyclin-dependent protein serine/threonine kinase activator activity|cyclin-dependent protein kinase holoenzyme complex|mitotic cell cycle phase transition|chromatin binding|regulation of mitotic cell cycle|regulation of transcription by RNA polymerase II|meiosis I|fibroblast proliferation|cell …	cyclin-dependent kinases regulatory subunit/60s ribosome subunit biogenesis protein nip7 pthr23415
MPND	UniProtKB:Q8N594	MPN domain-containing protein	chromatin remodeling|protein binding|transcription coactivator activity|metal ion binding|histone binding|proteolysis|positive regulation of transcription by RNA polymerase II|metallopeptidase activity	swi/snf complex-related pthr12802
SUPT7L	UniProtKB:O94864	STAGA complex 65 subunit gamma	histone H3 acetylation|regulation of DNA repair|SAGA complex|nucleoplasm|nucleus|protein binding|transcription coactivator activity|protein heterodimerization activity|positive regulation of DNA-templated transcription|regulation of RNA splicing|monoubiquitinated histone deubiquitination|monoubiquitinated histone H2A deubiquitination|maintenance of protein location in nucleus	staga complex 65 subunit gamma pthr28598
NR2C1	UniProtKB:P13056	Nuclear receptor subfamily 2 group C member 1	zinc ion binding|protein homodimerization activity|histone deacetylase binding|PML body|signaling receptor activity|RNA polymerase II cis-regulatory region sequence-specific DNA binding|anatomical structure development|DNA-binding transcription repressor activity, RNA polymerase II-specific|steroid hormone mediated signaling pathway|chromatin|DNA-binding transcription factor activity, RNA polymer…	nuclear hormone receptor pthr24083
OGFOD1	UniProtKB:Q8N543	Prolyl 3-hydroxylase OGFOD1	cell population proliferation|stress granule assembly|cytoplasmic stress granule|nucleoplasm|L-ascorbic acid binding|protein binding|regulation of translational termination|iron ion binding|cytoplasm|cytosol|peptidyl-proline hydroxylation|protein hydroxylation|peptidyl-proline dioxygenase activity|peptidyl-proline 3-dioxygenase activity	histone acetyltransferase complex pthr12117
MLLT6	UniProtKB:P55198	Protein AF-17	nucleosome binding|negative regulation of histone H3-K79 methylation|regulation of DNA-templated transcription|positive regulation of transcription by RNA polymerase II|regulation of transcription by RNA polymerase II|histone H3-K79 methylation|renal water absorption|nucleus|protein binding|histone binding|metal ion binding|positive regulation of sodium ion transport|negative regulation of urine …	phd finger proteins pthr13793
MLLT10	UniProtKB:P55197	Protein AF-10	DNA binding|nucleus|protein binding|histone binding|metal ion binding|nucleosome binding|protein-containing complex|chromatin binding|positive regulation of transcription by RNA polymerase II|histone H3-K27 methylation|nucleoplasm|regulation of transcription by RNA polymerase II	phd finger proteins pthr13793
HDGFL2	UniProtKB:Q7Z4V5	Hepatoma-derived growth factor-related protein 2	DNA repair|DNA-templated transcription|methylated histone binding|positive regulation of double-strand break repair via homologous recombination|DNA recombination|double-stranded DNA binding|H3K27me3 modified histone binding|skeletal muscle tissue regeneration|regulation of transcription by RNA polymerase II|muscle organ development|nucleus|positive regulation of cell growth|protein binding|trans…	hepatoma-derived growth factor-related pthr12550
MIF4GD	UniProtKB:A9UHW6	MIF4G domain-containing protein	identical protein binding|positive regulation of translation|protein C-terminus binding|cap-dependent translational initiation|translation activator activity|Golgi apparatus|nucleolus|regulation of translational initiation|RNA binding|protein binding|cytoplasm|cytosol|histone mRNA stem-loop binding complex	eif4g domain protein pthr23254
SFPQ	UniProtKB:P23246	Splicing factor, proline- and glutamine-rich	RNA splicing|RNA polymerase II transcription regulator complex|nuclear speck|positive regulation of oxidative stress-induced intrinsic apoptotic signaling pathway|transcription cis-regulatory region binding|regulation of circadian rhythm|positive regulation of transcription by RNA polymerase II|negative regulation of circadian rhythm|nucleoplasm|negative regulation of transcription by RNA polymer…	rna recognition motif-containing pthr23189
SRF	UniProtKB:P11831	Serum response factor	epithelial cell-cell adhesion|RNA polymerase II cis-regulatory region sequence-specific DNA binding|positive regulation of filopodium assembly|transcription by RNA polymerase II|DNA-binding transcription activator activity, RNA polymerase II-specific|cell migration involved in sprouting angiogenesis|positive regulation of transcription by glucose|associative learning|stress fiber assembly|skin mo…	serum response factor homolog pthr48019
CDK5	UniProtKB:Q00535	Cyclin-dependent kinase 5	postsynaptic density|positive regulation of glial cell apoptotic process|central nervous system neuron development|microtubule|growth cone|dendrite|acetylcholine receptor activator activity|negative regulation of DNA-templated transcription|synaptic vesicle transport|synaptic vesicle endocytosis|negative regulation of synaptic plasticity|axonogenesis|neuromuscular junction|glutamatergic synapse|n…	cell division protein kinase pthr24056
H2AL3	UniProtKB:A0A3B3IU63	Histone H2A-like 3	nucleus|DNA binding|structural constituent of chromatin|protein heterodimerization activity|nucleosome	histone h2a pthr23430
KDM4D	UniProtKB:Q6B0I6	Lysine-specific demethylase 4D	chromatin DNA binding|positive regulation of chromatin binding|site of double-strand break|double-strand break repair via homologous recombination|negative regulation of histone H3-K9 trimethylation|damaged DNA binding|pericentric heterochromatin|nucleoplasm|nucleus|chromatin remodeling|protein binding|regulation of protein phosphorylation|metal ion binding|blood microparticle|cellular response t…	lysine-specific demethylase pthr10694
USP36	UniProtKB:Q9P275	Ubiquitin carboxyl-terminal hydrolase 36	protein deubiquitination|regulation of autophagy of mitochondrion|nucleolus organization|nuclear speck|cysteine-type endopeptidase activity|regulation of apoptotic process|nucleolus|positive regulation of protein targeting to mitochondrion|ubiquitin-dependent protein catabolic process|nucleoplasm|cysteine-type deubiquitinase activity|nucleus|RNA binding|protein binding|regulation of protein stabi…	ubiquitin carboxyl-terminal hydrolase pthr24006
SP2	UniProtKB:Q02086	Transcription factor Sp2	multicellular organism growth|histone deacetylase binding|RNA polymerase II cis-regulatory region sequence-specific DNA binding|DNA-binding transcription repressor activity, RNA polymerase II-specific|chromatin|DNA-binding transcription factor activity, RNA polymerase II-specific|nucleoplasm|regulation of transcription by RNA polymerase II|negative regulation of transcription by RNA polymerase II…	krueppel-like transcription factor pthr23235
MEF2B	UniProtKB:Q02080	Myocyte-specific enhancer factor 2B	histone deacetylase binding|RNA polymerase II cis-regulatory region sequence-specific DNA binding|DNA-binding transcription activator activity, RNA polymerase II-specific|protein dimerization activity|positive regulation of transcription by RNA polymerase II|chromatin|DNA-binding transcription factor activity, RNA polymerase II-specific|nucleoplasm|regulation of transcription by RNA polymerase II…	mads box protein pthr11945
KCTD21	UniProtKB:Q4G0X4	BTB/POZ domain-containing protein KCTD21	identical protein binding|protein binding|histone deacetylase binding|protein homooligomerization|cullin family protein binding|negative regulation of smoothened signaling pathway|ubiquitin-dependent protein catabolic process|protein ubiquitination	potassium channel tetramerization domain-containing pthr14499
MEF2A	UniProtKB:Q02078	Myocyte-specific enhancer factor 2A	RNA polymerase II cis-regulatory region sequence-specific DNA binding|RNA polymerase II transcription regulatory region sequence-specific DNA binding|DNA-binding transcription activator activity, RNA polymerase II-specific|sequence-specific DNA binding|positive regulation of transcription by RNA polymerase II|cardiac conduction|dendrite morphogenesis|nucleoplasm|negative regulation of transcripti…	mads box protein pthr11945
STPG4	UniProtKB:Q8N801	Protein STPG4	nucleus|male pronucleus|DNA demethylation of male pronucleus|C-5 methylation of cytosine|cytoplasm|histone binding|germinal vesicle|chromatin binding|chromatin organization|female pronucleus|positive regulation of DNA demethylation|male germ cell nucleus	protein stpg4 pthr35678
TENT2	UniProtKB:Q6PIY7	Poly(A) RNA polymerase GLD2	nuclear RNA-directed RNA polymerase complex|perforant pathway to dendrate granule cell synapse|retina development in camera-type eye|postsynaptic modulation of chemical synaptic transmission|RNA stabilization|hematopoietic progenitor cell differentiation|ATP binding|postsynapse|adenylyltransferase activity|dark adaptation|RNA polyadenylation at postsynapse|cytosol|glutamatergic synapse|5'-3' RNA …	poly a polymerase cid pap -related pthr12271
PAF1	UniProtKB:Q8N7H5	RNA polymerase II-associated factor 1 homolog	stem cell population maintenance|negative regulation of myeloid cell differentiation|histone monoubiquitination|positive regulation of histone methylation|chromatin binding|RNA polymerase II complex binding|mRNA polyadenylation|transcription elongation by RNA polymerase II promoter|nucleoplasm|negative regulation of transcription by RNA polymerase II|protein binding|endodermal cell fate commitmen…	rna polymerase ii-associated factor 1 homolog pthr23188
NFYA	UniProtKB:P23511	Nuclear transcription factor Y subunit alpha	histone H3-K4 trimethylation|CCAAT-binding factor complex|RNA polymerase II transcription regulator complex|RNA polymerase II cis-regulatory region sequence-specific DNA binding|regulation of histone acetylation|transcription cis-regulatory region binding|regulation of DNA-templated transcription|transcription by RNA polymerase II|positive regulation of transcription by RNA polymerase II|chromati…	transcription factor nf-y alpha-related pthr12632
H2BC3	UniProtKB:P33778	Histone H2B type 1-B	DNA binding|chromosome, telomeric region|nucleus|structural constituent of chromatin|protein binding|protein heterodimerization activity|cytosol|nucleosome|nucleosome assembly|nucleoplasm	histone h2b pthr23428
SF3B5	UniProtKB:Q9BWJ5	Splicing factor 3B subunit 5	U2-type prespliceosome assembly|histone H3 acetylation|regulation of DNA repair|spliceosomal complex|U2-type spliceosomal complex|U2 snRNP|SAGA complex|mRNA splicing, via spliceosome|nucleoplasm|nucleus|U12-type spliceosomal complex|RNA binding|protein binding|positive regulation of DNA-templated transcription|regulation of RNA splicing|precatalytic spliceosome|splicing factor binding|U2-type pre…	splicing factor 3b subunit 5 pthr20978
SDR16C5	UniProtKB:Q8N3Y7	Epidermal retinol dehydrogenase 2	negative regulation of histone acetylation|keratinocyte proliferation|oxidoreductase activity, acting on the CH-OH group of donors, NAD or NADP as acceptor|positive regulation of histone deacetylation|retinol metabolic process|endoplasmic reticulum|retinal metabolic process|chromatin|plasma membrane|negative regulation of transcription by RNA polymerase II|endoplasmic reticulum membrane|lipid dro…	pksb pthr24322
KDM4B	UniProtKB:O94953	Lysine-specific demethylase 4B	nucleus|chromatin remodeling|metal ion binding|histone lysine demethylation|histone H3K9 demethylase activity|histone demethylase activity|brain development|histone H3K36 demethylase activity|histone H3K9me2/H3K9me3 demethylase activity|nucleoplasm	lysine-specific demethylase pthr10694
LCORL	UniProtKB:Q8N3X6	Ligand-dependent nuclear receptor corepressor-like protein	DNA binding|nucleus|protein binding|histone methyltransferase binding|regulation of transcription by RNA polymerase II	transcription factor mlr1/2 pthr21545
USP51	UniProtKB:Q70EK9	Ubiquitin carboxyl-terminal hydrolase 51	protein deubiquitination|DNA repair|regulation of response to DNA damage stimulus|zinc ion binding|regulation of double-strand break repair via nonhomologous end joining|chromatin binding|chromosome|ubiquitin-dependent protein catabolic process|cysteine-type deubiquitinase activity|histone binding|regulation of double-strand break repair via homologous recombination|regulation of cell cycle proce…	ubiquitin carboxyl-terminal hydrolase pthr21646
FOXP3	UniProtKB:Q9BZS1	Forkhead box protein P3	negative regulation of interleukin-10 production|RNA polymerase II cis-regulatory region sequence-specific DNA binding|response to radiation|transcription by RNA polymerase II|CD4-positive, CD25-positive, alpha-beta regulatory T cell lineage commitment|DNA-binding transcription repressor activity, RNA polymerase II-specific|T cell homeostasis|negative regulation of chronic inflammatory response|i…	forkhead box p, isoform c pthr45796
UCN	UniProtKB:P55089	Urocortin	positive regulation of translation|negative regulation of appetite|activation of protein kinase A activity|gastric emptying|associative learning|histone deacetylase inhibitor activity|sensory perception of sound|dendrite|inflammatory response|positive regulation of cell growth|positive regulation of collagen biosynthetic process|varicosity|regulation of synaptic transmission, glutamatergic|positi…	corticoliberin/urocortin pthr15035
HSP90AB1	UniProtKB:P08238	Heat shock protein HSP 90-beta	ATP hydrolysis activity|central nervous system neuron axonogenesis|positive regulation of tau-protein kinase activity|RNA binding|double-stranded RNA binding|dATP binding|protein kinase regulator activity|negative regulation of protein metabolic process|positive regulation of peptidyl-serine phosphorylation|protein kinase binding|heat shock protein binding|positive regulation of protein import in…	heat shock protein 90 family member pthr11528
PCGF3	UniProtKB:Q3KNV8	Polycomb group RING finger protein 3	histone H2A-K119 monoubiquitination|inactivation of X chromosome by genomic imprinting|nucleus|protein binding|PRC1 complex|X chromosome|metal ion binding|PcG protein complex|nucleoplasm|regulation of transcription by RNA polymerase II	polycomb group ring finger protein pthr45893
PCGF1	UniProtKB:Q9BSM1	Polycomb group RING finger protein 1	histone H2A-K119 monoubiquitination|negative regulation of transcription by RNA polymerase II|nucleus|chromatin remodeling|protein binding|PRC1 complex|promoter-specific chromatin binding|protein C-terminus binding|metal ion binding|PcG protein complex|regulation of DNA-templated transcription|nucleoplasm	ring finger domain-containing, polycomb group component pthr10825
SETD4	UniProtKB:Q9NVD3	SET domain-containing protein 4	histone H3K4 methyltransferase activity|histone H3-K4 dimethylation|positive regulation of inflammatory response|histone H3-K4 monomethylation|histone H4K20 methyltransferase activity|nucleus|inflammatory response|cytosol|peptidyl-lysine trimethylation|positive regulation of tumor necrosis factor production|peptidyl-lysine monomethylation|regulation of cell proliferation in bone marrow|positive r…	uncharacterized putative methyltransferase pthr13271
MEAF6	UniProtKB:Q9HAF1	Chromatin modification-related protein MEAF6	histone H4 acetylation|histone H2A acetylation|NuA4 histone acetyltransferase complex|positive regulation of double-strand break repair via homologous recombination|histone H4-K5 acetylation|histone H4-K12 acetylation|histone H4-K8 acetylation|kinetochore|chromatin organization|nucleolus|nucleoplasm|regulation of developmental process|positive regulation of DNA-templated transcription|regulation …	uncharacterized pthr13476
PHF14	UniProtKB:O94880	PHD finger protein 14	zinc ion binding|negative regulation of mesenchymal cell proliferation involved in lung development|negative regulation of cell population proliferation|chromatin organization|regulation of transcription by RNA polymerase II|negative regulation of transcription by RNA polymerase II|lung alveolus development|nucleus|germinal center B cell differentiation|protein binding|histone binding|negative re…	phd finger proteins pthr13793
KMT2D	UniProtKB:O14686	Histone-lysine N-methyltransferase 2D	histone H3K4 methyltransferase activity|histone H3-K4 dimethylation|histone H3-K4 trimethylation|response to estrogen|positive regulation of cell population proliferation|transcription cis-regulatory region binding|regulation of DNA-templated transcription|positive regulation of transcription by RNA polymerase II|beta-catenin-TCF complex assembly|MLL3/4 complex|histone H3-K4 monomethylation|nucle…	family not named pthr45888
RBBP4	UniProtKB:Q09028	Histone-binding protein RBBP4	regulation of cell fate specification|DNA replication|negative regulation of cell population proliferation|CAF-1 complex|RNA polymerase II cis-regulatory region sequence-specific DNA binding|histone deacetylase complex|negative regulation of stem cell population maintenance|positive regulation of stem cell population maintenance|nucleoplasm|negative regulation of transcription by RNA polymerase I…	wd40 repeat family pthr22850
CHD2	UniProtKB:O14647	Chromodomain-helicase-DNA-binding protein 2	ATP hydrolysis activity|RNA polymerase II cis-regulatory region sequence-specific DNA binding|hematopoietic stem cell differentiation|helicase activity|chromatin binding|cellular response to DNA damage stimulus|chromatin|regulation of transcription by RNA polymerase II|muscle organ development|ATP binding|nucleus|DNA binding|nucleosome organization|chromatin remodeling|RNA binding|protein binding…	chromodomain-helicase-dna-binding protein 3-related-related pthr45623
PHB1	UniProtKB:P35232	Prohibitin 1	protein C-terminus binding|positive regulation of NIK/NF-kappaB signaling|negative regulation of protein catabolic process|modulation by host of viral RNA genome replication|activation of protein kinase C activity|negative regulation of androgen receptor signaling pathway|negative regulation of DNA-templated transcription|protein heterodimerization activity|negative regulation of cell growth|posi…	prohibitin pthr23222
PCGF2	UniProtKB:P35227	Polycomb group RING finger protein 2	histone H2A-K119 monoubiquitination|nuclear body|PRC1 complex|anterior/posterior pattern specification|apoptotic signaling pathway|chromatin|embryonic skeletal system morphogenesis|nucleoplasm|negative regulation of transcription by RNA polymerase II|DNA binding|nucleus|protein binding|promoter-specific chromatin binding|metal ion binding|in utero embryonic development|PcG protein complex|histone…	ring finger domain-containing, polycomb group component pthr10825
BMI1	UniProtKB:P35226	Polycomb complex protein BMI-1	histone H2A-K119 monoubiquitination|nuclear body|PRC1 complex|hemopoiesis|RNA polymerase II cis-regulatory region sequence-specific DNA binding|apoptotic signaling pathway|segment specification|nucleoplasm|negative regulation of transcription by RNA polymerase II|positive regulation of ubiquitin-protein transferase activity|ubiquitin-protein transferase activator activity|promoter-specific chroma…	ring finger domain-containing, polycomb group component pthr10825
TAF1	UniProtKB:P21675	Transcription initiation factor TFIID subunit 1	nuclear receptor binding|positive regulation of protein binding|transcription initiation at RNA polymerase I promoter|RNA polymerase II core promoter sequence-specific DNA binding|transcription by RNA polymerase II|protein autophosphorylation|transcription initiation at RNA polymerase II promoter|transcription regulator complex|p53 binding|midbrain development|RNA polymerase II preinitiation comp…	transcription initiation factor tfiid pthr13900
EYA1	UniProtKB:Q99502	Eyes absent homolog 1	nuclear body|protein sumoylation|outflow tract morphogenesis|outer ear morphogenesis|anatomical structure development|middle ear morphogenesis|anatomical structure morphogenesis|regulation of neuron differentiation|extrinsic apoptotic signaling pathway in absence of ligand|chromatin organization|positive regulation of transcription by RNA polymerase II|double-strand break repair|nucleoplasm|senso…	eyes absent pthr10190
DNAJC2	UniProtKB:Q99543	DnaJ homolog subfamily C member 2	regulation of translational fidelity|DNA replication|regulation of cellular response to heat|ubiquitin modification-dependent histone binding|chromatin binding|'de novo' cotranslational protein folding|chromatin organization|nucleolus|ATPase activator activity|nucleoplasm|nucleus|nuclear membrane|RNA binding|protein binding|histone binding|positive regulation of DNA-templated transcription|cytopl…	dnaj homolog subfamily c member 2 pthr43999
KAT2B	UniProtKB:Q92831	Histone acetyltransferase KAT2B	acetyltransferase activity|regulation of DNA repair|RNA polymerase II transcription regulatory region sequence-specific DNA binding|kinetochore|cyclin-dependent protein serine/threonine kinase inhibitor activity|diamine N-acetyltransferase activity|peptide-lysine-N-acetyltransferase activity|positive regulation of gluconeogenesis|peptidyl-lysine acetylation|internal peptidyl-lysine acetylation|po…	gh11602p pthr45750
JARID2	UniProtKB:Q92833	Protein Jumonji	negative regulation of cardiac muscle cell proliferation|spleen development|histone H3K27 methyltransferase activity|thymus development|nucleoplasm|negative regulation of transcription by RNA polymerase II|chromatin remodeling|facultative heterochromatin formation|ubiquitin binding|stem cell differentiation|negative regulation of cardiac muscle hypertrophy|liver development|histone modification|p…	lysine-specific demethylase pthr10694
SF3B3	UniProtKB:Q15393	Splicing factor 3B subunit 3	U2-type prespliceosome assembly|histone H3 acetylation|RNA splicing|regulation of DNA repair|negative regulation of protein catabolic process|spliceosomal complex|U2-type spliceosomal complex|U2 snRNP|nucleolus|SAGA complex|protein-containing complex binding|mRNA splicing, via spliceosome|nucleoplasm|RNA splicing, via transesterification reactions|nucleus|U12-type spliceosomal complex|protein bin…	dna repair/rna processing cpsf family pthr10644
TOP2A	UniProtKB:P11388	DNA topoisomerase 2-alpha	embryonic cleavage|negative regulation of DNA duplex unwinding|sister chromatid segregation|protein C-terminus binding|DNA topoisomerase type II (double strand cut, ATP-hydrolyzing) complex|DNA ligation|DNA binding, bending|chromosome segregation|resolution of meiotic recombination intermediates|DNA topological change|regulation of circadian rhythm|positive regulation of transcription by RNA poly…	dna topoisomerase/gyrase pthr10169
TRAF6	UniProtKB:Q9Y4K3	TNF receptor-associated factor 6	positive regulation of JUN kinase activity|activation of NF-kappaB-inducing kinase activity|positive regulation of NIK/NF-kappaB signaling|protein kinase B binding|positive regulation of DNA-binding transcription factor activity|positive regulation of NF-kappaB transcription factor activity|cytosolic pattern recognition receptor signaling pathway|MyD88-dependent toll-like receptor signaling pathw…	tnf receptor associated factor pthr10131
C6orf89	UniProtKB:Q6UWU4	Bombesin receptor-activated protein C6orf89	positive regulation of histone deacetylase activity|wound healing|protein binding|epithelial cell proliferation|cytoplasm|positive regulation of cell cycle|Golgi membrane|midbody|nucleolus|plasma membrane	bombesin receptor-activated protein c6orf89 pthr35259
ING5	UniProtKB:Q8WYH8	Inhibitor of growth protein 5	negative regulation of growth|negative regulation of cell population proliferation|methylated histone binding|histone H4-K5 acetylation|apoptotic signaling pathway|histone H4-K12 acetylation|histone H4-K8 acetylation|nucleoplasm|fibroblast proliferation|regulation of developmental process|negative regulation of fibroblast proliferation|positive regulation of DNA-templated transcription|histone mo…	inhibitor of growth protein pthr10333
SPIN1	UniProtKB:Q9Y657	Spindlin-1	methylated histone binding|rRNA transcription|regulation of DNA-templated transcription|gamete generation|chromatin organization|nucleolus|nucleoplasm|nucleus|meiotic cell cycle|nuclear membrane|protein binding|positive regulation of DNA-templated transcription|spindle|Wnt signaling pathway|cytosol|positive regulation of Wnt signaling pathway	spindlin pthr10405
ZCWPW2	UniProtKB:Q504Y3	Zinc finger CW-type PWWP domain protein 2	nucleus|zinc ion binding|protein binding|methylated histone binding	uncharacterized pthr15999
H2BC15	UniProtKB:Q99877	Histone H2B type 1-N	DNA binding|nucleus|structural constituent of chromatin|extracellular exosome|protein heterodimerization activity|cytosol|nucleosome|nucleosome assembly|nucleoplasm	histone h2b pthr23428
PRMT1	UniProtKB:Q99873	Protein arginine N-methyltransferase 1	protein-arginine omega-N asymmetric methyltransferase activity|RNA splicing|protein-arginine omega-N monomethyltransferase activity|positive regulation of cell population proliferation|methyltransferase activity|histone H4-R3 methylation|methyl-CpG binding|positive regulation of erythrocyte differentiation|cardiac muscle tissue development|nucleoplasm|viral protein processing|RNA binding|histone …	protein arginine n-methyltransferase pthr11006
H2BC19P	UniProtKB:Q6DRA6	Putative histone H2B type 2-D	nucleus|DNA binding|structural constituent of chromatin|protein heterodimerization activity|nucleosome|nucleosome assembly	histone h2b pthr23428
SPIN2A	UniProtKB:Q99865	Spindlin-2A	protein binding|methylated histone binding|cytosol|regulation of DNA-templated transcription|gamete generation|regulation of cell cycle|cell cycle|nucleoplasm	spindlin pthr10405
SUPT6H	UniProtKB:Q7KZ85	Transcription elongation factor SPT6	mRNA transcription by RNA polymerase II|RNA splicing|transcription elongation factor complex|nucleosome binding|mRNA processing|nucleoplasm|transcription elongation by RNA polymerase II promoter|positive regulation of transcription elongation by RNA polymerase II|regulation of muscle cell differentiation|DNA binding|nucleosome organization|RNA binding|protein binding|regulation of mRNA processing…	transcription elongation factor spt6 pthr10145
CBX1	UniProtKB:P83916	Chromobox protein homolog 1	site of DNA damage|identical protein binding|methylated histone binding|chromatin binding|cellular response to DNA damage stimulus|chromosome, centromeric region|chromatin organization|chromatin|pericentric heterochromatin|nucleoplasm|negative regulation of transcription by RNA polymerase II|chromosome, telomeric region|DNA binding|heterochromatin|nucleus|male pronucleus|protein binding|histone m…	chromobox protein pthr22812
H2AC14	UniProtKB:Q99878	Histone H2A type 1-J	biological_process|nucleus|DNA binding|structural constituent of chromatin|extracellular exosome|protein heterodimerization activity|nucleosome|molecular_function	histone h2a pthr23430
H2BC14	UniProtKB:Q99879	Histone H2B type 1-M	DNA binding|nucleus|structural constituent of chromatin|extracellular exosome|protein heterodimerization activity|cytosol|nucleosome|nucleosome assembly|nucleoplasm	histone h2b pthr23428
H2BC13	UniProtKB:Q99880	Histone H2B type 1-L	DNA binding|nucleus|structural constituent of chromatin|protein binding|extracellular exosome|protein heterodimerization activity|cytosol|nucleosome|nucleosome assembly|nucleoplasm	histone h2b pthr23428
ELK4	UniProtKB:P28324	ETS domain-containing protein Elk-4	RNA polymerase II cis-regulatory region sequence-specific DNA binding|DNA-binding transcription activator activity, RNA polymerase II-specific|chromatin binding|positive regulation of transcription by RNA polymerase II|chromatin|DNA-binding transcription factor activity, RNA polymerase II-specific|nucleoplasm|regulation of transcription by RNA polymerase II|negative regulation of transcription by…	ets pthr11849
TAF7	UniProtKB:Q15545	Transcription initiation factor TFIID subunit 7	negative regulation of histone acetylation|histone H3 acetylation|positive regulation of transcription initiation by RNA polymerase II|regulation of DNA repair|transcription cis-regulatory region binding|transcription by RNA polymerase II|negative regulation of MHC class II biosynthetic process|negative regulation of MHC class I biosynthetic process|protein phosphorylation|positive regulation of …	transcription initiation factor tfiid 55 kd subunit-related pthr12228
TAF5	UniProtKB:Q15542	Transcription initiation factor TFIID subunit 5	mRNA transcription by RNA polymerase II|histone H3 acetylation|identical protein binding|transcription factor TFTC complex|positive regulation of transcription initiation by RNA polymerase II|regulation of DNA repair|DNA-templated transcription initiation|protein phosphorylation|chromatin|transcription initiation at RNA polymerase II promoter|regulation of transcription by RNA polymerase II|nucle…	transcription initiation factor tfiid pthr19879
LEO1	UniProtKB:Q8WVC0	RNA polymerase-associated protein LEO1	stem cell population maintenance|negative regulation of myeloid cell differentiation|histone monoubiquitination|mRNA polyadenylation|fibrillar center|transcription elongation by RNA polymerase II promoter|nucleoplasm|positive regulation of transcription elongation by RNA polymerase II|nucleus|centrosome|protein binding|endodermal cell fate commitment|RNA polymerase II C-terminal domain phosphoser…	leo1 protein pthr23146
MIER3	UniProtKB:Q7Z3K6	Mesoderm induction early response protein 3	negative regulation of transcription by RNA polymerase II|nucleus|histone deacetylase binding|transcription corepressor activity|protein-containing complex|nucleoplasm	metastasis-associated protein and mesoderm induction early response protein pthr10865
SAMD7	UniProtKB:Q7Z3H4	Sterile alpha motif domain-containing protein 7	negative regulation of gene expression|nucleus|protein binding|negative regulation of DNA-templated transcription|cytoplasm|histone binding|chromatin binding	polycomb group protein pthr12247
GTF2B	UniProtKB:Q00403	Transcription initiation factor IIB	nuclear body|acetyltransferase activity|cell division site|RNA polymerase II transcription regulator complex|RNA polymerase II core promoter sequence-specific DNA binding|transcription by RNA polymerase II|positive regulation of core promoter binding|kinetochore|chromosome|RNA polymerase II complex binding|transcription initiation at RNA polymerase II promoter|nucleoplasm|viral transcription|spin…	transcription initiation factor iib-related pthr11618
TGM2	UniProtKB:P21980	Protein-glutamine gamma-glutamyltransferase 2	peptide noradrenalinyltransferase activity|peptide histaminyltransferase activity|salivary gland cavitation|cellular response to serotonin|collagen-containing extracellular matrix|negative regulation of endoplasmic reticulum calcium ion concentration|positive regulation of cell adhesion|branching involved in salivary gland morphogenesis|positive regulation of GTPase activity|bone development|GTP …	protein-glutamine gamma-glutamyltransferase pthr11590
KANSL1	UniProtKB:Q7Z3B3	KAT8 regulatory NSL complex subunit 1	histone acetyltransferase binding|regulation of dosage compensation by inactivation of X chromosome|histone H4-K5 acetylation|histone H4-K8 acetylation|kinetochore|chromatin organization|histone H4-K16 acetylation|NSL complex|nucleoplasm|histone acetyltransferase complex|nucleus|protein binding|positive regulation of DNA-templated transcription|positive regulation of histone H3-K4 methylation|MLL…	non-specific lethal 1, isoform m pthr22443
ZNF217	UniProtKB:O75362	Zinc finger protein 217	nuclear speck|RNA polymerase II cis-regulatory region sequence-specific DNA binding|transcription cis-regulatory region binding|regulation of DNA-templated transcription|histone deacetylase complex|DNA-binding transcription repressor activity, RNA polymerase II-specific|nucleoplasm|DNA-binding transcription factor activity, RNA polymerase II-specific|negative regulation of transcription by RNA po…	zinc finger protein pthr45925
KDM8	UniProtKB:Q8N371	Bifunctional peptidase and arginyl-hydroxylase JMJD5	methylated histone binding|2-oxoglutarate-dependent dioxygenase activity|endopeptidase activity|aminopeptidase activity|chromatin binding|chromosome|chromatin organization|nucleoplasm|protein destabilization|nucleus|circadian regulation of gene expression|protein binding|G2/M transition of mitotic cell cycle|negative regulation of DNA-templated transcription|metal ion binding|positive regulation …	hypoxia-inducible factor 1 alpha inhibitor-related pthr12461
MIER2	UniProtKB:Q8N344	Mesoderm induction early response protein 2	negative regulation of transcription by RNA polymerase II|nucleus|protein binding|histone deacetylase activity|histone deacetylase binding|cytoplasm|transcription corepressor activity|protein-containing complex|histone deacetylation|nucleoplasm	metastasis-associated protein and mesoderm induction early response protein pthr10865
H2AC11	UniProtKB:P0C0S8	Histone H2A type 1	biological_process|nucleus|DNA binding|structural constituent of chromatin|protein binding|extracellular exosome|protein heterodimerization activity|nucleosome|enzyme binding	histone h2a pthr23430
H1-10	UniProtKB:Q92522	Histone H1.10	nucleus|structural constituent of chromatin|RNA binding|cadherin binding|nucleosomal DNA binding|chromosome condensation|double-stranded DNA binding|nucleolus|nucleosome|nucleosome assembly|nucleoplasm|negative regulation of DNA recombination	histone h1 pthr11467
BAP1	UniProtKB:Q92560	Ubiquitin carboxyl-terminal hydrolase BAP1	protein modification process|monoubiquitinated protein deubiquitination|negative regulation of cell population proliferation|regulation of cytokine production involved in inflammatory response|chromatin organization|mitotic cell cycle|erythrocyte maturation|nucleoplasm|negative regulation of DNA-templated transcription|macrophage homeostasis|leukocyte proliferation|in utero embryonic development|…	ubiquitin carboxyl-terminal hydrolase pthr10589
MBLAC1	UniProtKB:A4D2B0	Metallo-beta-lactamase domain-containing protein 1	RNA phosphodiester bond hydrolysis, endonucleolytic|nucleus|positive regulation of G1/S transition of mitotic cell cycle|metal ion binding|cytoplasm|histone mRNA metabolic process|mRNA 3'-end processing|cytosol|endoribonuclease activity	uncharacterized pthr23200
HASPIN	UniProtKB:Q8TF76	Serine/threonine-protein kinase haspin	mitotic spindle assembly checkpoint signaling|mitotic sister chromatid cohesion|protein kinase activity|chromosome|chromatin organization|protein phosphorylation|mitotic cell cycle|nucleoplasm|ATP binding|nucleus|centrosome|protein binding|cytoplasm|histone H3T3 kinase activity|histone modification|spindle|protein serine kinase activity|intracellular signal transduction|protein localization to ch…	interleukin-1 receptor-associated kinase pthr24419
CBX8	UniProtKB:Q9HC52	Chromobox protein homolog 8	PRC1 complex|methylated histone binding|chromatin binding|chromatin organization|chromatin|nucleoplasm|negative regulation of transcription by RNA polymerase II|heterochromatin|nucleus|protein binding|ubiquitin-protein transferase activator activity|single-stranded RNA binding|regulation of catalytic activity|PcG protein complex|histone ubiquitination	polycomb group protein pc pthr46389
ABRAXAS1	UniProtKB:Q6UWZ7	BRCA1-A complex subunit Abraxas 1	positive regulation of DNA repair|mitotic G2 DNA damage checkpoint signaling|nuclear body|mitotic G2/M transition checkpoint|polyubiquitin modification-dependent protein binding|regulation of DNA repair|chromatin organization|double-strand break repair|nucleoplasm|microtubule binding|nucleus|protein binding|attachment of spindle microtubules to kinetochore|BRCA1-A complex|histone H2A K63-linked d…	abraxas family member pthr31728
KAT6B	UniProtKB:Q8WYB5	Histone acetyltransferase KAT6B	histone H3 acetylation|DNA-templated transcription|regulation of DNA-templated transcription|nucleosome|positive regulation of transcription by RNA polymerase II|peptide-lysine-N-acetyltransferase activity|nucleosome assembly|nucleoplasm|DNA binding|histone acetyltransferase activity|nucleus|regulation of developmental process|regulation of hemopoiesis|protein binding|transcription coregulator ac…	histone acetyltransferase pthr10615
UFL1	UniProtKB:O94874	E3 UFM1-protein ligase 1	DNA repair|site of double-strand break|positive regulation of cell population proliferation|regulation of I-kappaB kinase/NF-kappaB signaling|protein K69-linked ufmylation|neuron projection|endoplasmic reticulum membrane|histone modification|osteoblast differentiation|cytosol|negative regulation of protein ubiquitination|protein kinase binding|response to L-glutamate|regulation of protein localiz…	e3 ufm1-protein ligase 1 pthr31057
CDK1	UniProtKB:P06493	Cyclin-dependent kinase 1	DNA repair|positive regulation of cardiac muscle cell proliferation|mitotic G2 DNA damage checkpoint signaling|centrosome cycle|response to axon injury|response to toxic substance|endoplasmic reticulum membrane|chromosome, telomeric region|cyclin B1-CDK1 complex|apoptotic process|histone modification|protein localization to kinetochore|cytosol|Hsp70 protein binding|positive regulation of G2/M tra…	cell division protein kinase pthr24056
AUTS2	UniProtKB:Q8WXX7	Autism susceptibility gene 2 protein	positive regulation of lamellipodium assembly|positive regulation of Rac protein signal transduction|chromatin binding|positive regulation of transcription by RNA polymerase II|cellular_component|growth cone|dendrite extension|nucleus|neuron migration|protein binding|axon extension|cytoplasm|positive regulation of histone H3-K4 methylation|positive regulation of histone H4-K16 acetylation|actin c…	fibrosin family member pthr14429
DNAJC9	UniProtKB:Q8WXX5	DnaJ homolog subfamily C member 9	heat shock protein binding|positive regulation of ATP-dependent activity|nucleosome assembly|plasma membrane|nucleoplasm|nucleus|extracellular space|protein binding|histone binding|cytoplasm|chaperone binding|cytosol|chaperone complex	dnaj homolog subfamily c member 9 pthr44144
RAD9A	UniProtKB:Q99638	Cell cycle checkpoint control protein RAD9A	protein kinase binding|nucleic acid phosphodiester bond hydrolysis|DNA repair|histone deacetylase binding|positive regulation of intrinsic apoptotic signaling pathway in response to DNA damage|intrinsic apoptotic signaling pathway in response to DNA damage|cellular response to DNA damage stimulus|exodeoxyribonuclease III activity|nucleoplasm|3'-5' exonuclease activity|DNA damage checkpoint signal…	dna repair protein rad9 pthr15237
SETD7	UniProtKB:Q8WTS6	Histone-lysine N-methyltransferase SETD7	heterochromatin organization|regulation of DNA-templated transcription|chromosome|chromatin binding|cellular response to DNA damage stimulus|chromatin organization|nucleolus|nucleoplasm|nucleus|p53 binding|protein binding|histone lysine methylation|regulation of histone H3-K9 methylation|histone lysine N-methyltransferase activity|peptidyl-lysine monomethylation|protein-lysine N-methyltransferase…	histone-lysine n-methyltransferase setd7 pthr46820
GFI1	UniProtKB:Q99684	Zinc finger protein Gfi-1	nuclear body|hemopoiesis|RNA polymerase II cis-regulatory region sequence-specific DNA binding|transcription cis-regulatory region binding|DNA-binding transcription repressor activity, RNA polymerase II-specific|negative regulation of transcription by RNA polymerase II|DNA-binding transcription factor activity|negative regulation of calcidiol 1-monooxygenase activity|negative regulation of DNA-te…	zinc finger protein pthr24404
H2BW1	UniProtKB:Q7Z2G1	Histone H2B type W-T	DNA binding|structural constituent of chromatin|nuclear membrane|protein binding|protein heterodimerization activity|nucleosome|nucleosome assembly|nucleoplasm	histone h2b pthr23428
NFYC	UniProtKB:Q13952	Nuclear transcription factor Y subunit gamma	histone H3-K4 trimethylation|CCAAT-binding factor complex|RNA polymerase II transcription regulator complex|RNA polymerase II cis-regulatory region sequence-specific DNA binding|regulation of histone acetylation|transcription cis-regulatory region binding|regulation of DNA-templated transcription|DNA-binding transcription activator activity, RNA polymerase II-specific|protein folding|positive reg…	histone-like transcription factor ccaat-related pthr10252
USP49	UniProtKB:Q70CQ1	Ubiquitin carboxyl-terminal hydrolase 49	cysteine-type deubiquitinase activity|protein deubiquitination|zinc ion binding|protein binding|histone binding|cytoplasm|cysteine-type endopeptidase activity|histone H2B conserved C-terminal lysine deubiquitination|chromatin organization|mRNA splicing, via spliceosome|ubiquitin-dependent protein catabolic process|nucleoplasm	ubiquitin carboxyl-terminal hydrolase pthr21646
CHD1L	UniProtKB:Q86WJ1	Chromodomain-helicase-DNA-binding protein 1-like	ATP hydrolysis activity|DNA repair|site of double-strand break|nucleosome binding|cellular response to DNA damage stimulus|plasma membrane|nucleoplasm|nucleotide binding|ATP binding|nucleus|DNA helicase activity|chromatin remodeling|protein binding|ATP-dependent chromatin remodeler activity|DNA duplex unwinding|cytosol|histone reader activity|poly-ADP-D-ribose modification-dependent protein bindi…	chromodomain-helicase-dna-binding protein 1-like pthr47157
H2BC26	UniProtKB:Q8N257	Histone H2B type 3-B	nucleus|DNA binding|structural constituent of chromatin|protein heterodimerization activity|cytosol|nucleosome|molecular_function|nucleosome assembly|nucleoplasm	histone h2b pthr23428
IGF2	UniProtKB:P01344	Insulin-like growth factor II	activation of transmembrane receptor protein tyrosine kinase activity|growth factor activity|insulin receptor signaling pathway|positive regulation of cell population proliferation|positive regulation of vascular endothelial cell proliferation|embryonic placenta morphogenesis|integrin binding|receptor ligand activity|positive regulation of mitotic nuclear division|positive regulation of skeletal …	insulin-like growth factor ii pthr46886
SP1	UniProtKB:P08047	Transcription factor Sp1	positive regulation by host of viral transcription|HMG box domain binding|protein C-terminus binding|RNA polymerase II cis-regulatory region sequence-specific DNA binding|positive regulation of vascular endothelial cell proliferation|RNA polymerase II transcription regulatory region sequence-specific DNA binding|double-stranded DNA binding|transcription cis-regulatory region binding|DNA-binding t…	krueppel-like transcription factor pthr23235
H2AC25	UniProtKB:Q7L7L0	Histone H2A type 3	DNA binding|nucleus|structural constituent of chromatin|protein binding|UV-damage excision repair|extracellular exosome|protein heterodimerization activity|nucleosome|nucleosome disassembly	histone h2a pthr23430
H2BC11	UniProtKB:P06899	Histone H2B type 1-J	CENP-A containing nucleosome|defense response to Gram-negative bacterium|nucleosome|protein localization to CENP-A containing chromatin|plasma membrane|nucleosome assembly|lipopolysaccharide binding|antimicrobial humoral immune response mediated by antimicrobial peptide|nucleoplasm|DNA binding|nucleus|structural constituent of chromatin|extracellular space|protein binding|innate immune response i…	histone h2b pthr23428
LRRK2	UniProtKB:Q5S007	Leucine-rich repeat serine/threonine-protein kinase 2	regulation of kidney size|negative regulation of thioredoxin peroxidase activity by peptidyl-threonine phosphorylation|determination of adult lifespan|protein localization|positive regulation of programmed cell death|JNK cascade|neuromuscular junction development|growth cone|dendrite|multivesicular body, internal vesicle|microvillus|terminal bouton|intracellular membrane-bounded organelle|glutama…	leucine-rich repeat-containing pthr45752
H2BC20P	UniProtKB:Q6DN03	Putative histone H2B type 2-C	nucleus|DNA binding|structural constituent of chromatin|protein heterodimerization activity|nucleosome|nucleosome assembly	histone h2b pthr23428
H2AP	UniProtKB:O75409	Huntingtin-interacting protein M	DNA binding|structural constituent of chromatin|protein binding|protein heterodimerization activity|nucleosome	histone h2a pthr23430
BRMS1	UniProtKB:Q9HCU9	Breast cancer metastasis-suppressor 1	histone deacetylase binding|negative regulation of NF-kappaB transcription factor activity|positive regulation of protein deacetylation|regulation of apoptotic process|negative regulation of stem cell population maintenance|positive regulation of stem cell population maintenance|nucleoplasm|NF-kappaB binding|negative regulation of transcription by RNA polymerase II|nucleus|protein binding|negativ…	breast cancer metastasis-suppressor 1 pthr21964
ZNF304	UniProtKB:Q9HCX3	Zinc finger protein 304	negative regulation of chromatin binding|RNA polymerase II cis-regulatory region sequence-specific DNA binding|Ras protein signal transduction|positive regulation of histone H3-K27 trimethylation|positive regulation of histone H3-K9 trimethylation|chromatin organization|positive regulation of transcription by RNA polymerase II|positive regulation of angiogenesis|regulation of transcription by RNA…	ip01015p-related pthr24377
DTX3L	UniProtKB:Q8TDB6	E3 ubiquitin-protein ligase DTX3L	positive regulation of protein binding|positive regulation of chromatin binding|ubiquitin protein ligase activity|protein transport|chromatin organization|double-strand break repair|nucleoplasm|negative regulation of ubiquitin-protein transferase activity|early endosome|enzyme inhibitor activity|positive regulation of DNA-templated transcription|defense response to virus|cytosol|protein autoubiqu…	deltex-related pthr12622
CHD5	UniProtKB:Q8TDI0	Chromodomain-helicase-DNA-binding protein 5	histone H4 acetylation|ATP hydrolysis activity|negative regulation of cell population proliferation|nuclear speck|cerebral cortex neuron differentiation|nucleoplasm|negative regulation of transcription by RNA polymerase II|ATP binding|histone H3-K27 trimethylation|chromatin remodeling|DNA duplex unwinding|ATP-dependent chromatin remodeler activity|cytosol|sperm DNA condensation|positive regulatio…	chromodomain-helicase-dna-binding protein 3-related-related pthr45623
GCG	UniProtKB:P01275	Pro-glucagon	positive regulation of protein binding|feeding behavior|extracellular region|hormone activity|positive regulation of gluconeogenesis|negative regulation of execution phase of apoptosis|regulation of insulin secretion|endoplasmic reticulum lumen|protein kinase A signaling|positive regulation of insulin secretion involved in cellular response to glucose stimulus|positive regulation of peptidyl-seri…	glucagon pthr11418
MIER1	UniProtKB:Q8N108	Mesoderm induction early response protein 1	histone deacetylase binding|positive regulation of I-kappaB kinase/NF-kappaB signaling|regulation of DNA-templated transcription|nucleoplasm|negative regulation of transcription by RNA polymerase II|nucleus|chromatin remodeling|protein binding|histone deacetylase activity|cytoplasm|transcription corepressor activity|transcription repressor complex|protein-containing complex|histone deacetylation	metastasis-associated protein and mesoderm induction early response protein pthr10865
MAGEA12	UniProtKB:P43365	Melanoma-associated antigen 12	negative regulation of transcription by RNA polymerase II|biological_process|nucleus|protein binding|histone deacetylase binding|cellular_component|molecular_function	melanoma-associated antigen mage antigen pthr11736
MAGEA11	UniProtKB:P43364	Melanoma-associated antigen 11	negative regulation of transcription by RNA polymerase II|nucleus|protein binding|nuclear body|histone deacetylase binding|cytosol|nucleoplasm	melanoma-associated antigen mage antigen pthr11736
MAGEA10	UniProtKB:P43363	Melanoma-associated antigen 10	negative regulation of transcription by RNA polymerase II|nucleus|histone deacetylase binding|cytosol|nucleoplasm	melanoma-associated antigen mage antigen pthr11736
MAGEA9	UniProtKB:P43362	Melanoma-associated antigen 9	negative regulation of transcription by RNA polymerase II|biological_process|nucleus|protein binding|histone deacetylase binding|cellular_component|molecular_function	melanoma-associated antigen mage antigen pthr11736
MAGEA8	UniProtKB:P43361	Melanoma-associated antigen 8	negative regulation of transcription by RNA polymerase II|biological_process|nucleus|protein binding|histone deacetylase binding|cellular_component|molecular_function	melanoma-associated antigen mage antigen pthr11736
MAGEA6	UniProtKB:P43360	Melanoma-associated antigen 6	negative regulation of transcription by RNA polymerase II|nucleus|protein binding|histone deacetylase binding|negative regulation of autophagy|cellular_component|molecular_function	melanoma-associated antigen mage antigen pthr11736
KMT5C	UniProtKB:Q86Y97	Histone-lysine N-methyltransferase KMT5C	DNA repair|histone H4-K20 dimethylation|S-adenosyl-L-methionine binding|positive regulation of isotype switching|condensed chromosome, centromeric region|chromatin binding|chromatin organization|pericentric heterochromatin|histone H4K20 methyltransferase activity|nucleoplasm|heterochromatin|nucleus|protein binding|histone binding|metal ion binding|histone lysine N-methyltransferase activity|histo…	suppressor of variegation 4-20-related pthr12977
MAGEA5P	UniProtKB:P43359	Putative melanoma-associated antigen 5P	regulation of chromosome segregation|negative regulation of transcription by RNA polymerase II|nucleus|histone deacetylase binding|cellular_component|molecular_function	melanoma-associated antigen mage antigen pthr11736
MAGEA4	UniProtKB:P43358	Melanoma-associated antigen 4	negative regulation of transcription by RNA polymerase II|nucleus|protein binding|histone deacetylase binding|negative regulation of apoptotic process|positive regulation of cell cycle|cellular_component|molecular_function	melanoma-associated antigen mage antigen pthr11736
MAGEA3	UniProtKB:P43357	Melanoma-associated antigen 3	negative regulation of transcription by RNA polymerase II|nucleus|protein binding|histone deacetylase binding|negative regulation of protein processing|caspase binding|negative regulation of autophagy|negative regulation of cysteine-type endopeptidase activity involved in apoptotic process|endoplasmic reticulum|negative regulation of endoplasmic reticulum stress-induced intrinsic apoptotic signal…	melanoma-associated antigen mage antigen pthr11736
MAGEA2	UniProtKB:P43356	Melanoma-associated antigen 2	histone deacetylase binding|PML body|protein catabolic process|cellular senescence|negative regulation of protein acetylation|negative regulation of transcription by RNA polymerase II|nucleus|protein binding|ubiquitin protein ligase binding|positive regulation of ubiquitin-protein transferase activity|signal transduction by p53 class mediator|negative regulation of protein sumoylation|DNA-binding…	melanoma-associated antigen mage antigen pthr11736
MAGEA1	UniProtKB:P43355	Melanoma-associated antigen 1	negative regulation of transcription by RNA polymerase II|nucleus|protein binding|histone deacetylase binding|cytoplasm|negative regulation of Notch signaling pathway|plasma membrane	melanoma-associated antigen mage antigen pthr11736
CHTOP	UniProtKB:Q9Y3Y2	Chromatin target of PRMT1 protein	cytoplasmic ribonucleoprotein granule|positive regulation of ATP-dependent activity|positive regulation of histone methylation|nuclear speck|positive regulation of cell population proliferation|positive regulation of helicase activity|nucleolus|transcription export complex|methyl-CpG binding|nucleoplasm|mRNA export from nucleus|nucleus|RNA binding|protein binding|in utero embryonic development|mR…	rna and export factor binding protein pthr19965
PARP9	UniProtKB:Q8IXQ6	Protein mono-ADP-ribosyltransferase PARP9	site of DNA damage|positive regulation of chromatin binding|positive regulation of tyrosine phosphorylation of STAT protein|NAD+ ADP-ribosyltransferase activity|double-strand break repair|nucleoplasm|negative regulation of transcription by RNA polymerase II|viral protein processing|enzyme inhibitor activity|positive regulation of DNA-templated transcription|NAD+-protein ADP-ribosyltransferase act…	parp/zinc finger ccch type domain containing protein pthr14453
YWHAB	UniProtKB:P31946	14-3-3 protein beta/alpha	protein domain specific binding|identical protein binding|histone deacetylase binding|signal transduction|vacuolar membrane|protein kinase inhibitor activity|negative regulation of G protein-coupled receptor signaling pathway|protein targeting|protein binding|perinuclear region of cytoplasm|extracellular exosome|negative regulation of catalytic activity|cytoplasmic sequestering of protein|focal a…	14-3-3 protein pthr18860
H3-7	UniProtKB:Q5TEC6	Histone H3-7	DNA binding|nucleus|structural constituent of chromatin|protein heterodimerization activity|nucleosome	histone h3 pthr11426
HDAC2	UniProtKB:Q92769	Histone deacetylase 2	response to hyperoxia|regulation of cell fate specification|positive regulation of tyrosine phosphorylation of STAT protein|positive regulation of male mating behavior|embryonic digit morphogenesis|positive regulation of oligodendrocyte differentiation|chromosome, telomeric region|circadian regulation of gene expression|negative regulation of DNA binding|RNA binding|positive regulation of collage…	histone deacetylase pthr10625
RNF2	UniProtKB:Q99496	E3 ubiquitin-protein ligase RING2	histone H2A-K119 monoubiquitination|ubiquitin protein ligase activity|nuclear body|PRC1 complex|mitotic cell cycle|nucleoplasm|negative regulation of transcription by RNA polymerase II|anterior/posterior axis specification|chromatin remodeling|histone H2A monoubiquitination|gastrulation with mouth forming second|PcG protein complex|RING-like zinc finger domain binding|MLL1 complex|germ cell devel…	e3 ubiquitin-protein ligase ring1 / ring 2 family member pthr46076
PARK7	UniProtKB:Q99497	Parkinson disease protein 7	DNA repair|protein deglycation, methylglyoxal removal|glutathione deglycation|negative regulation of TRAIL-activated apoptotic signaling pathway|adult locomotory behavior|negative regulation of protein acetylation|positive regulation of DNA-binding transcription factor activity|methylglyoxal metabolic process|regulation of androgen receptor signaling pathway|inflammatory response|copper ion bindi…	protein/nucleic acid deglycase dj-1-related pthr48094
DPF1	UniProtKB:Q92782	Zinc finger protein neuro-d4	zinc ion binding|regulation of mitotic metaphase/anaphase transition|DNA-templated transcription|nervous system development|positive regulation of cell differentiation|regulation of nucleotide-excision repair|positive regulation of transcription by RNA polymerase II|chromatin|regulation of transcription by RNA polymerase II|chromatin remodeling|transcription coregulator activity|negative regulati…	histone acetyltransferase pthr10615
DPF3	UniProtKB:Q92784	Zinc finger protein DPF3	biological_process|SWI/SNF complex|zinc ion binding|regulation of mitotic metaphase/anaphase transition|DNA-templated transcription|nervous system development|positive regulation of cell differentiation|positive regulation of myoblast differentiation|brahma complex|regulation of nucleotide-excision repair|positive regulation of transcription by RNA polymerase II|chromatin|regulation of transcript…	histone acetyltransferase pthr10615
DPF2	UniProtKB:Q92785	Zinc finger protein ubi-d4	regulation of mitotic metaphase/anaphase transition|nervous system development|apoptotic signaling pathway|regulation of nucleotide-excision repair|positive regulation of transcription by RNA polymerase II|positive regulation of stem cell population maintenance|nucleoplasm|negative regulation of transcription by RNA polymerase II|chromatin remodeling|negative regulation of DNA-templated transcrip…	histone acetyltransferase pthr10615
CREBBP	UniProtKB:Q92793	CREB-binding protein	nuclear body|acetyltransferase activity|regulation of cellular response to heat|positive regulation of transcription by RNA polymerase II|MRF binding|peptide-lysine-N-acetyltransferase activity|transcription coactivator binding|stimulatory C-type lectin receptor signaling pathway|regulation of smoothened signaling pathway|embryonic digit morphogenesis|nucleoplasm|negative regulation of transcript…	cbp/p300-related pthr13808
KAT6A	UniProtKB:Q92794	Histone acetyltransferase KAT6A	histone H3 acetylation|acetyltransferase activity|PML body|nuclear speck|cellular senescence|histone H4K16 acetyltransferase activity|animal organ development|nucleolus|positive regulation of transcription by RNA polymerase II|nucleoplasm|regulation of developmental process|negative regulation of DNA-templated transcription|positive regulation of DNA-templated transcription|cytosol|histone H3K14 …	histone acetyltransferase pthr10615
EGR1	UniProtKB:P18146	Early growth response protein 1	double-stranded methylated DNA binding|circadian temperature homeostasis|RNA polymerase II cis-regulatory region sequence-specific DNA binding|RNA polymerase II transcription regulatory region sequence-specific DNA binding|transcription cis-regulatory region binding|DNA-binding transcription activator activity, RNA polymerase II-specific|regulation of transcription from RNA polymerase II promoter…	krueppel-like transcription factor pthr23235
NPM1	UniProtKB:P06748	Nucleophosmin	DNA repair|positive regulation of translation|centrosome cycle|positive regulation of cell cycle G2/M phase transition|nuclear speck|ribosomal small subunit binding|protein localization|ribosomal large subunit binding|ribosome assembly|intracellular protein transport|protein kinase inhibitor activity|positive regulation of NF-kappaB transcription factor activity|cell volume homeostasis|nucleocyto…	nucleoplasmin pthr22747
RNF8	UniProtKB:O76064	E3 ubiquitin-protein ligase RNF8	ubiquitin protein ligase activity|site of double-strand break|interstrand cross-link repair|double-strand break repair via nonhomologous end joining|double-strand break repair|nucleoplasm|cell division|chromosome, telomeric region|ubiquitin binding|cytosol|response to ionizing radiation|isotype switching|protein autoubiquitination|positive regulation of DNA repair|zinc ion binding|identical prote…	e3 ubiquitin-protein ligase rnf8 pthr15067
NCOA1	UniProtKB:Q15788	Nuclear receptor coactivator 1	nuclear receptor binding|regulation of cellular response to insulin stimulus|RNA polymerase II transcription regulator complex|positive regulation of adipose tissue development|positive regulation of neuron differentiation|positive regulation of transcription from RNA polymerase II promoter by galactose|cellular response to Thyroglobulin triiodothyronine|positive regulation of transcription by RN…	nuclear receptor coactivator pthr10684
GATAD2B	UniProtKB:Q8WXI9	Transcriptional repressor p66-beta	zinc ion binding|regulation of cell fate specification|nuclear speck|nucleosomal DNA binding|sequence-specific DNA binding|chromatin|nucleoplasm|negative regulation of transcription by RNA polymerase II|chromosome, telomeric region|chromatin remodeling|protein binding|negative regulation of DNA-templated transcription|positive regulation of DNA-templated transcription|regulation of stem cell diff…	transcriptional repressor p66-related pthr13455
TAF1L	UniProtKB:Q8IZX4	Transcription initiation factor TFIID subunit 1-like	male meiotic nuclear division|protein serine/threonine kinase activity|cellular_component|regulation of transcription by RNA polymerase II|nucleoplasm|DNA binding|histone acetyltransferase activity|RNA polymerase II preinitiation complex assembly|transcription factor TFIID complex|positive regulation of DNA-templated transcription|histone modification|RNA polymerase II general transcription initi…	transcription initiation factor tfiid pthr13900
BRMS1L	UniProtKB:Q5PSV4	Breast cancer metastasis-suppressor 1-like protein	negative regulation of transcription by RNA polymerase II|nucleus|protein binding|histone deacetylase binding|Sin3 complex|negative regulation of stem cell population maintenance|histone deacetylation|negative regulation of cell migration|negative regulation of transforming growth factor beta receptor signaling pathway|positive regulation of stem cell population maintenance|Sin3-type complex	breast cancer metastasis-suppressor 1 pthr21964
APLNR	UniProtKB:P35414	Apelin receptor	apelin receptor signaling pathway|positive regulation of histone deacetylation|atrioventricular valve development|endocardial cushion formation|vasculogenesis|positive regulation of blood vessel endothelial cell proliferation involved in sprouting angiogenesis|venous blood vessel development|positive regulation of angiogenesis|adult heart development|heart development|G protein-coupled receptor a…	b2 bradykinin receptor/angiotensin ii receptor pthr24228
H2BC5	UniProtKB:P58876	Histone H2B type 1-D	nucleus|DNA binding|structural constituent of chromatin|protein binding|extracellular exosome|protein heterodimerization activity|cytosol|nucleosome|molecular_function|nucleosome assembly|nucleoplasm	histone h2b pthr23428
N6AMT1	UniProtKB:Q9Y5N5	Methyltransferase N6AMT1	protein methyltransferase activity|S-adenosyl-L-methionine binding|chromatin organization|S-adenosylmethionine-dependent methyltransferase activity|toxin metabolic process|site-specific DNA-methyltransferase (adenine-specific) activity|nucleic acid binding|nucleus|positive regulation of cell growth|protein binding|histone lysine methylation|histone lysine N-methyltransferase activity|methylarsoni…	methyltransferase n6amt1 pthr45875
PRPF31	UniProtKB:Q8WWY3	U4/U6 small nuclear ribonucleoprotein Prp31	identical protein binding|nuclear speck|U4atac snRNP|Cajal body|U2-type spliceosomal complex|spliceosomal tri-snRNP complex assembly|mRNA splicing, via spliceosome|nucleoplasm|U4 snRNP|nucleus|RNA binding|protein binding|precatalytic spliceosome|ribonucleoprotein complex binding|snRNP binding|ribonucleoprotein complex localization|U4/U6 x U5 tri-snRNP complex|spliceosomal tri-snRNP complex|U2-typ…	pre-mrna splicing factor prp31 pthr13904
VRK1	UniProtKB:Q99986	Serine/threonine-protein kinase VRK1	mitotic nuclear membrane disassembly|protein autophosphorylation|protein phosphorylation|nucleolus|Golgi stack|nucleoplasm|cell division|ATP binding|histone modification|cytosol|protein serine kinase activity|positive regulation of protein localization to chromatin|protein kinase binding|signal transduction|Golgi disassembly|histone H3S10 kinase activity|protein kinase activity|protein serine/thr…	casein kinase-related pthr11909
BARD1	UniProtKB:Q99728	BRCA1-associated RING domain protein 1	DNA repair|mitotic G2/M transition checkpoint|regulation of DNA repair|nuclear speck|negative regulation of cell cycle|nucleoplasm|RNA binding|DNA strand resection involved in replication fork processing|histone H2A monoubiquitination|protein heterodimerization activity|cellular response to ionizing radiation|regulation of cell cycle|BRCA1-BARD1 complex|kinase binding|protein autoubiquitination|c…	ankyrin repeat domain-containing protein 39-related pthr24171
NCOR2	UniProtKB:Q9Y618	Nuclear receptor corepressor 2	nuclear body|negative regulation of miRNA transcription|Notch binding|lactation|protein-containing complex binding|negative regulation of androgen receptor signaling pathway|nucleoplasm|negative regulation of transcription by RNA polymerase II|negative regulation of DNA-templated transcription|nuclear glucocorticoid receptor binding|estrous cycle|histone deacetylase binding|cerebellum development…	nuclear receptor co-repressor related ncor pthr13992
PHIP	UniProtKB:Q8WWQ0	PH-interacting protein	regulation of cell shape|cytoskeleton organization|regulation of cell morphogenesis|insulin receptor signaling pathway|positive regulation of cell population proliferation|positive regulation of mitotic nuclear division|positive regulation of transcription by RNA polymerase II|insulin receptor binding|positive regulation of insulin-like growth factor receptor signaling pathway|regulation of trans…	wd repeat domain 9 pthr16266
BRCA1	UniProtKB:P38398	Breast cancer type 1 susceptibility protein	tubulin binding|DNA repair|mitotic G2 DNA damage checkpoint signaling|response to estrogen|nuclear body|centrosome cycle|regulation of DNA repair|transcription cis-regulatory region binding|chromosome segregation|gamma-tubulin ring complex|positive regulation of angiogenesis|male germ cell nucleus|XY body|p53 binding|RNA binding|DNA strand resection involved in replication fork processing|histone…	breast cancer type 1 susceptibility protein brca1 pthr13763
TWIST1	UniProtKB:Q15672	Twist-related protein 1	cranial suture morphogenesis|negative regulation of phosphatidylinositol 3-kinase signaling|RNA polymerase II transcription regulatory region sequence-specific DNA binding|cardiac neural crest cell migration involved in outflow tract morphogenesis|positive regulation of angiogenesis|negative regulation of striated muscle tissue development|bHLH transcription factor binding|embryonic digit morphog…	basic helix-loop-helix transcription factor, twist pthr23349
H2AZ2	UniProtKB:Q71UI9	Histone H2A.V	biological_process|nucleus|DNA binding|structural constituent of chromatin|extracellular exosome|protein heterodimerization activity|nucleosome|molecular_function|molecular adaptor activity	histone h2a pthr23430
PTMA	UniProtKB:P06454	Prothymosin alpha	nucleus|protein binding|DNA-templated transcription|histone binding|negative regulation of apoptotic process|ion binding|cytosol|positive regulation of transcription by RNA polymerase II|DNA-binding transcription factor binding|nucleoplasm	prothymosin alpha pthr22745
JMJD1C	UniProtKB:Q15652	Probable JmjC domain-containing histone demethylation protein 2C	chromatin DNA binding|DNA-templated transcription|regulation of DNA-templated transcription|histone deacetylase complex|blood coagulation|chromatin organization|chromatin|nuclear thyroid hormone receptor binding|nucleoplasm|regulation of transcription by RNA polymerase II|dioxygenase activity|protein binding|transcription coregulator activity|metal ion binding|histone H3K9 demethylase activity|hi…	jmjc domain-containing histone demethylation protein pthr12549
TRIP4	UniProtKB:Q15650	Activating signal cointegrator 1	nuclear receptor binding|nuclear body|ribosome disassembly|protease binding|activating signal cointegrator 1 complex|nucleoplasm|positive regulation of DNA-templated transcription|rescue of stalled ribosome|cytosol|neuromuscular junction|intracellular estrogen receptor signaling pathway|protein kinase binding|zinc ion binding|histone acetyltransferase binding|regulation of DNA-templated transcrip…	thyroid receptor interacting protein related pthr12963
DYDC1	UniProtKB:Q8WWB3	DPY30 domain-containing protein 1	Set1C/COMPASS complex|protein binding|MLL3/4 complex|histone H3-K4 methylation	dpy30-related pthr23356
NKX3-1	UniProtKB:Q99801	Homeobox protein Nkx-3.1	site of DNA damage|positive regulation of phosphatidylinositol 3-kinase signaling|branching involved in prostate gland morphogenesis|male gonad development|RNA polymerase II cis-regulatory region sequence-specific DNA binding|epithelial cell proliferation involved in prostate gland development|transcription cis-regulatory region binding|branching morphogenesis of an epithelial tube|positive regul…	homeobox protein nkx pthr24340
NRIP1	UniProtKB:P48552	Nuclear receptor-interacting protein 1	nuclear receptor binding|lipid storage|nuclear speck|RNA polymerase II cis-regulatory region sequence-specific DNA binding|histone deacetylase complex|positive regulation of transcription by RNA polymerase II|nucleolus|fibrillar center|nucleoplasm|negative regulation of transcription by RNA polymerase II|ovarian follicle rupture|circadian regulation of gene expression|cellular response to estradi…	nuclear factor rip140 pthr15088
SETMAR	UniProtKB:Q53H47	Histone-lysine N-methyltransferase SETMAR	cell population proliferation|negative regulation of chromosome organization|site of double-strand break|DNA catabolic process, endonucleolytic|double-stranded DNA binding|DNA integration|histone H3K36 methyltransferase activity|mitotic DNA integrity checkpoint signaling|double-strand break repair via nonhomologous end joining|chromatin organization|nucleolus|single-stranded DNA endodeoxyribonucl…	mariner mos1 transposase-like protein pthr46060
MORC3	UniProtKB:Q14149	MORC family CW-type zinc finger protein 3	ATP hydrolysis activity|zinc ion binding|PML body|methylated histone binding|post-embryonic development|chromosome|protein phosphorylation|nucleoplasm|nucleus|RNA binding|protein binding|negative regulation of fibroblast proliferation|innate immune response|positive regulation of cellular senescence|nuclear matrix|peptidyl-serine phosphorylation|protein stabilization|maintenance of protein locati…	zinc finger cw-type coiled-coil domain protein 3. pthr23336
EP300	UniProtKB:Q09472	Histone acetyltransferase p300	nuclear receptor binding|response to estrogen|acetyltransferase activity|positive regulation of NIK/NF-kappaB signaling|intrinsic apoptotic signaling pathway in response to DNA damage by p53 class mediator|positive regulation of DNA-binding transcription factor activity|positive regulation of NF-kappaB transcription factor activity|peptide-lysine-N-acetyltransferase activity|regulation of androge…	cbp/p300-related pthr13808
HNRNPD	UniProtKB:Q14103	Heterogeneous nuclear ribonucleoprotein D0	postsynaptic density|positive regulation of translation|3'-UTR-mediated mRNA destabilization|negative regulation of nuclear-transcribed mRNA catabolic process, deadenylation-dependent decay|positive regulation of telomere capping|positive regulation of telomerase RNA reverse transcriptase activity|regulation of circadian rhythm|RNA catabolic process|nucleoplasm|cellular response to amino acid sti…	rna-binding (rrm/rbd/rnp motifs) family protein pthr48033
DEK	UniProtKB:P35659	Protein DEK	positive regulation of histone acetylation|regulation of double-strand break repair via nonhomologous end joining|signal transduction|transcription by RNA polymerase II|positive regulation of transcription by RNA polymerase II|nucleolus|positive regulation of transcription by RNA polymerase III|regulation of transcription by RNA polymerase II|positive regulation of transcription by RNA polymerase…	dek protein pthr13468
TAF10	UniProtKB:Q12962	Transcription initiation factor TFIID subunit 10	multicellular organism growth|histone H3 acetylation|positive regulation of transcription initiation by RNA polymerase II|regulation of DNA repair|allantois development|transcription by RNA polymerase II|protein phosphorylation|embryonic placenta development|transcription initiation at RNA polymerase II promoter|male germ cell nucleus|nucleoplasm|RNA polymerase binding|regulation of DNA binding|R…	transcription initiation factor tfiid subunit 10 pthr21242
RCOR3	UniProtKB:Q9P2K3	REST corepressor 3	transcription regulator complex|protein binding|negative regulation of DNA-templated transcription|transcription corepressor activity|cytosol|histone deacetylase complex|histone deacetylation|nucleoplasm|regulation of transcription by RNA polymerase II	rest corepressor corest protein-related pthr16089
A0A087WWC5	UniProtKB:A0A087WWC5	Uncharacterized protein (Fragment)	nucleus|negative regulation of DNA-templated transcription|histone binding|chromatin binding	polycomb group protein pthr12247
H2AL1Q	UniProtKB:A0A8Q3WKH5	H2A.L variant histone 1Q	intracellular organelle
CTNNB1	UniProtKB:P35222	Catenin beta-1	lung-associated mesenchyme development|negative regulation of angiogenesis|lung epithelial cell differentiation|Scrib-APC-beta-catenin complex|regulation of angiogenesis|synaptic vesicle clustering|positive regulation of DNA-binding transcription factor activity|regulation of timing of anagen|negative regulation of DNA-templated transcription|synaptic vesicle transport|in utero embryonic developm…	armadillo segment polarity protein pthr45976
UTY	UniProtKB:O14607	Histone demethylase UTY	heart development|chromatin DNA binding|metal ion binding|RNA polymerase II cis-regulatory region sequence-specific DNA binding|regulation of gene expression|histone H3-K27 demethylation|histone demethylase activity|chromatin organization|MLL3/4 complex|histone H3K27me2/H3K27me3 demethylase activity|nucleoplasm	lysine-specific demethylase pthr14017
PHF12	UniProtKB:Q96QT6	PHD finger protein 12	phosphatidylinositol binding|nucleoplasm|regulation of transcription by RNA polymerase II|negative regulation of transcription by RNA polymerase II|transcription corepressor binding|nucleus|protein binding|negative regulation of DNA-templated transcription|transcription corepressor activity|metal ion binding|Sin3 complex|transcription repressor complex|transcription regulator activity|Sin3-type c…	phd finger protein 12 pthr46309
CBX3	UniProtKB:Q13185	Chromobox protein homolog 3	chromatin lock complex|site of DNA damage|RNA polymerase II transcription regulator complex|methylated histone binding|condensed chromosome, centromeric region|chromosome, centromeric region|chromatin organization|nucleoplasm|negative regulation of transcription by RNA polymerase II|chromosome, telomeric region|chromatin remodeling|negative regulation of DNA-templated transcription|histone methyl…	chromobox protein pthr22812
H2AC1	UniProtKB:Q96QV6	Histone H2A type 1-A	female germ cell nucleus|chromosome, telomeric region|nucleus|DNA binding|structural constituent of chromatin|extracellular exosome|protein heterodimerization activity|chromatin organization|nucleosome	histone h2a pthr23430
PAGR1	UniProtKB:Q9BTK6	PAXIP1-associated glutamate-rich protein 1	DNA repair|nucleus|protein binding|positive regulation of cell cycle G1/S phase transition|histone methyltransferase complex|DNA recombination|positive regulation of intracellular estrogen receptor signaling pathway|nuclear estrogen receptor binding|positive regulation of transcription by RNA polymerase II|MLL3/4 complex|histone H3-K4 methylation	paxip1-associated glutamate-rich protein 1 pthr28467
H2AJ	UniProtKB:Q9BTM1	Histone H2A.J	biological_process|nucleus|DNA binding|structural constituent of chromatin|extracellular exosome|protein heterodimerization activity|nucleosome|molecular_function	histone h2a pthr23430
EZH2	UniProtKB:Q15910	Histone-lysine N-methyltransferase EZH2	hepatocyte homeostasis|RNA polymerase II core promoter sequence-specific DNA binding|RNA polymerase II cis-regulatory region sequence-specific DNA binding|response to tetrachloromethane|negative regulation of cytokine production involved in inflammatory response|synapse|chromatin organization|histone H3K27 methyltransferase activity|positive regulation of GTPase activity|chromatin silencing compl…	histone-lysine n-methyltransferase e(z) pthr45747
VPS72	UniProtKB:Q15906	Vacuolar protein sorting-associated protein 72 homolog	histone H4 acetylation|histone H2A acetylation|transcription initiation-coupled chromatin remodeling|NuA4 histone acetyltransferase complex|nuclear speck|positive regulation of double-strand break repair via homologous recombination|regulation of DNA-templated transcription|regulation of apoptotic process|nucleosome|nucleoplasm|negative regulation of transcription by RNA polymerase II|DNA binding…	yl-1 protein transcription factor-like 1 pthr13275
PHF13	UniProtKB:Q86YI8	PHD finger protein 13	cell division|nucleus|mitotic chromosome condensation|metal ion binding|methylated histone binding|chromosome segregation|chromatin binding|chromatin organization|mitotic cell cycle|nucleoplasm	uncharacterized pthr14571
PADI6	UniProtKB:Q6TGC4	Protein-arginine deiminase type-6	embryonic cleavage|cortical granule|nucleus|protein binding|protein-arginine deiminase activity|cytoskeleton organization|intermediate filament cytoskeleton|cytoplasm|calcium ion binding|regulation of translation by machinery localization|histone modification|cytoplasm organization	peptidylarginine deiminase pthr10837
SAP30L	UniProtKB:Q9HAJ7	Histone deacetylase complex subunit SAP30L	zinc ion binding|DNA-templated transcription|nucleosome binding|histone deacetylase complex|regulation of DNA-templated transcription|negative regulation of stem cell population maintenance|non-sequence-specific DNA binding, bending|nucleolus|positive regulation of stem cell population maintenance|fibrillar center|nucleoplasm|negative regulation of transcription by RNA polymerase II|DNA binding|n…	sap30 pthr13286
SMARCC2	UniProtKB:Q8TAQ2	SWI/SNF complex subunit SMARCC2	regulation of mitotic metaphase/anaphase transition|nervous system development|positive regulation of myoblast differentiation|brahma complex|kinetochore|regulation of nucleotide-excision repair|nucleoplasm|chromatin remodeling|negative regulation of DNA-templated transcription|positive regulation of DNA-templated transcription|SWI/SNF complex|bBAF complex|nucleosomal DNA binding|positive regulat…	swi/snf complex-related pthr12802
RIOX2	UniProtKB:Q8IUF8	Ribosomal oxygenase 2	identical protein binding|2-oxoglutarate-dependent dioxygenase activity|ribosome biogenesis|nucleolus|nucleoplasm|transcription regulator complex|protein binding|negative regulation of DNA-templated transcription|transcription corepressor activity|metal ion binding|histone H3-K36 demethylation|cytosol|histone H3-K4 demethylation|histone demethylase activity|histone H3K4 demethylase activity|pepti…	mina53 myc induced nuclear antigen pthr13096
H2AC21	UniProtKB:Q8IUE6	Histone H2A type 2-B	biological_process|nucleus|DNA binding|structural constituent of chromatin|protein binding|extracellular exosome|protein heterodimerization activity|nucleosome|molecular_function	histone h2a pthr23430
BRDT	UniProtKB:Q58F21	Bromodomain testis-specific protein	RNA splicing|male meiotic nuclear division|male meiosis I|regulation of DNA-templated transcription|sperm DNA condensation|mRNA processing|chromatin|nucleus|chromatin remodeling|transcription coactivator activity|histone binding|regulation of RNA splicing|lysine-acetylated histone binding|histone reader activity|positive regulation of transcription involved in meiotic cell cycle	falz-related bromodomain-containing proteins pthr22880
PRKD2	UniProtKB:Q9BZL6	Serine/threonine-protein kinase D2	protein kinase D signaling|positive regulation of endothelial cell chemotaxis by VEGF-activated vascular endothelial growth factor receptor signaling pathway|protein autophosphorylation|Golgi apparatus|positive regulation of DNA-binding transcription factor activity|positive regulation of NF-kappaB transcription factor activity|positive regulation of angiogenesis|positive regulation of vascular e…	protein kinase c, mu pthr22968
ERCC6	UniProtKB:Q03468	DNA excision repair protein ERCC-6	ATP hydrolysis activity|site of DNA damage|base-excision repair|transcription elongation factor complex|protein C-terminus binding|transcription elongation by RNA polymerase I|positive regulation of protein tyrosine kinase activity|transcription-coupled nucleotide-excision repair|transcription by RNA polymerase II|JNK cascade|neurogenesis|response to toxic substance|protein-containing complex bin…	snf2/rad54 family member pthr45629
TBL1XR1	UniProtKB:Q9BZK7	F-box-like/WD repeat-containing protein TBL1XR1	multicellular organism growth|transcription cis-regulatory region binding|histone deacetylase complex|response to dietary excess|chromatin organization|positive regulation of transcription by RNA polymerase II|nucleoplasm|negative regulation of transcription by RNA polymerase II|white fat cell differentiation|mitotic spindle|positive regulation of DNA-templated transcription|histone deacetylation…	wd40 repeat protein pthr22846
PRKN	UniProtKB:O60260	E3 ubiquitin-protein ligase parkin	norepinephrine metabolic process|postsynaptic density|dopamine metabolic process|adult locomotory behavior|protein K27-linked ubiquitination|parkin-mediated stimulation of mitophagy in response to mitochondrial depolarization|regulation of cellular response to oxidative stress|G protein-coupled receptor binding|regulation of mitochondrial membrane potential|chaperone binding|aggresome assembly|ce…	rbr family ring finger and ibr domain-containing pthr11685
RFXANK	UniProtKB:O14593	DNA-binding protein RFXANK	histone deacetylase binding|RNA polymerase II transcription regulator complex|RNA polymerase II transcription regulatory region sequence-specific DNA binding|DNA-binding transcription activator activity, RNA polymerase II-specific|Ras protein signal transduction|positive regulation of transcription by RNA polymerase II|positive regulation of MHC class II biosynthetic process|nucleoplasm|regulatio…	ankyrin repeat family a pthr24124
DCP2	UniProtKB:Q8IU60	m7GpppN-mRNA hydrolase	RNA phosphodiester bond hydrolysis, exonucleolytic|cytoplasmic ribonucleoprotein granule|regulation of telomerase RNA localization to Cajal body|exonucleolytic catabolism of deadenylated mRNA|P-body|regulation of mRNA stability|m7G(5')pppN diphosphatase activity|mRNA catabolic process|nucleoplasm|5'-3' exoribonuclease activity|protein binding|telomerase RNA binding|nuclear-transcribed mRNA catabo…	m7gpppn-mrna hydrolase pthr23114
CDK2	UniProtKB:P24941	Cyclin-dependent kinase 2	DNA repair|centriole replication|regulation of anaphase-promoting complex-dependent catabolic process|Cajal body|male germ cell nucleus|chromosome, telomeric region|transcription regulator complex|meiotic cell cycle|cyclin A2-CDK2 complex|cyclin A1-CDK2 complex|positive regulation of DNA-templated transcription|histone modification|cellular response to nitric oxide|cytosol|protein domain specific…	cell division protein kinase pthr24056
PWWP2B	UniProtKB:Q6NUJ5	PWWP domain-containing protein 2B	positive regulation of transcription elongation by RNA polymerase II|negative regulation of histone acetylation|nucleus|chromatin remodeling|protein binding|NuRD complex binding|negative regulation of histone H3-K9 acetylation|negative regulation of histone H3-K27 acetylation|regulation of cold-induced thermogenesis|nucleoplasm	dna cytosine-5- -methyltransferase 3-related pthr23068
H2BC17	UniProtKB:P23527	Histone H2B type 1-O	DNA binding|nucleus|structural constituent of chromatin|protein binding|protein heterodimerization activity|cytosol|nucleosome|nucleosome assembly|nucleoplasm	histone h2b pthr23428
LDB1	UniProtKB:Q86U70	LIM domain-binding protein 1	regulation of kinase activity|cellular component assembly|nervous system development|transcription by RNA polymerase II|cell adhesion|positive regulation of cell adhesion|negative regulation of erythrocyte differentiation|positive regulation of transcription by RNA polymerase II|protein self-association|transcription-dependent tethering of RNA polymerase II gene DNA at nuclear periphery|nucleopla…	lim domain-binding protein pthr10378
DYRK1A	UniProtKB:Q13627	Dual specificity tyrosine-phosphorylation-regulated kinase 1A	peptidyl-tyrosine phosphorylation|positive regulation of protein deacetylation|positive regulation of RNA splicing|nuclear speck|negative regulation of DNA methylation-dependent heterochromatin formation|nervous system development|protein autophosphorylation|protein phosphorylation|protein self-association|nucleoplasm|ATP binding|dendrite|protein tyrosine kinase activity|protein serine/threonine/…	dual specificity protein kinase pthr24058
SETD3	UniProtKB:Q86TU7	Actin-histidine N-methyltransferase	histone H3K4 methyltransferase activity|histone H3K36 methyltransferase activity|positive regulation of transcription by RNA polymerase II|chromatin|nucleoplasm|protein binding|transcription coactivator activity|actin binding|protein-L-histidine N-tele-methyltransferase activity|RNA polymerase II-specific DNA-binding transcription factor binding|positive regulation of DNA-templated transcription|…	uncharacterized putative methyltransferase pthr13271
KDM6A	UniProtKB:O15550	Lysine-specific demethylase 6A	chromatin DNA binding|histone methyltransferase complex|RNA polymerase II cis-regulatory region sequence-specific DNA binding|MLL3/4 complex|nucleoplasm|nucleus|heart development|chromatin remodeling|protein binding|metal ion binding|regulation of gene expression|histone H3-K27 demethylation|histone demethylase activity|histone H3K27me2/H3K27me3 demethylase activity|histone H3-K4 methylation	lysine-specific demethylase pthr14017
PER1	UniProtKB:O15534	Period circadian protein homolog 1	histone H4 acetylation|histone H3 acetylation|RNA polymerase II cis-regulatory region sequence-specific DNA binding|response to cAMP|transcription cis-regulatory region binding|negative regulation of I-kappaB kinase/NF-kappaB signaling|regulation of cytokine production involved in inflammatory response|regulation of circadian rhythm|positive regulation of transcription by RNA polymerase II|regula…	period circadian protein pthr11269
SMAD4	UniProtKB:Q13485	Mothers against decapentaplegic homolog 4	RNA polymerase II cis-regulatory region sequence-specific DNA binding|transcription cis-regulatory region binding|axon guidance|negative regulation of cardiac myofibril assembly|response to hypoxia|negative regulation of DNA-templated transcription|in utero embryonic development|negative regulation of cell growth|positive regulation of DNA-templated transcription|cellular response to BMP stimulus…	smad pthr13703
CLOCK	UniProtKB:O15516	Circadian locomoter output cycles protein kaput	RNA polymerase II cis-regulatory region sequence-specific DNA binding|DNA-binding transcription activator activity, RNA polymerase II-specific|sequence-specific DNA binding|chromosome|regulation of circadian rhythm|positive regulation of transcription by RNA polymerase II|positive regulation of circadian rhythm|positive regulation of NF-kappaB transcription factor activity|regulation of hair cycl…	circadian locomoter output cycles protein kaput pthr46055
FAM47E	UniProtKB:Q6ZV65	Protein FAM47E	nucleus|protein binding|transcription initiation-coupled chromatin remodeling|protein localization to chromatin|cytoplasm|positive regulation of histone methylation|regulation of catalytic activity|enzyme activator activity|chromatin	zgc:158260 pthr46449
KMT2A	UniProtKB:Q03164	Histone-lysine N-methyltransferase 2A	exploration behavior|embryonic hemopoiesis|negative regulation of DNA methylation|post-embryonic development|anterior/posterior pattern specification|spleen development|unmethylated CpG binding|visual learning|positive regulation of transcription by RNA polymerase II|histone H3-K4 monomethylation|nucleoplasm|fibroblast proliferation|circadian regulation of gene expression|positive regulation of D…	histone-lysine-n-methyltransferase 2 kmt2 family member pthr45838
MIDEAS	UniProtKB:Q6PJG2	Mitotic deacetylase-associated SANT domain protein	DNA binding|transcription regulator complex|negative regulation of DNA-templated transcription|transcription corepressor activity|histone deacetylase complex|histone deacetylation|nucleoplasm|regulation of transcription by RNA polymerase II	rest corepressor corest protein-related pthr16089
MAX	UniProtKB:P61244	Protein max	PML body|RNA polymerase II transcription regulator complex|retina development in camera-type eye|RNA polymerase II transcription regulatory region sequence-specific DNA binding|response to axon injury|DNA-binding transcription repressor activity, RNA polymerase II-specific|positive regulation of transcription by RNA polymerase II|protein-containing complex binding|nucleoplasm|negative regulation …	protein max myc-associated factor x pthr10328
ANKRD1	UniProtKB:Q15327	Ankyrin repeat domain-containing protein 1	protein kinase C signaling|fibrillar center|nucleoplasm|transcription regulator complex|p53 binding|skeletal muscle cell differentiation|negative regulation of DNA-templated transcription|positive regulation of DNA-templated transcription|titin binding|cytosol|I band|cellular response to tumor necrosis factor|positive regulation of protein secretion|response to muscle stretch|cardiac muscle tissu…	ankyrin repeat, ph and sec7 domain containing protein secg-related pthr24126
ZMYND11	UniProtKB:Q15326	Zinc finger MYND domain-containing protein 11	zinc ion binding|regulation of transcription elongation by RNA polymerase II|methylated histone binding|double-stranded DNA binding|negative regulation of I-kappaB kinase/NF-kappaB signaling|chromosome|chromatin organization|negative regulation of JNK cascade|regulation of signal transduction|cell cycle|nucleoplasm|nucleus|protein binding|negative regulation of DNA-templated transcription|transcr…	zinc finger mynd domain-containing pthr46379
IRF4	UniProtKB:Q15306	Interferon regulatory factor 4	histone H4 acetylation|histone H3 acetylation|RNA polymerase II cis-regulatory region sequence-specific DNA binding|T cell activation|regulation of T-helper cell differentiation|DNA-binding transcription activator activity, RNA polymerase II-specific|sequence-specific DNA binding|positive regulation of DNA binding|positive regulation of transcription by RNA polymerase II|defense response to proto…	interferon regulatory factor pthr11949
SGF29	UniProtKB:Q96ES7	SAGA-associated factor 29	histone H3 acetylation|methylated histone binding|regulation of DNA repair|regulation of histone deacetylation|regulation of embryonic development|regulation of tubulin deacetylation|regulation of DNA-templated transcription|chromatin organization|SAGA complex|regulation of transcription by RNA polymerase II|regulation of cell division|nucleus|protein binding|mitotic spindle|positive regulation o…	uncharacterized pthr21539
CAMTA2	UniProtKB:O94983	Calmodulin-binding transcription activator 2	histone deacetylase binding|DNA-templated transcription|double-stranded DNA binding|sequence-specific DNA binding|chromatin binding|positive regulation of transcription by RNA polymerase II|chromatin|regulation of transcription by RNA polymerase II|nucleus|protein binding|transcription coregulator activity|transcription coactivator activity|cardiac muscle hypertrophy in response to stress	calmodulin-binding transcription activator camta pthr23335
TRIM37	UniProtKB:O94972	E3 ubiquitin-protein ligase TRIM37	histone H2A-K119 monoubiquitination|ubiquitin protein ligase activity|positive regulation of DNA-binding transcription factor activity|positive regulation of NF-kappaB transcription factor activity|negative regulation of transcription by RNA polymerase II|histone H2A monoubiquitination|positive regulation of DNA-templated transcription|aggresome assembly|cytosol|aggresome|protein autoubiquitinati…	e3 ubiquitin-protein ligase trim37 pthr36754
RNF168	UniProtKB:Q8IYW5	E3 ubiquitin-protein ligase RNF168	site of double-strand break|histone H2A-K13 ubiquitination|interstrand cross-link repair|histone H2A-K15 ubiquitination|chromatin organization|double-strand break repair|nucleoplasm|ubiquitin binding|histone H2A monoubiquitination|cytosol|response to ionizing radiation|isotype switching|positive regulation of DNA repair|negative regulation of transcription elongation by RNA polymerase II|nucleoso…	uncharacterized pthr23328
SAP18	UniProtKB:O00422	Histone deacetylase complex subunit SAP18	ASAP complex|RNA splicing|nuclear body|nuclear speck|histone deacetylase complex|mRNA processing|transcription factor binding|regulation of transcription by RNA polymerase II|nucleoplasm|nucleus|RNA binding|protein binding|negative regulation of DNA-templated transcription|regulation of alternative mRNA splicing, via spliceosome|transcription corepressor activity|negative regulation of mRNA splic…	sap18 pthr13082
RCOR2	UniProtKB:Q8IZ40	REST corepressor 2	transcription regulator complex|protein binding|negative regulation of DNA-templated transcription|transcription corepressor activity|histone deacetylase complex|histone deacetylation|chromatin|enzyme binding|regulation of transcription by RNA polymerase II	rest corepressor corest protein-related pthr16089
SMYD4	UniProtKB:Q8IYR2	SET and MYND domain-containing protein 4	heart development|nucleus|protein binding|histone deacetylase binding|metal ion binding|cytoplasm|methyltransferase activity|methylation	set and mynd domain-containing protein 4 pthr46165
KAT2A	UniProtKB:Q92830	Histone acetyltransferase KAT2A	regulation of DNA repair|cellular response to nerve growth factor stimulus|histone H4-K12 acetylation|peptide-lysine-N-acetyltransferase activity|positive regulation of gluconeogenesis|midbrain development|in utero embryonic development|internal peptidyl-lysine acetylation|positive regulation of DNA-templated transcription|regulation of synaptic plasticity|regulation of stem cell population maint…	gh11602p pthr45750
UBE2B	UniProtKB:P63146	Ubiquitin-conjugating enzyme E2 B	DNA repair|ubiquitin conjugating enzyme activity|response to UV|negative regulation of developmental process|response to xenobiotic stimulus|postreplication repair|nucleoplasm|chiasma assembly|ATP binding|XY body|in utero embryonic development|apoptotic process|regulation of histone modification|histone ubiquitination|protein autoubiquitination|protein K11-linked ubiquitination|ectopic germ cell …	ubiquitin-conjugating enzyme e2 pthr24067
H2AC4	UniProtKB:P04908	Histone H2A type 1-B/E	CENP-A containing nucleosome|DNA binding|nucleus|structural constituent of chromatin|protein binding|extracellular exosome|protein heterodimerization activity|negative regulation of cell population proliferation|nucleosome|protein localization to CENP-A containing chromatin	histone h2a pthr23430
MPHOSPH8	UniProtKB:Q99549	M-phase phosphoprotein 8	negative regulation of gene expression, epigenetic|negative regulation of single stranded viral RNA replication via double stranded DNA intermediate|methylated histone binding|chromatin binding|nucleolus|nucleosome|plasma membrane|nucleoplasm|heterochromatin|nucleus|regulation of DNA methylation|protein binding|negative regulation of DNA-templated transcription|cytoplasm|cytosol|positive regulati…	rolling pebbles, isoform b pthr24166
EZH1	UniProtKB:Q92800	Histone-lysine N-methyltransferase EZH1	ESC/E(Z) complex|anatomical structure morphogenesis|hippocampus development|chromatin binding|positive regulation of transcription by RNA polymerase II|histone H3K27 methyltransferase activity|nucleoplasm|negative regulation of transcription by RNA polymerase II|chromosome, telomeric region|heterochromatin|histone H3-K27 trimethylation|nucleus|chromatin remodeling|protein binding|subtelomeric het…	histone-lysine n-methyltransferase e(z) pthr45747
H4C7	UniProtKB:Q99525	Histone H4-like protein type G	biological_process|nucleus|DNA binding|structural constituent of chromatin|protein binding|protein heterodimerization activity|nucleosome|molecular_function|nucleosome assembly	histone h4 pthr10484
HOXA10	UniProtKB:P31260	Homeobox protein Hox-A10	histone deacetylase binding|male gonad development|spermatogenesis|RNA polymerase II cis-regulatory region sequence-specific DNA binding|uterus development|anterior/posterior pattern specification|DNA-binding transcription activator activity, RNA polymerase II-specific|positive regulation of transcription by RNA polymerase II|single fertilization|chromatin|proximal/distal pattern formation|DNA-bi…	homeobox protein abdominal-b pthr45874
USP3	UniProtKB:Q9Y6I4	Ubiquitin carboxyl-terminal hydrolase 3	DNA repair|cytoplasmic ribonucleoprotein granule|zinc ion binding|Flemming body|chromatin organization|chromatin|mitotic cell cycle|ubiquitin-dependent protein catabolic process|nucleoplasm|cysteine-type deubiquitinase activity|nucleus|regulation of protein stability|histone binding|cytoplasm|histone deubiquitination	ubiquitin carboxyl-terminal hydrolase pthr21646
EYA3	UniProtKB:Q99504	Eyes absent homolog 3	positive regulation of DNA repair|negative regulation of extrinsic apoptotic signaling pathway in absence of ligand|anatomical structure development|anatomical structure morphogenesis|chromatin organization|visual perception|double-strand break repair|nucleoplasm|nucleus|transcription regulator complex|centrosome|protein binding|protein tyrosine phosphatase activity|metal ion binding|cytoplasm|hi…	eyes absent pthr10190
GATAD2A	UniProtKB:Q86YP4	Transcriptional repressor p66-alpha	regulation of cell fate specification|nuclear speck|sequence-specific DNA binding|nucleoplasm|negative regulation of transcription by RNA polymerase II|nucleus|chromatin remodeling|protein binding|DNA methylation|negative regulation of DNA-templated transcription|metal ion binding|positive regulation of DNA-templated transcription|regulation of stem cell differentiation|NuRD complex|histone deace…	transcriptional repressor p66-related pthr13455
ANP32B	UniProtKB:Q92688	Acidic leucine-rich nuclear phosphoprotein 32 family member B	positive regulation of protein export from nucleus|inner ear development|roof of mouth development|regulation of apoptotic process|nucleolus|nucleosome assembly|nucleoplasm|RNA polymerase binding|ventricular system development|nucleus|protein binding|extracellular exosome|histone binding|negative regulation of cell differentiation|cytoplasm|vasculature development|activation of cysteine-type endo…	acidic leucine-rich nuclear phosphoprotein 32 pthr11375
APBB1	UniProtKB:O00213	Amyloid beta precursor protein binding family B member 1	histone H4 acetylation|nuclear speck|synapse|chromatin organization|positive regulation of transcription by RNA polymerase II|nucleoplasm|negative regulation of transcription by RNA polymerase II|growth cone|proline-rich region binding|negative regulation of cell cycle G1/S phase transition|low-density lipoprotein particle receptor binding|smooth muscle contraction|positive regulation of DNA-temp…	amyloid beta a4 precursor protein-binding family b pthr14058
PHF6	UniProtKB:Q8IWS0	PHD finger protein 6	tubulin binding|histone deacetylase binding|kinetochore|nucleolus|nucleoplasm|regulation of transcription by RNA polymerase II|negative regulation of transcription by RNA polymerase II|DNA binding|scaffold protein binding|nucleus|RNA binding|protein binding|histone binding|metal ion binding|ribonucleoprotein complex binding|blastocyst hatching|phosphoprotein binding|enzyme binding	phd finger protein pthr12420
CIR1	UniProtKB:Q86X95	Corepressor interacting with RBPJ 1	protein kinase binding|RNA splicing|histone deacetylase binding|nuclear speck|mRNA processing|protein-containing complex binding|negative regulation of transcription by RNA polymerase II|nucleus|centrosome|protein binding|negative regulation of DNA-templated transcription|transcription corepressor activity|in utero embryonic development|cytoplasm|protein-containing complex	cbf1 interacting corepressor cir pthr13151
BRCA2	UniProtKB:P51587	Breast cancer type 2 susceptibility protein	protein C-terminus binding|nucleotide-excision repair|intrinsic apoptotic signaling pathway in response to DNA damage by p53 class mediator|female gonad development|single-stranded DNA binding|chromosome, telomeric region|histone H2A monoubiquitination|positive regulation of DNA-templated transcription|establishment of protein localization to telomere|cytosol|response to gamma radiation|secretory…	breast cancer type 2 susceptibility protein brca2 pthr11289
H2AX	UniProtKB:P16104	Histone H2AX	site of DNA damage|site of double-strand break|nuclear speck|cellular senescence|double-strand break repair|condensed nuclear chromosome|male germ cell nucleus|nucleoplasm|chromosome, telomeric region|XY body|structural constituent of chromatin|meiotic cell cycle|extracellular exosome|protein heterodimerization activity|response to ionizing radiation|positive regulation of DNA repair|spermatogene…	histone h2a pthr23430
CHD8	UniProtKB:Q9HCK8	Chromodomain-helicase-DNA-binding protein 8	ATP hydrolysis activity|methylated histone binding|positive regulation of transcription by RNA polymerase II|positive regulation of transcription by RNA polymerase III|nucleoplasm|negative regulation of transcription by RNA polymerase II|ATP binding|p53 binding|chromatin remodeling|negative regulation of DNA-templated transcription|in utero embryonic development|positive regulation of DNA-templat…	chromodomain-helicase-dna-binding protein 3-related-related pthr45623
CARM1	UniProtKB:Q86X55	Histone-arginine methyltransferase CARM1	protein-arginine omega-N asymmetric methyltransferase activity|positive regulation of cell population proliferation|transcription cis-regulatory region binding|positive regulation of fat cell differentiation|response to cAMP|chromatin organization|histone arginine N-methyltransferase activity|regulation of mRNA binding|positive regulation of transcription by RNA polymerase I|nucleoplasm|protein-a…	protein arginine n-methyltransferase pthr11006
EZHIP	UniProtKB:Q86X51	EZH inhibitory protein	nucleus|protein binding|negative regulation of histone H3-K27 methylation|negative regulation of histone H3-K27 trimethylation|cytosol|nucleoplasm	uncharacterized pthr22467
CHD6	UniProtKB:Q8TD26	Chromodomain-helicase-DNA-binding protein 6	ATP hydrolysis activity|ATP-dependent activity, acting on DNA|helicase activity|cell redox homeostasis|chromatin binding|positive regulation of transcription by RNA polymerase II|chromatin|nucleoplasm|transcription coregulator binding|ATP binding|nucleus|DNA binding|chromatin remodeling|histone binding|ATP-dependent chromatin remodeler activity|regulation of gene expression	chromodomain-helicase-dna-binding protein 3-related-related pthr45623
MSL2	UniProtKB:Q9HCI7	E3 ubiquitin-protein ligase MSL2	nucleus|ubiquitin protein ligase activity|protein binding|regulation of dosage compensation by inactivation of X chromosome|metal ion binding|positive regulation of DNA-templated transcription|MSL complex|histone H4-K16 acetylation|nucleoplasm|protein ubiquitination	msl2-related pthr16048
SMARCA4	UniProtKB:P51532	Transcription activator BRG1	ATP hydrolysis activity|regulation of mitotic metaphase/anaphase transition|helicase activity|kinetochore|positive regulation of DNA-binding transcription factor activity|negative regulation of androgen receptor signaling pathway|p53 binding|RNA binding|negative regulation of DNA-templated transcription|negative regulation of cell growth|positive regulation of DNA-templated transcription|neural r…	snf2/rad54 helicase family pthr10799
SMARCA2	UniProtKB:P51531	Probable global transcription activator SNF2L2	ATP hydrolysis activity|regulation of mitotic metaphase/anaphase transition|negative regulation of cell population proliferation|positive regulation of cell population proliferation|nervous system development|transcription cis-regulatory region binding|helicase activity|positive regulation of myoblast differentiation|brahma complex|positive regulation of transcription by RNA polymerase II|regulat…	snf2/rad54 helicase family pthr10799
SCML4	UniProtKB:Q8N228	Sex comb on midleg-like protein 4	nucleus|negative regulation of DNA-templated transcription|histone binding|chromatin binding	polycomb group protein pthr12247
MGA	UniProtKB:Q8IWI9	MAX gene-associated protein	protein binding|positive regulation of DNA-templated transcription|RNA polymerase II cis-regulatory region sequence-specific DNA binding|protein dimerization activity|cell fate specification|chromatin|DNA-binding transcription factor activity, RNA polymerase II-specific|nucleoplasm|MLL1 complex|regulation of transcription by RNA polymerase II	t-box protein-related pthr11267
ZNF541	UniProtKB:Q9H0D2	Zinc finger protein 541	nucleus|transcription regulator complex|protein binding|negative regulation of DNA-templated transcription|metal ion binding|transcription corepressor activity|spermatogenesis|cell differentiation|histone deacetylase complex|histone deacetylation|regulation of transcription by RNA polymerase II	rest corepressor corest protein-related pthr16089
PAX6	UniProtKB:P26367	Paired box protein Pax-6	retina development in camera-type eye|RNA polymerase II core promoter sequence-specific DNA binding|ventral spinal cord development|RNA polymerase II cis-regulatory region sequence-specific DNA binding|signal transduction involved in regulation of gene expression|transcription cis-regulatory region binding|transcription by RNA polymerase II|axon guidance|forebrain dorsal/ventral pattern formation…	paired box protein pax-6-related-related pthr45636
BRD3	UniProtKB:Q15059	Bromodomain-containing protein 3	nucleus|chromatin remodeling|protein binding|lysine-acetylated histone binding|regulation of DNA-templated transcription|chromatin binding|chromatin|regulation of transcription by RNA polymerase II	falz-related bromodomain-containing proteins pthr22880
SETDB1	UniProtKB:Q15047	Histone-lysine N-methyltransferase SETDB1	heterochromatin organization|zinc ion binding|negative regulation of single stranded viral RNA replication via double stranded DNA intermediate|histone H3K9 methyltransferase activity|Ras protein signal transduction|chromatin binding|chromosome|nucleoplasm|DNA binding|nucleus|negative regulation of gene expression|protein binding|promoter-specific chromatin binding|cytoplasm|intracellular membran…	histone-lysine n-methyltransferase eggless pthr46024
ELL	UniProtKB:P55199	RNA polymerase II elongation factor ELL	phosphatase binding|histone locus body|nuclear body|transcription elongation factor complex|nuclear speck|Cajal body|cis-regulatory region sequence-specific DNA binding|snRNA transcription by RNA polymerase II|snRNA transcription by RNA polymerase III|positive regulation of transcription by RNA polymerase III|transcription elongation by RNA polymerase II promoter|nucleoplasm|positive regulation o…	occludin and rna polymerase ii elongation factor ell pthr23288
JDP2	UniProtKB:Q8WYK2	Jun dimerization protein 2	cAMP response element binding|protein homodimerization activity|RNA polymerase II transcription regulator complex|positive regulation of histone deacetylation|RNA polymerase II cis-regulatory region sequence-specific DNA binding|negative regulation of fat cell differentiation|DNA-binding transcription repressor activity, RNA polymerase II-specific|chromatin binding|fat cell differentiation|leucin…	fos transcription factor-related pthr23351
CDY2A	UniProtKB:Q9Y6F7	Testis-specific chromodomain protein Y 2	histone acetyltransferase activity|nucleus|negative regulation of DNA-templated transcription|transcription corepressor activity|spermatogenesis|histone modification	family not named pthr43684
CDY1	UniProtKB:Q9Y6F8	Testis-specific chromodomain protein Y 1	histone acetyltransferase activity|nucleus|negative regulation of DNA-templated transcription|transcription corepressor activity|methylated histone binding|spermatogenesis|histone modification	family not named pthr43684
UBE2E1	UniProtKB:P51965	Ubiquitin-conjugating enzyme E2 E1	ubiquitin conjugating enzyme activity|protein K48-linked ubiquitination|histone monoubiquitination|protein polyubiquitination|ISG15-protein conjugation|ubiquitin-dependent protein catabolic process|nucleoplasm|ubiquitin-protein transferase activity|ATP binding|nucleus|protein binding|ubiquitin ligase complex|ISG15 transferase activity|cytosol|protein ubiquitination|histone H2B ubiquitination	ubiquitin-conjugating enzyme e2 pthr24068
H2AC18	UniProtKB:Q6FI13	Histone H2A type 2-A	biological_process|nucleus|DNA binding|structural constituent of chromatin|protein binding|extracellular exosome|protein heterodimerization activity|nucleosome|molecular_function	histone h2a pthr23430
NAP1L4	UniProtKB:Q99733	Nucleosome assembly protein 1-like 4	nucleus|RNA binding|protein binding|cytoplasm|histone binding|nucleosome binding|unfolded protein binding|chromatin binding|chromatin|nucleosome assembly	testis-specific y-encoded protein pthr11875
CITED2	UniProtKB:Q99967	Cbp/p300-interacting transactivator 2	negative regulation of cardiac muscle cell proliferation|response to estrogen|male gonad development|positive regulation of peroxisome proliferator activated receptor signaling pathway|positive regulation of cell-cell adhesion|transforming growth factor beta receptor signaling pathway|decidualization|sex determination|lens morphogenesis in camera-type eye|hematopoietic progenitor cell differentia…	melanocyte specific gene related cited pthr17045
HDAC7	UniProtKB:Q8WUI4	Histone deacetylase 7	protein sumoylation|negative regulation of NIK/NF-kappaB signaling|histone deacetylase complex|vasculogenesis|chromatin organization|positive regulation of cell migration involved in sprouting angiogenesis|negative regulation of osteoblast differentiation|nucleoplasm|negative regulation of transcription by RNA polymerase II|negative regulation of interleukin-2 production|cytosol|histone deacetyla…	histone deacetylase pthr45634
PHF10	UniProtKB:Q8WUB8	PHD finger protein 10	regulation of mitotic metaphase/anaphase transition|nervous system development|positive regulation of myoblast differentiation|kinetochore|regulation of nucleotide-excision repair|positive regulation of transcription by RNA polymerase II|positive regulation of stem cell population maintenance|nucleoplasm|chromatin remodeling|negative regulation of DNA-templated transcription|SWI/SNF complex|DNA-t…	histone acetyltransferase pthr10615
NCOA3	UniProtKB:Q9Y6Q9	Nuclear receptor coactivator 3	nuclear receptor binding|positive regulation of transcription by RNA polymerase II|RNA polymerase II complex binding|positive regulation of stem cell population maintenance|nucleoplasm|cellular response to estradiol stimulus|extracellular exosome|histone modification|regulation of stem cell division|cytosol|molecular adaptor activity|positive regulation of keratinocyte differentiation|protein dim…	nuclear receptor coactivator pthr10684
MECOM	UniProtKB:Q03112	Histone-lysine N-methyltransferase MECOM	heterochromatin organization|nuclear speck|RNA polymerase II cis-regulatory region sequence-specific DNA binding|histone H3K9 methyltransferase activity|DNA-binding transcription activator activity, RNA polymerase II-specific|negative regulation of programmed cell death|positive regulation of transcription by RNA polymerase II|negative regulation of JNK cascade|nucleoplasm|regulation of transcrip…	zinc finger protein pthr24393
MLLT1	UniProtKB:Q03111	Protein ENL	chromatin remodeling|protein binding|NuA4 histone acetyltransferase complex|transcription elongation factor complex|histone binding|cytosol|histone acetylation|super elongation complex|negative regulation of protein kinase activity|fibrillar center|nucleoplasm|regulation of transcription by RNA polymerase II	yeats domain pthr23195
PHF19	UniProtKB:Q5T6S3	PHD finger protein 19	stem cell population maintenance|methylated histone binding|positive regulation of histone H3-K27 methylation|regulation of DNA-templated transcription|chromatin binding|chromatin organization|nucleoplasm|negative regulation of transcription by RNA polymerase II|nucleus|DNA binding|protein binding|stem cell differentiation|metal ion binding	polycomb-like transcription factor pthr12628
HDAC4	UniProtKB:P56524	Histone deacetylase 4	protein sumoylation|nuclear speck|RNA polymerase II cis-regulatory region sequence-specific DNA binding|positive regulation of cell population proliferation|nervous system development|transcription cis-regulatory region binding|negative regulation of glycolytic process|histone deacetylase complex|sequence-specific DNA binding|B cell activation|positive regulation of transcription by RNA polymeras…	histone deacetylase pthr45634
CTBP1	UniProtKB:Q13363	C-terminal-binding protein 1	negative regulation of histone acetylation|protein C-terminus binding|positive regulation of histone deacetylation|negative regulation of cell population proliferation|synaptic vesicle clustering|protein phosphorylation|nucleoplasm|negative regulation of transcription by RNA polymerase II|white fat cell differentiation|negative regulation of DNA-templated transcription|NAD binding|positive regula…	c-terminal-binding protein pthr46029
MSL1	UniProtKB:Q68DK7	Male-specific lethal 1 homolog	nucleus|protein binding|regulation of dosage compensation by inactivation of X chromosome|positive regulation of DNA-templated transcription|MSL complex|nuclear speck|chromatin binding|chromatin organization|histone H4-K16 acetylation|nucleoplasm	male-specific lethal-1 protein pthr21656
MTA1	UniProtKB:Q13330	Metastasis-associated protein MTA1	regulation of cell fate specification|RNA polymerase II cis-regulatory region sequence-specific DNA binding|positive regulation of protein autoubiquitination|double-strand break repair|nucleoplasm|microtubule|negative regulation of transcription by RNA polymerase II|chromatin remodeling|circadian regulation of gene expression|negative regulation of DNA-templated transcription|locomotor rhythm|pos…	metastasis-associated protein and mesoderm induction early response protein pthr10865
ATM	UniProtKB:Q13315	Serine-protein kinase ATM	mitotic spindle assembly checkpoint signaling|mitotic G2 DNA damage checkpoint signaling|reciprocal meiotic recombination|determination of adult lifespan|post-embryonic development|signal transduction in response to DNA damage|phosphatidylinositol-3-phosphate biosynthetic process|protein autophosphorylation|protein-containing complex binding|chromosome, telomeric region|response to hypoxia|intrac…	ataxia telangiectasia mutated atm -related pthr11139
TSPYL6	UniProtKB:Q8N831	Testis-specific Y-encoded-like protein 6	nucleus|protein binding|histone binding|chromatin binding|chromatin|nucleosome assembly	testis-specific y-encoded protein pthr11875
EP400P1	UniProtKB:Q6ZTU2	Putative EP400-like protein	histone H4 acetylation|DNA repair|NuA4 histone acetyltransferase complex|Swr1 complex|chromatin binding	e1a-binding protein p400-related pthr46459
DACT1	UniProtKB:Q9NYF0	Dapper homolog 1	neural tube development|positive regulation of protein binding|embryonic hindgut morphogenesis|synapse|negative regulation of protein binding|nucleoplasm|negative regulation of transcription by RNA polymerase II|regulation of canonical Wnt signaling pathway|Wnt signaling pathway|negative regulation of G1/S transition of mitotic cell cycle|cytosol|protein kinase C binding|histone deacetylase bindi…	dapper-related pthr15919
UHRF1	UniProtKB:Q96T88	E3 ubiquitin-protein ligase UHRF1	DNA repair|ubiquitin protein ligase activity|methylated histone binding|chromatin organization|positive regulation of transcription by RNA polymerase II|methyl-CpG binding|nucleoplasm|negative regulation of transcription by RNA polymerase II|positive regulation of protein metabolic process|maintenance of DNA methylation|histone ubiquitination|regulation of epithelial cell proliferation|protein au…	e3 ubiquitin-protein ligase uhrf-related pthr14140
SETDB2	UniProtKB:Q96T68	Histone-lysine N-methyltransferase SETDB2	heterochromatin organization|zinc ion binding|histone H3K9 methyltransferase activity|chromosome segregation|chromosome|mitotic cell cycle|nucleoplasm|cell division|DNA binding|nucleus|negative regulation of gene expression|protein binding|negative regulation of DNA-templated transcription|histone lysine N-methyltransferase activity|heart looping|cytosol|positive regulation of DNA methylation-dep…	histone-lysine n-methyltransferase eggless pthr46024
SIN3A	UniProtKB:Q96ST3	Paired amphipathic helix protein Sin3a	protein localization|kinetochore|hematopoietic progenitor cell differentiation|protein-containing complex binding|regulation of hormone levels|RNA binding|negative regulation of DNA-templated transcription|in utero embryonic development|cellular response to glucose stimulus|negative regulation of transcription regulatory region DNA binding|histone deacetylation|positive regulation of G2/M transit…	sin3b-related pthr12346
IWS1	UniProtKB:Q96ST2	Protein IWS1 homolog	regulation of histone H4 acetylation|nucleus|RNA splicing|protein binding|regulation of mRNA processing|regulation of histone H3-K36 trimethylation|mRNA processing|regulation of mRNA export from nucleus|poly(A)+ mRNA export from nucleus|nucleoplasm	protein iws1 homolog pthr46010
NCAPD2	UniProtKB:Q15021	Condensin complex subunit 1	meiotic chromosome condensation|mitotic chromosome condensation|positive regulation of chromosome separation|condensed chromosome, centromeric region|nuclear chromosome|positive regulation of chromosome condensation|condensin complex|condensed nuclear chromosome|nucleoplasm|cell division|condensed chromosome|positive regulation of chromosome segregation|nucleus|protein binding|cytoplasm|histone b…	condensin pthr14222
SART3	UniProtKB:Q15020	Squamous cell carcinoma antigen recognized by T-cells 3	ASAP complex|positive regulation of histone deubiquitination|cell morphogenesis|nuclear speck|Cajal body|ubiquitin-specific protease binding|nucleosome assembly|spliceosomal tri-snRNP complex assembly|spliceosomal snRNP assembly|mRNA splicing, via spliceosome|nucleoplasm|U6atac snRNA binding|U6 snRNA binding|nucleus|RNA binding|protein binding|histone binding|cytoplasm|homeostasis of number of ce…	ribonucleic acid binding protein s1 pthr15481
MORF4L2	UniProtKB:Q15014	Mortality factor 4-like protein 2	histone H4 acetylation|DNA repair|histone H2A acetylation|NuA4 histone acetyltransferase complex|positive regulation of double-strand break repair via homologous recombination|regulation of apoptotic process|chromatin organization|nucleosome|nucleolus|plasma membrane|nucleoplasm|histone acetyltransferase complex|protein binding|positive regulation of DNA-templated transcription|regulation of doub…	mortality factor 4-like protein pthr10880
H3C1	UniProtKB:P68431	Histone H3.1	nucleosome|extracellular region|nucleosome assembly|epigenetic regulation of gene expression|nucleoplasm|DNA binding|nucleus|structural constituent of chromatin|protein binding|extracellular exosome|protein heterodimerization activity|cadherin binding|membrane|protein-containing complex|telomere organization	histone h3 pthr11426
EYA2	UniProtKB:O00167	Eyes absent homolog 2	positive regulation of DNA repair|DNA repair|negative regulation of extrinsic apoptotic signaling pathway in absence of ligand|protein dephosphorylation|anatomical structure development|extrinsic apoptotic signaling pathway in absence of ligand|chromatin organization|mesodermal cell fate specification|nucleoplasm|magnesium ion binding|nucleus|protein binding|mitochondrial outer membrane permeabil…	eyes absent pthr10190
KDM5C	UniProtKB:P41229	Lysine-specific demethylase 5C	zinc ion binding|nucleoplasm|DNA binding|nucleus|chromatin remodeling|protein binding|negative regulation of DNA-templated transcription|rhythmic process|histone H3-K4 demethylation|cytosol|histone demethylase activity|histone H3K4 demethylase activity|histone H3K4me/H3K4me2/H3K4me3 demethylase activity	lysine-specific demethylase pthr10694
CSNK2A1	UniProtKB:P68400	Casein kinase II subunit alpha	positive regulation of cell population proliferation|chaperone-mediated protein folding|protein phosphorylation|nucleoplasm|ATP binding|positive regulation of cell growth|regulation of chromosome separation|negative regulation of cysteine-type endopeptidase activity involved in apoptotic process|apoptotic process|Wnt signaling pathway|cytosol|regulation of cell cycle|protein serine kinase activit…	casein kinase ii subunit alpha pthr24054
LSM11	UniProtKB:P83369	U7 snRNA-associated Sm-like protein LSm11	nucleus|protein binding|nuclear body|positive regulation of G1/S transition of mitotic cell cycle|regulation of chromatin organization|mRNA 3'-end processing by stem-loop binding and cleavage|histone pre-mRNA 3'end processing complex|U7 snRNP|telomerase holoenzyme complex|U7 snRNA binding|nucleoplasm	u7 snrna-associated sm-like protein lsm11 pthr21415
WDR5B	UniProtKB:Q86VZ2	WD repeat-containing protein 5B	Set1C/COMPASS complex|histone binding|histone H3-K4 methylation	wd40 repeat protein pthr22847
TSPYL5	UniProtKB:Q86VY4	Testis-specific Y-encoded-like protein 5	nucleus|cellular response to gamma radiation|protein binding|histone binding|positive regulation of cell population proliferation|positive regulation of protein ubiquitination|chromatin binding|chromatin|nucleosome assembly|positive regulation of protein kinase B signaling	testis-specific y-encoded protein pthr11875
APLF	UniProtKB:Q8IW19	Aprataxin and PNK-like factor	site of DNA damage|site of double-strand break|endodeoxyribonuclease activity|double-strand break repair via nonhomologous end joining|double-strand break repair|nucleoplasm|nucleotide binding|regulation of epithelial to mesenchymal transition|protein folding chaperone|histone chaperone activity|cytosol|DNA-(apurinic or apyrimidinic site) endonuclease activity|regulation of isotype switching|ADP-…	uncharacterized pthr21315
TP53	UniProtKB:P04637	Cellular tumor antigen p53	mitochondrial DNA repair|determination of adult lifespan|RNA polymerase II cis-regulatory region sequence-specific DNA binding|protein localization|intrinsic apoptotic signaling pathway in response to DNA damage by p53 class mediator|transcription cis-regulatory region binding|T cell lineage commitment|nucleotide-excision repair|circadian behavior|MDM2/MDM4 family protein binding|protein self-ass…	cellular tumor antigen p53 pthr11447
RTF1	UniProtKB:Q92541	RNA polymerase-associated protein RTF1 homolog	histone H3-K4 trimethylation|stem cell population maintenance|nucleolus|single-stranded DNA binding|transcription elongation by RNA polymerase II promoter|nucleoplasm|negative regulation of transcription by RNA polymerase II|RNA binding|protein binding|endodermal cell fate commitment|blastocyst growth|RNA polymerase II C-terminal domain phosphoserine binding|positive regulation of histone H3-K4 m…	uncharacterized pthr13115
TAF9B	UniProtKB:Q9HBM6	Transcription initiation factor TFIID subunit 9B	transcription factor TFTC complex|negative regulation of intrinsic apoptotic signaling pathway in response to DNA damage by p53 class mediator|transcription by RNA polymerase II|DNA-templated transcription initiation|nucleoplasm|negative regulation of transcription by RNA polymerase II|positive regulation of cell growth|protein binding|transcription factor TFIID complex|transcription corepressor …	taf9 rna polymerase ii, tata box-binding protein (tbp)-associated factor pthr48068
PIWIL2	UniProtKB:Q8TC59	Piwi-like protein 2	positive regulation of translation|DNA methylation involved in gamete generation|negative regulation of circadian rhythm|endoribonuclease activity|positive regulation of histone H3-K9 acetylation|meiotic cell cycle|RNA binding|positive regulation of meiosis I|mRNA binding|PET complex|piRNA processing|RNA phosphodiester bond hydrolysis, endonucleolytic|chromatoid body|piRNA binding|spermatogenesis…	eukaryotic translation initiation factor 2c pthr22891
PARG	UniProtKB:Q86W56	Poly(ADP-ribose) glycohydrolase	regulation of DNA repair|nucleotide-sugar metabolic process|base-excision repair, gap-filling|nucleoplasm|carbohydrate metabolic process|nucleus|protein binding|poly(ADP-ribose) glycohydrolase activity|mitochondrial matrix|cytoplasm|intracellular membrane-bounded organelle|ATP generation from poly-ADP-D-ribose|cytosol|regulation of histone modification	poly adp-ribose glycohydrolase pthr12837
CUL4B	UniProtKB:Q13620	Cullin-4B	cullin-RING ubiquitin ligase complex|ribosome biogenesis|nucleoplasm|extracellular exosome|histone H2A monoubiquitination|G1/S transition of mitotic cell cycle|cellular response to UV|cytosol|proteasomal protein catabolic process|astrocyte differentiation|UV-damage excision repair|positive regulation of G1/S transition of mitotic cell cycle|neuron projection development|positive regulation of pro…	cullin pthr11932
NSD3	UniProtKB:Q9BZ95	Histone-lysine N-methyltransferase NSD3	histone H3K36 methyltransferase activity|regulation of DNA-templated transcription|chromatin organization|chromatin|nucleoplasm|nucleus|protein binding|metal ion binding|positive regulation of DNA-templated transcription|transcription regulator activator activity|histone modification|histone lysine N-methyltransferase activity|methylation	set domain proteins pthr22884
PWP1	UniProtKB:Q13610	Periodic tryptophan protein 1 homolog	negative regulation of peptidyl-serine phosphorylation of STAT protein|positive regulation of stem cell differentiation|nucleus|positive regulation of transcription of nucleolar large rRNA by RNA polymerase I|DNA-templated transcription|H4K20me3 modified histone binding|Golgi apparatus|rRNA processing|histone H4-K20 trimethylation|chromosome|nucleolus	periodic tryptophan protein 1 pthr14091
SETD2	UniProtKB:Q9BYW2	Histone-lysine N-methyltransferase SETD2	cell migration involved in vasculogenesis|microtubule cytoskeleton organization involved in mitosis|histone H3K36 methyltransferase activity|embryonic placenta morphogenesis|chromosome|transcription elongation by RNA polymerase II promoter|nucleoplasm|morphogenesis of a branching structure|positive regulation of interferon-alpha production|nucleosome organization|forebrain development|neural tube…	histone-lysine n-methyltransferase setd2 pthr46711
SNRPB	UniProtKB:P14678	Small nuclear ribonucleoprotein-associated proteins B and B'	U2-type prespliceosome assembly|RNA splicing|telomerase holoenzyme complex|mRNA splicing, via spliceosome|nucleoplasm|U12-type spliceosomal complex|RNA binding|catalytic step 2 spliceosome|U1 snRNP binding|U2 snRNP binding|methylosome|U4/U6 x U5 tri-snRNP complex|cytosol|7-methylguanosine cap hypermethylation|U5 snRNP|spliceosomal complex|brain development|U7 snRNP|protein methylation|U2 snRNP|U1…	small nuclear ribonucleoprotein-associated protein b and n pthr10701
TADA2B	UniProtKB:Q86TJ2	Transcriptional adapter 2-beta	positive regulation of histone acetylation|histone H3 acetylation|zinc ion binding|regulation of DNA repair|chromatin binding|SAGA complex|nucleoplasm|regulation of transcription by RNA polymerase II|nucleus|chromatin remodeling|protein binding|transcription coactivator activity|positive regulation of DNA-templated transcription|regulation of RNA splicing|SAGA-type complex|monoubiquitinated histo…	transcriptional adaptor 2 ada2 -related pthr12374
CHD1	UniProtKB:O14646	Chromodomain-helicase-DNA-binding protein 1	positive regulation by host of viral transcription|ATP hydrolysis activity|methylated histone binding|nuclear chromosome|helicase activity|chromatin binding|chromatin|nucleoplasm|regulation of transcription by RNA polymerase II|ATP binding|nucleus|DNA binding|nucleosome organization|chromatin remodeling|protein binding|cytoplasm|histone binding|ATP-dependent chromatin remodeler activity	chromodomain-helicase-dna-binding protein 3-related-related pthr45623
PCGF6	UniProtKB:Q9BYE7	Polycomb group RING finger protein 6	negative regulation of transcription by RNA polymerase II|histone H2A-K119 monoubiquitination|nucleus|protein binding|PRC1 complex|negative regulation of DNA-templated transcription|metal ion binding|PcG protein complex|nucleoplasm|regulation of transcription by RNA polymerase II	polycomb group ring finger protein pthr45893
KANSL2	UniProtKB:Q9H9L4	KAT8 regulatory NSL complex subunit 2	regulation of dosage compensation by inactivation of X chromosome|histone H4-K5 acetylation|histone H4-K8 acetylation|chromatin organization|histone H4-K16 acetylation|NSL complex|plasma membrane|nucleoplasm|histone acetyltransferase complex|protein binding|positive regulation of DNA-templated transcription|positive regulation of histone H3-K4 methylation|actin cytoskeleton|cytosol	uncharacterized pthr13453
ZZZ3	UniProtKB:Q8IYH5	ZZ-type zinc finger-containing protein 3	histone H4 acetylation|histone H3 acetylation|zinc ion binding|methylated histone binding|regulation of histone deacetylation|regulation of embryonic development|regulation of tubulin deacetylation|regulation of DNA-templated transcription|nucleolus|regulation of transcription by RNA polymerase II|nucleoplasm|DNA binding|regulation of cell division|protein binding|mitotic spindle|histone H3-K14 a…	zinc finger, zz domain containing 3 pthr22705
DOT1L	UniProtKB:Q8TEK3	Histone-lysine N-methyltransferase, H3 lysine-79 specific	DNA repair|positive regulation of cell population proliferation|histone H3K79 methyltransferase activity|regulation of receptor signaling pathway via JAK-STAT|positive regulation of transcription by RNA polymerase II|nucleoplasm|histone H3-K79 methylation|nucleic acid binding|DNA binding|nucleus|DNA damage checkpoint signaling|protein binding|cytoplasm|heterochromatin formation|intracellular memb…	histone h3 methyltransferase pthr21451
RBBP5	UniProtKB:Q15291	Retinoblastoma-binding protein 5	response to estrogen|transcription initiation-coupled chromatin remodeling|histone methyltransferase complex|transcription cis-regulatory region binding|MLL1/2 complex|cellular response to DNA damage stimulus|nucleolus|MLL3/4 complex|nucleoplasm|Set1C/COMPASS complex|nucleus|protein binding|histone binding|histone H3-K4 methylation|MLL1 complex	retinoblastoma-binding protein 5 pthr44040
NSD2	UniProtKB:O96028	Histone-lysine N-methyltransferase NSD2	regulation of double-strand break repair via nonhomologous end joining|atrial septum secundum morphogenesis|histone H4-K20 methylation|histone H3K36 methyltransferase activity|sequence-specific DNA binding|chromatin organization|nucleolus|histone H4K20 methyltransferase activity|double-strand break repair|bone development|nucleoplasm|negative regulation of transcription by RNA polymerase II|membr…	set domain proteins pthr22884
SATB2	UniProtKB:Q9UPW6	DNA-binding protein SATB2	histone deacetylase binding|embryonic pattern specification|roof of mouth development|RNA polymerase II cis-regulatory region sequence-specific DNA binding|RNA polymerase II transcription regulatory region sequence-specific DNA binding|histone deacetylase complex|DNA-binding transcription activator activity, RNA polymerase II-specific|chromatin binding|osteoblast development|positive regulation o…	dna-binding protein satb family member pthr15116
ACTL6A	UniProtKB:O96019	Actin-like protein 6A	DNA repair|regulation of mitotic metaphase/anaphase transition|regulation of DNA repair|kinetochore|spinal cord development|positive regulation of DNA-templated transcription|neural retina development|blastocyst formation|histone acetylation|regulation of cell cycle|positive regulation of DNA repair|SWI/SNF complex|regulation of apoptotic process|nucleosome|positive regulation of telomere mainten…	actin pthr11937
WDR5	UniProtKB:P61964	WD repeat-containing protein 5	histone H3 acetylation|regulation of dosage compensation by inactivation of X chromosome|methylated histone binding|regulation of histone deacetylation|histone H4-K5 acetylation|histone H4-K8 acetylation|histone H4-K16 acetylation|positive regulation of gluconeogenesis|nucleoplasm|Set1C/COMPASS complex|regulation of cell division|skeletal system development|mitotic spindle|positive regulation of …	wd40 repeat protein pthr22847
SAP25	UniProtKB:Q8TEE9	Histone deacetylase complex subunit SAP25	nucleus|cytoplasm|regulation of DNA-templated transcription	histone deacetylase complex subunit sap25 pthr39231
DMRTC2	UniProtKB:Q8IXT2	Doublesex- and mab-3-related transcription factor C2	germ cell development|biological_process|histone H3-K9 dimethylation|identical protein binding|spermatid nucleus elongation|histone H3-K9 trimethylation|positive regulation of histone H3-K9 dimethylation|male meiosis I|RNA polymerase II cis-regulatory region sequence-specific DNA binding|positive regulation of histone H3-K9 trimethylation|cellular_component|chromatin|DNA-binding transcription fac…	doublesex and mab-3 related transcription factor dmrt pthr12322
MORC4	UniProtKB:Q8TE76	MORC family CW-type zinc finger protein 4	ATP hydrolysis activity|nucleus|zinc ion binding|protein binding|methylated histone binding|nucleoplasm	zinc finger cw-type coiled-coil domain protein 3. pthr23336
NOP56	UniProtKB:O00567	Nucleolar protein 56	small-subunit processome|rRNA processing|nucleolus|fibrillar center|sno(s)RNA-containing ribonucleoprotein complex|nucleoplasm|box C/D RNP complex|RNA binding|protein binding|snoRNA binding|histone methyltransferase binding|cytoplasm|pre-snoRNP complex|cadherin binding|membrane	nucleolar protein 5 nucleolar protein nop5 nop58 pthr10894
CRTC2	UniProtKB:Q53ET0	CREB-regulated transcription coactivator 2	cAMP response element binding protein binding|gluconeogenesis|histone H3-K9 acetylation|chromatin binding|toxin transport|positive regulation of transcription by RNA polymerase II|nucleoplasm|nucleus|protein binding|protein homotetramerization|extracellular exosome|cytoplasm|glucose homeostasis|positive regulation of CREB transcription factor activity	creb-regulated transcription coactivator pthr13589
DLST	UniProtKB:P36957	Dihydrolipoyllysine-residue succinyltransferase component of 2-oxoglutarate dehydrogenase complex, mitochondrial	acyltransferase activity|generation of precursor metabolites and energy|tricarboxylic acid cycle|2-oxoglutarate metabolic process|succinyl-CoA metabolic process|nucleoplasm|histone succinylation|dihydrolipoyllysine-residue succinyltransferase activity|nucleus|protein binding|mitochondrial matrix|oxoglutarate dehydrogenase complex|mitochondrion|membrane|cytosol|L-lysine catabolic process to acetyl…	dihydrolipoyllysine-residue succinyltransferase component of 2-oxoglutarate dehydrogenase complex, mitochondrial-related pthr43416
SREBF1	UniProtKB:P36956	Sterol regulatory element-binding protein 1	response to food|insulin secretion|response to progesterone|RNA polymerase II cis-regulatory region sequence-specific DNA binding|RNA polymerase II transcription regulatory region sequence-specific DNA binding|DNA-binding transcription activator activity, RNA polymerase II-specific|Golgi membrane|fat cell differentiation|protein-containing complex binding|endoplasmic reticulum membrane|response t…	sterol regulatory element-binding protein pthr46062
KAT5	UniProtKB:Q92993	Histone acetyltransferase KAT5	neural tube development|acetyltransferase activity|regulation of hematopoietic stem cell differentiation|Swr1 complex|nucleotide-excision repair|histone H4K16 acetyltransferase activity|neurogenesis|positive regulation of protein acetylation|kinetochore|peptide-lysine-N-acetyltransferase activity|transcription regulator complex|peptidyl-lysine acetylation|negative regulation of DNA-templated tran…	histone acetyltransferase pthr10615
WDR82	UniProtKB:Q6UXN9	WD repeat-containing protein 82	histone H3-K4 trimethylation|histone methyltransferase complex|DNA-templated transcription termination|chromatin binding|nucleolus|chromatin|lncRNA catabolic process|Set1C/COMPASS complex|chromosome, telomeric region|protein binding|negative regulation of lncRNA transcription|negative regulation of DNA-templated transcription, elongation|nuclear RNA surveillance|PTW/PP1 phosphatase complex|histon…	wd40 repeat protein swd2 pthr19861
MYOCD	UniProtKB:Q8IZQ8	Myocardin	ventricular cardiac muscle cell differentiation|transcription by RNA polymerase II|positive regulation of DNA binding|positive regulation of DNA-binding transcription factor activity|lung alveolus development|response to hypoxia|cardiac muscle cell apoptotic process|positive regulation of DNA-templated transcription|digestive tract development|cardiac muscle cell differentiation|histone acetyltra…	myocardin-related transcription factor-related pthr22793
H1-2	UniProtKB:P16403	Histone H1.2	chromatin DNA binding|histone H3-K4 trimethylation|nucleosomal DNA binding|chromosome condensation|double-stranded DNA binding|nucleosome|nucleosome assembly|negative regulation of DNA recombination|negative regulation of transcription by RNA polymerase II|histone H3-K27 trimethylation|nucleus|structural constituent of chromatin|euchromatin|RNA binding|protein binding	histone h1 pthr11467
H1-3	UniProtKB:P16402	Histone H1.3	chromatin DNA binding|histone H3-K4 trimethylation|chromosome condensation|nucleosomal DNA binding|double-stranded DNA binding|nucleosome|chromatin|nucleosome assembly|negative regulation of DNA recombination|negative regulation of transcription by RNA polymerase II|histone H3-K27 trimethylation|nucleus|structural constituent of chromatin|euchromatin|RNA binding	histone h1 pthr11467
H1-5	UniProtKB:P16401	Histone H1.5	chromatin DNA binding|histone deacetylase binding|nucleosomal DNA binding|chromosome condensation|double-stranded DNA binding|chromosome|chromatin organization|nucleolus|nucleosome|chromatin|nucleosome assembly|nucleoplasm|negative regulation of DNA recombination|negative regulation of transcription by RNA polymerase II|muscle organ development|heterochromatin|nucleus|structural constituent of ch…	histone h1 pthr11467
SMARCC1	UniProtKB:Q92922	SWI/SNF complex subunit SMARCC1	regulation of mitotic metaphase/anaphase transition|insulin receptor signaling pathway|positive regulation of cell population proliferation|nervous system development|positive regulation of myoblast differentiation|brahma complex|kinetochore|positive regulation of transcription by RNA polymerase II|regulation of nucleotide-excision repair|positive regulation of stem cell population maintenance|ma…	swi/snf complex-related pthr12802
PELP1	UniProtKB:Q8IZL8	Proline-, glutamic acid- and leucine-rich protein 1	SUMO binding|chromatin binding|rRNA processing|positive regulation of transcription by RNA polymerase II|nucleolus|cellular response to estrogen stimulus|nucleoplasm|nucleus|euchromatin|RNA binding|protein binding|cytoplasm|protein N-terminus binding|ATPase binding|MLL1 complex	proline-, glutamic acid- and leucine-rich protein 1 pthr34105
ZNF473	UniProtKB:Q8WTR7	Zinc finger protein 473	nucleus|protein binding|metal ion binding|RNA polymerase II cis-regulatory region sequence-specific DNA binding|mRNA 3'-end processing by stem-loop binding and cleavage|Cajal body|DNA-binding transcription activator activity, RNA polymerase II-specific|positive regulation of transcription by RNA polymerase II|nucleoplasm|regulation of transcription by RNA polymerase II	zinc finger protein pthr24376
UPF1	UniProtKB:Q92900	Regulator of nonsense transcripts 1	ATP hydrolysis activity|DNA repair|positive regulation of mRNA catabolic process|exon-exon junction complex|3'-UTR-mediated mRNA destabilization|DNA replication|nuclear-transcribed mRNA catabolic process|P-body|supraspliceosomal complex|helicase activity|protein-containing complex binding|nucleoplasm|ATP binding|chromosome, telomeric region|RNA binding|RNA helicase activity|nuclear-transcribed mR…	dna2/nam7 helicase family pthr10887
KDM4F	UniProtKB:A0A1W2PPD8	Lysine demethylase 4F	nucleus|chromatin remodeling|histone modification|histone H3K9 demethylase activity|histone demethylase activity	lysine-specific demethylase pthr10694
XRN1	UniProtKB:Q8IZH2	5'-3' exoribonuclease 1	RNA phosphodiester bond hydrolysis, exonucleolytic|cellular response to cycloheximide|nuclear-transcribed mRNA catabolic process|cellular response to puromycin|G-quadruplex RNA binding|P-body|neuronal cell body|synapse|plasma membrane|5'-3' exoribonuclease activity|dendrite|nucleus|RNA binding|protein binding|G-quadruplex DNA binding|telomerase RNA binding|histone mRNA catabolic process|rRNA cata…	5'->3' exoribonuclease pthr12341
BCAS3	UniProtKB:Q9H6U6	BCAS3 microtubule associated cell migration factor	positive regulation of intracellular protein transport|nuclear receptor binding|response to estrogen|activation of GTPase activity|Golgi organization|positive regulation of filopodium assembly|response to starvation|positive regulation of transcription by RNA polymerase II|positive regulation of GTPase activity|intermediate filament cytoskeleton|angiogenesis|beta-tubulin binding|autophagy|acetylt…	breast carcinoma amplified sequence 3 pthr13268
MBIP	UniProtKB:Q9NS73	MAP3K12-binding inhibitory protein 1	histone H3 acetylation|identical protein binding|regulation of histone deacetylation|regulation of embryonic development|regulation of tubulin deacetylation|regulation of DNA-templated transcription|nucleolus|protein kinase inhibitor activity|regulation of transcription by RNA polymerase II|nucleoplasm|regulation of cell division|protein binding|negative regulation of catalytic activity|mitotic s…	molybdopterin synthase related pthr23404
KDM7A	UniProtKB:Q6ZMT4	Lysine-specific demethylase 7A	zinc ion binding|histone H4K20 demethylase activity|protein demethylation|DNA-templated transcription|2-oxoglutarate-dependent dioxygenase activity|methylated histone binding|chromatin organization|nucleolus|nucleoplasm|regulation of transcription by RNA polymerase II|nucleus|midbrain development|transcription coregulator activity|iron ion binding|positive regulation of DNA-templated transcriptio…	phd/f-box containing protein pthr23123
CHRAC1	UniProtKB:Q9NRG0	Chromatin accessibility complex protein 1	DNA binding|nucleus|DNA-directed DNA polymerase activity|chromatin remodeling|protein binding|protein heterodimerization activity|DNA biosynthetic process|regulation of DNA replication|nucleosome assembly|pericentric heterochromatin|CHRAC|epsilon DNA polymerase complex	histone-like transcription factor ccaat-related pthr10252
NOS1	UniProtKB:P29475	Nitric oxide synthase, brain	postsynaptic density|FMN binding|positive regulation of guanylate cyclase activity|sarcoplasmic reticulum|xenobiotic catabolic process|negative regulation of potassium ion transport|synapse|neurotransmitter biosynthetic process|regulation of calcium ion transmembrane transport via high voltage-gated calcium channel|response to hypoxia|positive regulation of DNA-templated transcription|oxidoreduct…	nitric oxide synthase-related pthr19384
POLE3	UniProtKB:Q9NRF9	DNA polymerase epsilon subunit 3	histone H3 acetylation|chromatin DNA binding|DNA replication|DNA-templated DNA replication|leading strand elongation|regulation of DNA replication|cellular response to DNA damage stimulus|nucleosome assembly|pericentric heterochromatin|CHRAC|nucleoplasm|epsilon DNA polymerase complex|nucleus|DNA-directed DNA polymerase activity|chromatin remodeling|protein binding|protein heterodimerization activ…	dna polymerase epsilon subunit 3 pthr46172
AEBP2	UniProtKB:Q6ZN18	Zinc finger protein AEBP2	negative regulation of transcription by RNA polymerase II|DNA binding|transcription coregulator activity|metal ion binding|DNA-templated transcription|ESC/E(Z) complex|chromatin organization|chromatin|nucleoplasm|regulation of transcription by RNA polymerase II	zinc finger protein aebp2 pthr46541
SMYD5	UniProtKB:Q6GMV2	Histone-lysine N-trimethyltransferase SMYD5	negative regulation of gene expression, epigenetic|protein binding|histone lysine methylation|metal ion binding|negative regulation of transposition|regulation of stem cell differentiation|regulation of stem cell division|cellular_component|histone H4K20 methyltransferase activity	set and mynd domain-containing protein 5 pthr46402
SIRT7	UniProtKB:Q9NRC8	NAD-dependent protein deacetylase sirtuin-7	positive regulation of transcription involved in exit from mitosis|DNA repair|regulation of double-strand break repair via nonhomologous end joining|protein-glutaryllysine deglutarylase activity|site of double-strand break|regulation of DNA repair|nuclear speck|protein-succinyllysine desuccinylase activity|chromatin organization|protein deglutarylation|nucleolus|NAD-dependent histone H3K18 deacet…	nad-dependent protein deacetylase sirtuin-(6/7) family member pthr45853
KDM1A	UniProtKB:O60341	Lysine-specific histone demethylase 1A	positive regulation of histone ubiquitination|positive regulation of chromatin binding|protein demethylation|demethylase activity|chromatin organization|positive regulation of DNA-binding transcription factor activity|negative regulation of protein binding|MRF binding|regulation of androgen receptor signaling pathway|chromosome, telomeric region|transcription regulator complex|p53 binding|negativ…	flavin monoamine oxidase pthr10742
H3Y2	UniProtKB:P0DPK5	Histone H3.X	DNA binding|nucleus|structural constituent of chromatin|protein heterodimerization activity|nucleosome	histone h3 pthr11426
H3Y1	UniProtKB:P0DPK2	Histone H3.Y	nucleus|structural constituent of chromatin|protein heterodimerization activity|nucleosomal DNA binding|nucleosome	histone h3 pthr11426
FMR1	UniProtKB:Q06787	Fragile X messenger ribonucleoprotein 1	DNA repair|postsynaptic density|positive regulation of filopodium assembly|Cajal body|modulation by host of viral RNA genome replication|mRNA 3'-UTR binding|growth cone|regulation of filopodium assembly|dendrite|messenger ribonucleoprotein complex|RNA binding|protein heterodimerization activity|positive regulation of miRNA-mediated gene silencing|dendritic spine|mRNA binding|dynein complex bindin…	fragile x mental retardation syndrome-related protein pthr10603
RIOX1	UniProtKB:Q9H6W3	Ribosomal oxygenase 1	histone H3K36me/H3K36me2 demethylase activity|2-oxoglutarate-dependent dioxygenase activity|chromatin organization|nucleolus|negative regulation of osteoblast differentiation|nucleoplasm|nucleus|protein binding|negative regulation of DNA-templated transcription|iron ion binding|histone H3-K36 demethylation|histone H3-K4 demethylation|protein demethylase activity|histone H3K4 demethylase activity|…	mina53 myc induced nuclear antigen pthr13096
SPHK2	UniProtKB:Q9NRA0	Sphingosine kinase 2	sphingosine-1-phosphate receptor activity|positive regulation of mast cell degranulation|histone H2B-K12 acetylation|sphingosine-1-phosphate receptor signaling pathway|negative regulation of cell growth|intracellular membrane-bounded organelle|cytosol|positive regulation of tumor necrosis factor production|sphingolipid biosynthetic process|regulation of ATP biosynthetic process|transcription init…	sphingosine kinase pthr12358
BHLHE41	UniProtKB:Q9C0J9	Class E basic helix-loop-helix protein 41	protein homodimerization activity|histone deacetylase binding|RNA polymerase II cis-regulatory region sequence-specific DNA binding|anterior/posterior pattern specification|DNA-binding transcription repressor activity, RNA polymerase II-specific|chromatin|MRF binding|DNA-binding transcription factor activity, RNA polymerase II-specific|bHLH transcription factor binding|regulation of transcription…	basic helix-loop-helix transcription factor, hes-related pthr10985
MCM3AP	UniProtKB:O60318	Germinal-center associated nuclear protein	nuclear pore nuclear basket|histone H3 acetyltransferase activity|protein transport|chromatin binding|chromosome|transcription export complex 2|nucleoplasm|nucleic acid binding|mRNA export from nucleus|histone acetyltransferase activity|nucleosome organization|nucleus|nuclear membrane|protein binding|histone binding|cytoplasm|histone modification|cytosol|poly(A)+ mRNA export from nucleus|somatic …	80 kda mcm3-associated protein pthr12436
SAMD1	UniProtKB:Q6SPF0	Sterile alpha motif domain-containing protein 1	protein homooligomerization|foam cell differentiation|chromatin binding|chromosome|chromatin organization|negative regulation of transcription by RNA polymerase II|nucleus|extracellular space|protein binding|negative regulation of DNA-templated transcription|histone binding|low-density lipoprotein particle binding|lipoprotein lipid oxidation|regulation of DNA methylation-dependent heterochromatin…	polycomb group protein pthr12247
TAF2	UniProtKB:Q6P1X5	Transcription initiation factor TFIID subunit 2	mRNA transcription by RNA polymerase II|histone H3 acetylation|transcription factor TFTC complex|positive regulation of transcription initiation by RNA polymerase II|regulation of DNA repair|transcription cis-regulatory region binding|response to organic cyclic compound|chromatin binding|protein phosphorylation|transcription initiation at RNA polymerase II promoter|regulation of transcription by …	transcription initiation factor tfiid pthr15137
ANP32A	UniProtKB:P39687	Acidic leucine-rich nuclear phosphoprotein 32 family member A	nucleocytoplasmic transport|nucleus|RNA binding|protein binding|perinuclear region of cytoplasm|cytoplasm|histone binding|endoplasmic reticulum|regulation of apoptotic process|intracellular signal transduction|nucleoplasm	acidic leucine-rich nuclear phosphoprotein 32 pthr11375
WRAP53	UniProtKB:Q9BUR4	Telomerase Cajal body protein 1	DNA repair|nuclear body|site of double-strand break|positive regulation of establishment of protein localization to telomere|positive regulation of double-strand break repair via homologous recombination|Cajal body|telomerase RNA localization to Cajal body|telomerase holoenzyme complex|protein-containing complex binding|nucleoplasm|chromosome, telomeric region|RNA binding|chaperone binding|cytoso…	uncharacterized pthr13211
TEX10	UniProtKB:Q9NXF1	Testis-expressed protein 10	nucleus|protein binding|mitochondrion|nucleolus|nucleoplasm|MLL1 complex	uncharacterized pthr16056
ATRX	UniProtKB:P46100	Transcriptional regulator ATRX	ATP hydrolysis activity|multicellular organism growth|DNA repair|negative regulation of telomeric RNA transcription from RNA pol II promoter|nuclear body|PML body|positive regulation of telomeric RNA transcription from RNA pol II promoter|methylated histone binding|condensed chromosome, centromeric region|transcription by RNA polymerase II|Sertoli cell development|regulation of histone H3-K9 trim…	transcriptional regulator atrx pthr46357
UBE2N	UniProtKB:P61088	Ubiquitin-conjugating enzyme E2 N	regulation of histone ubiquitination|ubiquitin conjugating enzyme activity|regulation of DNA repair|positive regulation of I-kappaB kinase/NF-kappaB signaling|positive regulation of intracellular signal transduction|positive regulation of NF-kappaB transcription factor activity|postreplication repair|fibrillar center|nucleoplasm|ATP binding|RNA binding|positive regulation of ubiquitin-protein tra…	ubiquitin-conjugating enzyme e2 pthr24068
NIPBL	UniProtKB:Q6KC79	Nipped-B-like protein	protein C-terminus binding|gallbladder development|Scc2-Scc4 cohesin loading complex|protein localization|embryonic digestive tract morphogenesis|fat cell differentiation|regulation of developmental growth|face morphogenesis|sensory perception of sound|heart morphogenesis|promoter-specific chromatin binding|negative regulation of DNA-templated transcription|digestive tract development|chromo shad…	nipped-b-like protein delangin scc2-related pthr21704
TBL1X	UniProtKB:O60907	F-box-like/WD repeat-containing protein TBL1X	protein domain specific binding|protein C-terminus binding|positive regulation of canonical Wnt signaling pathway|transcription cis-regulatory region binding|histone deacetylase complex|beta-catenin binding|positive regulation of transcription by RNA polymerase II|nucleoplasm|regulation of transcription by RNA polymerase II|negative regulation of transcription by RNA polymerase II|sensory percept…	wd40 repeat protein pthr22846
CKS1B	UniProtKB:P61024	Cyclin-dependent kinases regulatory subunit 1	protein kinase binding|positive regulation of cyclin-dependent protein serine/threonine kinase activity|cyclin-dependent protein serine/threonine kinase activator activity|cyclin-dependent protein kinase holoenzyme complex|regulation of DNA-templated transcription|mitotic cell cycle phase transition|regulation of mitotic cell cycle|nucleoplasm|fibroblast proliferation|cell division|protein bindin…	cyclin-dependent kinases regulatory subunit/60s ribosome subunit biogenesis protein nip7 pthr23415
OGT	UniProtKB:O15294	UDP-N-acetylglucosamine--peptide N-acetylglucosaminyltransferase 110 kDa subunit	regulation of dosage compensation by inactivation of X chromosome|histone H4-K5 acetylation|histone H4-K8 acetylation|chromatin organization|histone H4-K16 acetylation|phosphatidylinositol-3,4,5-trisphosphate binding|regulation of neurotransmitter receptor localization to postsynaptic specialization membrane|protein O-acetylglucosaminyltransferase activity|circadian regulation of gene expression|…	udp-n-acetylglucosamine--peptide n-acetylglucosaminyltransferase 110 kda subunit pthr44366
PRDM14	UniProtKB:Q9GZV8	PR domain zinc finger protein 14	negative regulation of fibroblast growth factor receptor signaling pathway|RNA polymerase II transcription regulatory region sequence-specific DNA binding|fibroblast growth factor receptor signaling pathway|methyltransferase activity|positive regulation of stem cell population maintenance|nucleoplasm|negative regulation of transcription by RNA polymerase II|RNA binding|inner cell mass cell fate c…	pr domain zinc finger protein pthr16515
ATXN7	UniProtKB:O15265	Ataxin-7	histone H3 acetylation|microtubule cytoskeleton|transcription factor TFTC complex|regulation of DNA repair|negative regulation of microtubule depolymerization|microtubule cytoskeleton organization|visual perception|nucleolus|nucleus organization|SAGA complex|regulation of transcription by RNA polymerase II|nucleoplasm|nucleus|protein binding|positive regulation of DNA-templated transcription|regu…	ataxin 7 related pthr15117
UIMC1	UniProtKB:Q96RL1	BRCA1-A complex subunit RAP80	positive regulation of DNA repair|mitotic G2 DNA damage checkpoint signaling|nuclear body|mitotic G2/M transition checkpoint|regulation of DNA repair|chromatin organization|double-strand break repair|nucleoplasm|DNA binding|nucleus|protein binding|negative regulation of DNA-templated transcription|histone binding|metal ion binding|K63-linked polyubiquitin modification-dependent protein binding|BR…	ubiquitin interaction motif-containing protein 1 pthr15932
WDR61	UniProtKB:Q9GZS3	WD repeat-containing protein 61	positive regulation of histone H3-K79 methylation|histone H3-K4 trimethylation|negative regulation of myeloid cell differentiation|Ski complex|transcription elongation by RNA polymerase II promoter|nucleoplasm|nucleus|euchromatin|protein binding|cytoplasm|positive regulation of histone H3-K4 methylation|Cdc73/Paf1 complex|Wnt signaling pathway|cytosol|histone H3-K4 methylation	wd repeat-containing protein 61 pthr44090
EXOSC10	UniProtKB:Q01780	Exosome component 10	nucleolar exosome (RNase complex)|regulation of telomerase RNA localization to Cajal body|nuclear-transcribed mRNA catabolic process|rRNA processing|nucleolus|RNA catabolic process|nucleoplasm|exosome (RNase complex)|nucleotide binding|polyadenylation-dependent snoRNA 3'-end processing|RNA binding|maturation of 5.8S rRNA|nuclear-transcribed mRNA catabolic process, nonsense-mediated decay|nuclear …	polymyositis/scleroderma autoantigen-related pthr12124
PIH1D1	UniProtKB:Q9NWS0	PIH1 domain-containing protein 1	negative regulation of histone H3-K9 dimethylation|negative regulation of histone H3-K9 trimethylation|TORC1 complex assembly|rRNA processing|nucleolus|positive regulation of histone H3-K9 acetylation|chromatin remodeling|negative regulation of histone H4-K16 acetylation|positive regulation of transcription of nucleolar large rRNA by RNA polymerase I|pre-snoRNP complex|regulation of histone H3-K4…	uncharacterized pthr22997
PER2	UniProtKB:O15055	Period circadian protein homolog 2	transcription cis-regulatory region binding|regulation of circadian rhythm|nucleolus|negative regulation of circadian rhythm|nucleoplasm|negative regulation of transcription by RNA polymerase II|white fat cell differentiation|regulation of insulin secretion|circadian regulation of gene expression|response to ischemia|circadian regulation of translation|negative regulation of DNA-templated transcr…	period circadian protein pthr11269
KDM6B	UniProtKB:O15054	Lysine-specific demethylase 6B	chromatin DNA binding|RNA polymerase II cis-regulatory region sequence-specific DNA binding|endothelial cell differentiation|beta-catenin binding|positive regulation of transcription by RNA polymerase II|MLL3/4 complex|nucleoplasm|nucleus|heart development|chromatin remodeling|inflammatory response|protein binding|metal ion binding|mesodermal cell differentiation|cell fate commitment|regulation o…	lysine-specific demethylase pthr14017
ELP3	UniProtKB:Q9H9T3	Elongator complex protein 3	acetyltransferase activity|tRNA wobble uridine modification|tRNA binding|nucleolus|regulation of transcription by RNA polymerase II|phosphorylase kinase regulator activity|regulation of translation|nucleus|neuron migration|protein binding|tRNA uridine(34) acetyltransferase activity|central nervous system development|metal ion binding|cytoplasm|regulation of catalytic activity|elongator holoenzyme…	histone acetyltransferase-related pthr11135
SETD1A	UniProtKB:O15047	Histone-lysine N-methyltransferase SETD1A	histone H3K4 methyltransferase activity|histone H3-K4 dimethylation|histone H3-K4 trimethylation|regulation of hematopoietic stem cell differentiation|regulation of chromatin organization|nuclear speck|histone methyltransferase complex|beta-catenin binding|brain development|chromatin organization|cellular response to DNA damage stimulus|chromatin|histone H3-K4 monomethylation|nucleoplasm|Set1C/CO…	histone-lysine n-methyltransferase setd1 pthr45814
RBM14	UniProtKB:Q96PK6	RNA-binding protein 14	nuclear speck|SMAD protein signal transduction|negative regulation of centriole replication|response to hormone|positive regulation of transcription by RNA polymerase II|nucleolus|nucleoplasm|mRNA splicing, via spliceosome|nucleus|transcription regulator complex|RNA binding|protein binding|activation of innate immune response|cytoplasm|innate immune response|centriole assembly|nuclear receptor co…	serine/arginine rich splicing factor pthr23147
SBNO1	UniProtKB:A3KN83	Protein strawberry notch homolog 1	biological_process|regulation of response to stimulus|nucleus|chromatin DNA binding|histone binding|regulation of DNA-templated transcription|cellular_component|molecular_function	strawberry notch-related pthr12706
MRGBP	UniProtKB:Q9NV56	MRG/MORF4L-binding protein	histone H4 acetylation|histone H2A acetylation|NuA4 histone acetyltransferase complex|positive regulation of double-strand break repair via homologous recombination|regulation of apoptotic process|chromatin organization|nucleosome|nucleoplasm|regulation of transcription by RNA polymerase II|protein binding|positive regulation of DNA-templated transcription|regulation of double-strand break repair…	mrg-binding protein pthr13581
TSPY1	UniProtKB:Q01534	Testis-specific Y-encoded protein 1	spermatogenesis|chromatin binding|cellular_component|chromatin|molecular_function|nucleosome assembly|gonadal mesoderm development|nucleus|sex differentiation|protein binding|cytoplasm|histone binding|cell differentiation	testis-specific y-encoded protein pthr11875
PYGO2	UniProtKB:Q9BRQ0	Pygopus homolog 2	histone acetyltransferase regulator activity|positive regulation of chromatin binding|regulation of histone acetylation|roof of mouth development|spermatid nucleus differentiation|chromatin binding|brain development|developmental growth|lens development in camera-type eye|nucleoplasm|mammary gland development|protein binding|histone binding|metal ion binding|kidney development|regulation of mamma…	pygopus pthr23194
LMNA	UniProtKB:P02545	Prelamin-A/C	site of double-strand break|protein localization to nuclear envelope|negative regulation of cell population proliferation|negative regulation of cardiac muscle hypertrophy in response to stress|nuclear speck|cellular senescence|nuclear migration|positive regulation of histone H3-K9 trimethylation|nuclear lamina|nucleoplasm|DNA double-strand break attachment to nuclear envelope|nuclear pore locali…	lamin dm0-related pthr45721
SKI	UniProtKB:P12755	Ski oncogene	nuclear body|PML body|retina development in camera-type eye|RNA polymerase II cis-regulatory region sequence-specific DNA binding|transforming growth factor beta receptor signaling pathway|nose morphogenesis|DNA-binding transcription repressor activity, RNA polymerase II-specific|positive regulation of DNA binding|lens morphogenesis in camera-type eye|histone deacetylase inhibitor activity|face m…	ski oncogene-related pthr10005
BRD9	UniProtKB:Q9H8M2	Bromodomain-containing protein 9	biological_process|SWI/SNF complex|positive regulation of cell population proliferation|chromatin|positive regulation of stem cell population maintenance|regulation of transcription by RNA polymerase II|nucleoplasm|nucleic acid binding|nucleus|chromatin remodeling|protein binding|negative regulation of cell differentiation|lysine-acetylated histone binding|GBAF complex	bromodomain containing protein pthr22881
SKOR2	UniProtKB:Q2VWA4	SKI family transcriptional corepressor 2	regulation of neuroblast proliferation|histone deacetylase binding|cerebellar Purkinje cell differentiation|regulation of cerebellar granule cell precursor proliferation|RNA polymerase II cis-regulatory region sequence-specific DNA binding|regulation of DNA-templated transcription|smoothened signaling pathway|chromatin binding|cell development|regulation of dendrite morphogenesis|DNA-binding tran…	ski oncogene-related pthr10005
SCML2	UniProtKB:Q9UQR0	Sex comb on midleg-like protein 2	nucleus|protein binding|negative regulation of DNA-templated transcription|histone binding|PcG protein complex|anatomical structure morphogenesis|chromatin binding	polycomb group protein pthr12247
WBP2	UniProtKB:Q969T9	WW domain-binding protein 2	chromatin DNA binding|response to estrogen|transcription initiation-coupled chromatin remodeling|RNA polymerase II cis-regulatory region sequence-specific DNA binding|response to progesterone|positive regulation of transcription by RNA polymerase II|cellular response to estrogen stimulus|chromatin|nucleoplasm|nucleus|protein binding|transcription coactivator activity|positive regulation of histon…	ww domain binding protein 2, isoform e pthr31606
KAT14	UniProtKB:Q9H8E8	Cysteine-rich protein 2-binding protein	histone H3 acetylation|regulation of histone deacetylation|regulation of embryonic development|regulation of tubulin deacetylation|regulation of DNA-templated transcription|regulation of transcription by RNA polymerase II|histone acetyltransferase activity|regulation of cell division|nucleus|protein binding|mitotic spindle|cytoplasm|histone H3-K14 acetylation|LIM domain binding|regulation of cell…	cysteine and glycine-rich protein 2 binding protein pthr20916
SIRT3	UniProtKB:Q9NTG7	NAD-dependent protein deacetylase sirtuin-3, mitochondrial	zinc ion binding|positive regulation of superoxide dismutase activity|positive regulation of catalase activity|protein deacetylation|sequence-specific DNA binding|nucleoplasm|nucleus|protein binding|NAD-dependent protein deacetylase activity|mitochondrial matrix|histone modification|mitochondrion|peptidyl-lysine deacetylation|protein-containing complex|aerobic respiration|positive regulation of c…	histone deacetylase sir2 family member pthr11085
ATXN7L3	UniProtKB:Q14CW9	Ataxin-7-like protein 3	histone H3 acetylation|zinc ion binding|histone monoubiquitination|transcription factor TFTC complex|regulation of DNA repair|DUBm complex|chromatin organization|SAGA complex|regulation of transcription by RNA polymerase II|nucleus|protein binding|transcription coactivator activity|positive regulation of DNA-templated transcription|regulation of RNA splicing|nuclear receptor coactivator activity|…	ataxin-7-like protein 3 pthr46367
H3C13	UniProtKB:Q71DI3	Histone H3.2	DNA binding|nucleus|structural constituent of chromatin|protein binding|extracellular exosome|protein heterodimerization activity|nucleosome|extracellular region|nucleosome assembly|nucleoplasm	histone h3 pthr11426
SAMD11	UniProtKB:Q96NU1	Sterile alpha motif domain-containing protein 11	nucleus|protein binding|negative regulation of DNA-templated transcription|histone binding|chromatin binding	polycomb group protein pthr12247
NAP1L5	UniProtKB:Q96NT1	Nucleosome assembly protein 1-like 5	nucleus|protein binding|histone binding|chromatin binding|chromatin|nucleosome assembly	testis-specific y-encoded protein pthr11875
PADI2	UniProtKB:Q9Y2J8	Protein-arginine deiminase type-2	protein homodimerization activity|transcription initiation-coupled chromatin remodeling|negative regulation of lymphocyte chemotaxis|extracellular region|substantia nigra development|nucleus|euchromatin|protein-arginine deiminase activity|extracellular exosome|negative regulation of chemokine-mediated signaling pathway|cellular response to leukemia inhibitory factor|cytoplasm|calcium ion binding|…	peptidylarginine deiminase pthr10837
AURKC	UniProtKB:Q9UQB9	Aurora kinase C	mitotic spindle organization|protein phosphorylation|chromosome, centromeric region|cell division|ATP binding|spindle pole centrosome|meiotic cell cycle|protein serine/threonine/tyrosine kinase activity|histone modification|regulation of cytokinesis|protein serine kinase activity|positive regulation of cytokinesis|spermatogenesis|histone serine kinase activity|protein kinase activity|condensed ch…	serine/threonine-protein kinase ial-related pthr24350
SYNCRIP	UniProtKB:O60506	Heterogeneous nuclear ribonucleoprotein Q	RNA splicing|poly(A) binding|negative regulation of nuclear-transcribed mRNA catabolic process, deadenylation-dependent decay|mRNA splicing, via spliceosome|nucleoplasm|RNA binding|catalytic step 2 spliceosome|mRNA 5'-UTR binding|osteoblast differentiation|cytosol|mRNA binding|ribonucleoprotein complex|negative regulation of translation|CRD-mediated mRNA stability complex|RNA processing|endoplasm…	heterogeneous nuclear ribonucleoprotein pthr21245
KAT8	UniProtKB:Q9H7Z6	Histone acetyltransferase KAT8	regulation of dosage compensation by inactivation of X chromosome|histone H4-K5 acetylation|histone H4K16 acetyltransferase activity|neurogenesis|histone H4-K8 acetylation|kinetochore|chromatin organization|positive regulation of transcription by RNA polymerase II|histone H4-K16 acetylation|nucleoplasm|negative regulation of DNA-templated transcription|positive regulation of DNA-templated transcr…	histone acetyltransferase pthr10615
MYBBP1A	UniProtKB:Q9BQG0	Myb-binding protein 1A	positive regulation of histone acetylation|respiratory electron transport chain|ribosome biogenesis|sequence-specific DNA binding|positive regulation of transcription by RNA polymerase II|nucleolus|positive regulation of transcription by RNA polymerase III|positive regulation of transcription by RNA polymerase I|nucleoplasm|chromatin remodeling|circadian regulation of gene expression|RNA binding|…	myb-binding protein 1a family member pthr13213
NAA60	UniProtKB:Q9H7X0	N-alpha-acetyltransferase 60	cell population proliferation|histone H4 acetylation|histone H3 acetylation|protein homodimerization activity|chromosome segregation|Golgi membrane|N-terminal protein amino acid acetylation|peptide alpha-N-acetyltransferase activity|nucleosome assembly|histone acetyltransferase activity|protein binding|N-terminal peptidyl-methionine acetylation|histone H4 acetyltransferase activity	n-alpha-acetyltransferase 60 pthr14744
HINFP	UniProtKB:Q9BQA5	Histone H4 transcription factor	DNA repair|RNA polymerase II cis-regulatory region sequence-specific DNA binding|RNA polymerase II transcription regulatory region sequence-specific DNA binding|myoblast differentiation|Cajal body|anatomical structure development|transcription cis-regulatory region binding|DNA-binding transcription activator activity, RNA polymerase II-specific|DNA-binding transcription repressor activity, RNA po…	histone h4 transcription factor-related pthr24391
WDR77	UniProtKB:Q9BQA1	Methylosome protein 50	negative regulation of epithelial cell proliferation involved in prostate gland development|positive regulation of cell population proliferation|epithelial cell proliferation involved in prostate gland development|Golgi apparatus|secretory columnal luminar epithelial cell differentiation involved in prostate glandular acinus development|histone H4-R3 methylation|methyl-CpG binding|spliceosomal sn…	methylosome protein 50 pthr46853
TNKS	UniProtKB:O95271	Poly [ADP-ribose] polymerase tankyrase-1	nuclear body|negative regulation of telomere maintenance via telomere lengthening|mitotic spindle organization|positive regulation of telomere capping|protein transport|Golgi membrane|Golgi apparatus|positive regulation of transcription by RNA polymerase II|NAD+ ADP-ribosyltransferase activity|nucleoplasm|cell division|negative regulation of maintenance of mitotic sister chromatid cohesion, telom…	cyclin-dependent kinase inhibitor 2c-related pthr24180
PRDM7	UniProtKB:Q9NQW5	Histone-lysine N-methyltransferase PRDM7	histone H3K4 methyltransferase activity|histone H3-K4 trimethylation|nucleus|protein binding|positive regulation of reciprocal meiotic recombination|regulation of gene expression|regulation of DNA-templated transcription|histone H3K36 methyltransferase activity|recombination hotspot binding|chromosome|chromatin organization	pr domain zinc finger protein pthr16515
PRDM9	UniProtKB:Q9NQV7	Histone-lysine N-methyltransferase PRDM9	histone H3K4 methyltransferase activity|female gamete generation|protein homodimerization activity|positive regulation of fertilization|meiotic gene conversion|transcription cis-regulatory region binding|histone H3K36 methyltransferase activity|regulation of DNA-templated transcription|chromosome|chromatin organization|homologous chromosome pairing at meiosis|nucleoplasm|male gamete generation|nu…	pr domain zinc finger protein pthr16515
SETD5	UniProtKB:Q9C0A6	Histone-lysine N-methyltransferase SETD5	regulation of chromatin organization|methylated histone binding|regulation of histone acetylation|histone H3K9 methyltransferase activity|histone H3K36 methyltransferase activity|regulation of DNA-templated transcription|chromatin organization|nucleoplasm|nucleus|euchromatin|cognition|Rpd3L-Expanded complex|transcription corepressor activity|negative regulation of transcription by RNA polymerase …	upset, isoform a pthr46462
JADE1	UniProtKB:Q6IE81	Protein Jade-1	histone H3 acetylation|nuclear speck|histone H4-K5 acetylation|histone H4-K12 acetylation|histone H4-K8 acetylation|nucleoplasm|negative regulation of cell growth|positive regulation of DNA-templated transcription|apoptotic process|histone modification|regulation of DNA biosynthetic process|negative regulation of G1/S transition of mitotic cell cycle|histone H3K14 acetyltransferase activity|regul…	phd finger proteins pthr13793
KMT5A	UniProtKB:Q9NQR1	N-lysine methyltransferase KMT5A	regulation of DNA damage response, signal transduction by p53 class mediator|mitotic chromosome condensation|histone H4-K20 monomethylation|regulation of signal transduction by p53 class mediator|chromatin organization|histone H4K20 methyltransferase activity|nucleoplasm|regulation of transcription by RNA polymerase II|negative regulation of transcription by RNA polymerase II|cell division|polyte…	n-lysine methyltransferase kmt5a pthr46167
DDX21	UniProtKB:Q9NR30	Nucleolar RNA helicase 2	ATP hydrolysis activity|positive regulation of histone acetylation|positive regulation of I-kappaB kinase/NF-kappaB signaling|transcription by RNA polymerase II|rRNA processing|chromosome|positive regulation of transcription by RNA polymerase II|nucleolus|positive regulation of transcription by RNA polymerase III|positive regulation of transcription by RNA polymerase I|nucleoplasm|ATP binding|7SK…	atp-dependent rna helicase dbp3 pthr47958
SUV39H2	UniProtKB:Q9H5I1	Histone-lysine N-methyltransferase SUV39H2	histone H3-K9 dimethylation|zinc ion binding|histone H3-K9 trimethylation|S-adenosyl-L-methionine binding|histone H3K9 methyltransferase activity|transcription cis-regulatory region binding|chromatin organization|chromosome, centromeric region|chromatin|cell cycle|negative regulation of circadian rhythm|nucleoplasm|negative regulation of transcription by RNA polymerase II|nucleus|chromatin remode…	histone-lysine n-methyltransferase suv39h pthr46223
PRMT6	UniProtKB:Q96LA8	Protein arginine N-methyltransferase 6	protein-arginine omega-N asymmetric methyltransferase activity|protein modification process|base-excision repair|histone H3-R2 methylation|peptidyl-arginine methylation, to asymmetrical-dimethyl arginine|protein-arginine omega-N monomethyltransferase activity|cellular senescence|chromatin organization|nucleolus|histone arginine N-methyltransferase activity|nucleoplasm|negative regulation of trans…	protein arginine n-methyltransferase pthr11006
SET	UniProtKB:Q01105	Protein SET	negative regulation of histone acetylation|DNA replication|endoplasmic reticulum|chromatin binding|nucleosome disassembly|chromatin|nucleosome assembly|negative regulation of neuron apoptotic process|nucleoplasm|lipid droplet|DNA binding|protein phosphatase inhibitor activity|nucleus|protein binding|perinuclear region of cytoplasm|negative regulation of catalytic activity|negative regulation of D…	testis-specific y-encoded protein pthr11875
INSM1	UniProtKB:Q01101	Insulinoma-associated protein 1	cell population proliferation|negative regulation of cell population proliferation|RNA polymerase II cis-regulatory region sequence-specific DNA binding|DNA-binding transcription repressor activity, RNA polymerase II-specific|pancreatic A cell differentiation|nucleoplasm|negative regulation of transcription by RNA polymerase II|DNA-binding transcription factor activity|type B pancreatic cell diff…	insulinoma-associated 1 pthr15065
TAF6	UniProtKB:P49848	Transcription initiation factor TFIID subunit 6	histone H3 acetylation|positive regulation of transcription initiation by RNA polymerase II|regulation of DNA repair|negative regulation of cell cycle|transcription by RNA polymerase II|protein phosphorylation|transcription initiation at RNA polymerase II promoter|nucleoplasm|RNA polymerase II preinitiation complex assembly|transcription factor TFIID complex|aryl hydrocarbon receptor binding|prot…	transcription initiation factor tfiid subunit 6 pthr10221
ARID4A	UniProtKB:P29374	AT-rich interactive domain-containing protein 4A	histone H3-K4 trimethylation|histone H3-K9 trimethylation|spermatogenesis|transcription by RNA polymerase II|transcription cis-regulatory region binding|erythrocyte development|negative regulation of stem cell population maintenance|positive regulation of transcription by RNA polymerase II|positive regulation of stem cell population maintenance|plasma membrane|nucleoplasm|regulation of transcript…	rbp-related pthr13964
DPY30	UniProtKB:Q9C005	Protein dpy-30 homolog	identical protein binding|protein homodimerization activity|transcription initiation-coupled chromatin remodeling|histone methyltransferase complex|Golgi apparatus|MLL1/2 complex|MLL3/4 complex|nucleoplasm|Set1C/COMPASS complex|nucleus|trans-Golgi network|protein binding|endosomal transport|histone H3-K4 methylation|MLL1 complex	dpy30-related pthr23356
SMARCA5	UniProtKB:O60264	SWI/SNF-related matrix-associated actin-dependent regulator of chromatin subfamily A member 5	ATP hydrolysis activity|positive regulation of histone acetylation|WICH complex|DNA repair|NoRC complex|site of double-strand break|positive regulation of histone deacetylation|positive regulation of histone methylation|helicase activity|positive regulation of DNA replication|positive regulation of transcription by RNA polymerase II|nucleolus|positive regulation of transcription by RNA polymerase…	snf2/rad54 helicase family pthr10799
DDB2	UniProtKB:Q92466	DNA damage-binding protein 2	site of DNA damage|DNA repair|pyrimidine dimer repair|UV-damage excision repair|protein polyubiquitination|nucleotide-excision repair|response to UV|cellular response to DNA damage stimulus|damaged DNA binding|Cul4-RING E3 ubiquitin ligase complex|protein-containing complex binding|nucleoplasm|ubiquitin-protein transferase activity|DNA binding|nucleus|protein binding|histone H2A monoubiquitinatio…	damage-specific dna binding protein 2 pthr15169
EP400	UniProtKB:Q96L91	E1A-binding protein p400	histone H4 acetylation|DNA repair|histone H2A acetylation|NuA4 histone acetyltransferase complex|nuclear speck|positive regulation of double-strand break repair via homologous recombination|Swr1 complex|helicase activity|regulation of apoptotic process|chromatin binding|nucleosome|nucleoplasm|DNA binding|ATP binding|chromatin remodeling|protein binding|positive regulation of DNA-templated transcr…	e1a-binding protein p400-related pthr46459
JADE2	UniProtKB:Q9NQC1	E3 ubiquitin-protein ligase Jade-2	histone H3 acetylation|histone H4-K5 acetylation|regulation of DNA-templated transcription|regulation of DNA replication|histone H4-K12 acetylation|histone H4-K8 acetylation|histone H4K8 acetyltransferase activity|histone H4K5 acetyltransferase activity|histone H4K12 acetyltransferase activity|histone acetyltransferase complex|nucleoplasm|regulation of transcription by RNA polymerase II|protein b…	phd finger proteins pthr13793
SPI1	UniProtKB:P17947	Transcription factor PU.1	RNA polymerase II cis-regulatory region sequence-specific DNA binding|negative regulation of adipose tissue development|transforming growth factor beta receptor signaling pathway|transcription cis-regulatory region binding|negative regulation of NIK/NF-kappaB signaling|DNA-binding transcription activator activity, RNA polymerase II-specific|DNA-binding transcription repressor activity, RNA polyme…	ets pthr11849
NACC1	UniProtKB:Q96RE7	Nucleus accumbens-associated protein 1	histone deacetylase binding|RNA polymerase II cis-regulatory region sequence-specific DNA binding|positive regulation of cell population proliferation|DNA-binding transcription repressor activity, RNA polymerase II-specific|nucleoplasm|regulation of transcription by RNA polymerase II|DNA-binding transcription factor activity, RNA polymerase II-specific|negative regulation of transcription by RNA …	agap004733-pa pthr46105
PRKAA1	UniProtKB:Q13131	5'-AMP-activated protein kinase catalytic subunit alpha-1	protein C-terminus binding|nuclear speck|cold acclimation|neuronal cell body|glucose metabolic process|chromatin organization|regulation of stress granule assembly|cellular response to prostaglandin E stimulus|protein-containing complex binding|dendrite|response to hypoxia|positive regulation of skeletal muscle tissue development|cellular response to glucose stimulus|autophagy|positive regulation…	serine/threonine kinase pthr24343
RLF	UniProtKB:Q13129	Zinc finger protein Rlf	nucleus|DNA binding|regulation of DNA methylation|protein binding|metal ion binding|positive regulation of DNA-templated transcription|DNA-binding transcription activator activity, RNA polymerase II-specific|positive regulation of transcription by RNA polymerase II|histone H3-K4 monomethylation|regulation of transcription by RNA polymerase II|DNA-binding transcription factor activity, RNA polymer…	zinc finger protein rlf pthr15507
CHAF1B	UniProtKB:Q13112	Chromatin assembly factor 1 subunit B	DNA repair|DNA replication|CAF-1 complex|unfolded protein binding|chromatin binding|chromatin|nucleosome assembly|cell cycle|nucleoplasm|DNA replication-dependent chromatin assembly|nucleus|protein binding|histone binding|cytoplasm|cytosol|protein-containing complex	chromatin assembly factor 1 subunit b pthr15271
ANP32E	UniProtKB:Q9BTT0	Acidic leucine-rich nuclear phosphoprotein 32 family member E	nucleus|protein binding|protein folding chaperone|negative regulation of catalytic activity|histone binding|histone chaperone activity|phosphatase inhibitor activity|Swr1 complex|cytoplasmic vesicle|regulation of apoptotic process|chromatin organization|protein folding	acidic leucine-rich nuclear phosphoprotein 32 pthr11375
SRCAP	UniProtKB:Q6ZRS2	Helicase SRCAP	ATP hydrolysis activity|nuclear body|Swr1 complex|regulation of DNA-templated transcription|helicase activity|Golgi apparatus|nucleosome|regulation of transcription by RNA polymerase II|nucleoplasm|DNA binding|histone acetyltransferase activity|ATP binding|nucleus|chromatin remodeling|protein binding|perinuclear region of cytoplasm|transcription coactivator activity|positive regulation of DNA-tem…	helicase srcap-related pthr45685
BRD4	UniProtKB:O60885	Bromodomain-containing protein 4	positive regulation of I-kappaB kinase/NF-kappaB signaling|transcription cis-regulatory region binding|positive regulation of transcription by RNA polymerase II|condensed nuclear chromosome|nucleoplasm|positive regulation of transcription elongation by RNA polymerase II|p53 binding|chromatin remodeling|positive regulation of DNA-templated transcription|regulation of transcription involved in G1/S…	falz-related bromodomain-containing proteins pthr22880
BEX4	UniProtKB:Q9NWD9	Protein BEX4	histone deacetylase binding|spindle pole|chromosome segregation|alpha-tubulin binding|regulation of cell population proliferation|negative regulation of tubulin deacetylation|nucleoplasm|microtubule|nucleus|protein binding|cytoplasm|cytosol|regulation of cell migration	protein bex4 pthr13987
H3BTX0	UniProtKB:H3BTX0	Uncharacterized protein (Fragment)	positive regulation of cell cycle G1/S phase transition|positive regulation of intracellular estrogen receptor signaling pathway|nuclear estrogen receptor binding|MLL3/4 complex|histone H3-K4 methylation	paxip1-associated glutamate-rich protein 1 pthr28467
H2BC12	UniProtKB:O60814	Histone H2B type 1-K	defense response to Gram-negative bacterium|nucleosome|molecular_function|nucleosome assembly|antimicrobial humoral immune response mediated by antimicrobial peptide|nucleoplasm|nucleus|DNA binding|structural constituent of chromatin|extracellular space|protein binding|innate immune response in mucosa|protein heterodimerization activity|killing of cells of another organism|cytosol|antibacterial h…	histone h2b pthr23428
CCND1	UniProtKB:P24385	G1/S-specific cyclin-D1	response to estrogen|fat cell differentiation|protein-containing complex binding|cyclin D1-CDK4 complex|Wnt signaling pathway|cytosol|positive regulation of G2/M transition of mitotic cell cycle|protein kinase binding|positive regulation of cyclin-dependent protein serine/threonine kinase activity|histone deacetylase binding|neuron differentiation|cyclin-dependent protein kinase holoenzyme comple…	cyclins pthr10177
TRIM24	UniProtKB:O15164	Transcription intermediary factor 1-alpha	nuclear receptor binding|ubiquitin protein ligase activity|calcium ion homeostasis|estrogen response element binding|transcription by RNA polymerase II|protein autophosphorylation|male germ cell nucleus|nucleoplasm|p53 binding|epithelial cell proliferation|negative regulation of DNA-templated transcription|regulation of vitamin D receptor signaling pathway|positive regulation of DNA-templated tra…	transcription intermediary factor pthr45915
MTA3	UniProtKB:Q9BTC8	Metastasis-associated protein MTA3	regulation of cell fate specification|positive regulation of granulosa cell proliferation|histone deacetylase binding|NuRD complex binding|sequence-specific DNA binding|chromatin binding|nucleoplasm|negative regulation of transcription by RNA polymerase II|chromatin remodeling|protein binding|G2/M transition of mitotic cell cycle|negative regulation of DNA-templated transcription|transcription co…	metastasis-associated protein and mesoderm induction early response protein pthr10865
ZBTB7B	UniProtKB:O15156	Zinc finger and BTB domain-containing protein 7B	positive regulation of brown fat cell differentiation|RNA polymerase II cis-regulatory region sequence-specific DNA binding|transcription by RNA polymerase II|DNA-binding transcription activator activity, RNA polymerase II-specific|lactation|ectoderm development|positive regulation of transcription by RNA polymerase II|nucleoplasm|negative regulation of transcription by RNA polymerase II|response…	agap004733-pa pthr46105
MTPAP	UniProtKB:Q9NVV4	Poly(A) RNA polymerase, mitochondrial	identical protein binding|nucleotidyltransferase activity|protein homodimerization activity|polynucleotide adenylyltransferase activity|UTP binding|mRNA polyadenylation|nucleoplasm|magnesium ion binding|ATP binding|RNA binding|protein binding|histone mRNA catabolic process|intracellular membrane-bounded organelle|mitochondrion|RNA 3'-end processing|manganese ion binding|RNA adenylyltransferase ac…	poly a polymerase cid pap -related pthr12271
WAC	UniProtKB:Q9BTA9	WW domain-containing adapter protein with coiled-coil	positive regulation of macroautophagy|positive regulation of TORC1 signaling|histone monoubiquitination|mitotic G1 DNA damage checkpoint signaling|nuclear speck|spliceosomal complex|chromatin binding|chromatin organization|cellular response to DNA damage stimulus|RNA polymerase II complex binding|nucleoplasm|nucleus|protein binding|positive regulation of DNA-templated transcription|histone H2B co…	ww domain-containing adapter protein with coiled-coil pthr15911
LSM1	UniProtKB:O15116	U6 snRNA-associated Sm-like protein LSm1	RNA splicing|stem cell population maintenance|neuron differentiation|negative regulation of neuron differentiation|RNA cap binding|P-body|mRNA processing|RNA splicing, via transesterification reactions|nucleus|RNA metabolic process|RNA binding|protein binding|cytoplasm|histone mRNA catabolic process|deadenylation-dependent decapping of nuclear-transcribed mRNA|cytosol|Lsm1-7-Pat1 complex|ribonucl…	lsm1 pthr15588
TFAP4	UniProtKB:Q01664	Transcription factor AP-4	positive regulation by host of viral transcription|negative regulation by host of viral transcription|negative regulation of cell population proliferation|RNA polymerase II cis-regulatory region sequence-specific DNA binding|transcription cis-regulatory region binding|DNA-binding transcription activator activity, RNA polymerase II-specific|sequence-specific DNA binding|positive regulation of tran…	basic helix-loop-helix zip transcription factor pthr15741
ASF1B	UniProtKB:Q9NVP2	Histone chaperone ASF1B	spermatogenesis|chromatin|nucleosome assembly|nucleoplasm|DNA replication-dependent chromatin assembly|nucleus|protein binding|histone binding|histone chaperone activity|blastocyst hatching|cell differentiation|cytosol|protein-containing complex	anti-silencing protein 1 pthr12040
PRDM2	UniProtKB:Q13029	PR domain zinc finger protein 2	zinc ion binding|determination of adult lifespan|RNA polymerase II transcription regulatory region sequence-specific DNA binding|regulation of DNA-templated transcription|DNA-binding transcription activator activity, RNA polymerase II-specific|sequence-specific DNA binding|Golgi apparatus|DNA-binding transcription repressor activity, RNA polymerase II-specific|positive regulation of transcription…	pr domain zinc finger protein pthr16515
PRDM12	UniProtKB:Q9H4Q4	PR domain zinc finger protein 12	neuron projection development|positive regulation of histone H3-K9 dimethylation|methyltransferase activity|neurogenesis|nucleoplasm|negative regulation of transcription by RNA polymerase II|DNA binding|nucleus|positive regulation of histone H3-K9 methylation|metal ion binding|histone methyltransferase binding|regulation of gene expression|sensory perception of pain|detection of temperature stimu…	pr domain zinc finger protein pthr16515
PRMT7	UniProtKB:Q9NVM4	Protein arginine N-methyltransferase 7	protein-arginine omega-N symmetric methyltransferase activity|protein-arginine omega-N monomethyltransferase activity|S-adenosylmethionine-dependent methyltransferase activity|histone arginine N-methyltransferase activity|fibrillar center|spliceosomal snRNP assembly|nucleoplasm|nucleus|regulation of gene expression by genomic imprinting|protein binding|histone binding|histone H4R3 methyltransfera…	protein arginine n-methyltransferase pthr11006
THAP7	UniProtKB:Q9BT49	THAP domain-containing protein 7	negative regulation of histone acetylation|identical protein binding|histone deacetylase binding|methylated histone binding|nuclear speck|regulation of DNA-templated transcription|chromatin|nucleoplasm|transcription corepressor binding|negative regulation of transcription by RNA polymerase II|DNA binding|phosphorylated histone binding|nucleus|nuclear membrane|protein binding|negative regulation o…	thap domain-containing protein 7 pthr47502
RIF1	UniProtKB:Q5UIP0	Telomere-associated protein RIF1	DNA repair|nuclear body|site of double-strand break|negative regulation of double-strand break repair via homologous recombination|telomere maintenance in response to DNA damage|nucleoplasm|negative regulation of transcription by RNA polymerase II|male pronucleus|somatic stem cell population maintenance|negative regulation of gene expression, epigenetic|positive regulation of isotype switching|te…	telomere-associated protein rif1 pthr22928
ACTB	UniProtKB:P60709	Actin, cytoplasmic 1	tight junction|brush border|positive regulation of DNA-templated transcription|structural constituent of postsynaptic actin cytoskeleton|axonogenesis|postsynaptic actin cytoskeleton organization|protein localization to adherens junction|glutamatergic synapse|cellular response to cytochalasin B|axon|lamellipodium|protein kinase binding|SWI/SNF complex|actin filament|plasma membrane|nucleus|adheren…	actin pthr11937
UHRF2	UniProtKB:Q96PU4	E3 ubiquitin-protein ligase UHRF2	ubiquitin protein ligase activity|protein sumoylation|cell cycle|pericentric heterochromatin|nucleoplasm|DNA binding|ubiquitin-protein transferase activity|heterochromatin|nucleus|protein binding|RNA polymerase II-specific DNA-binding transcription factor binding|histone binding|metal ion binding|cell differentiation|regulation of cell cycle|maintenance of DNA methylation|SUMO transferase activit…	e3 ubiquitin-protein ligase uhrf-related pthr14140
BEND3	UniProtKB:Q5T5X7	BEN domain-containing protein 3	histone H4 acetylation|histone H3-K4 trimethylation|histone H3-K9 trimethylation|positive regulation of ATP metabolic process|protein homooligomerization|nucleolus|nucleoplasm|negative regulation of transcription by RNA polymerase II|histone H3-K27 trimethylation|heterochromatin|protein binding|DNA methylation|rDNA heterochromatin formation|rDNA binding|histone H4-K20 trimethylation	ben domain-containing protein 3 pthr28665
PHF20	UniProtKB:Q9BVI0	PHD finger protein 20	regulation of dosage compensation by inactivation of X chromosome|histone H4-K5 acetylation|histone H4-K8 acetylation|chromatin organization|histone H4-K16 acetylation|NSL complex|nucleoplasm|histone acetyltransferase complex|regulation of transcription by RNA polymerase II|DNA binding|nuclear membrane|protein binding|metal ion binding|positive regulation of DNA-templated transcription|positive r…	phd finger protein 20-related pthr15856
DLD	UniProtKB:P09622	Dihydrolipoyl dehydrogenase, mitochondrial	branched-chain amino acid catabolic process|acetyl-CoA biosynthetic process from pyruvate|mitochondrial electron transport, NADH to ubiquinone|cell redox homeostasis|mitochondrial acetyl-CoA biosynthetic process from pyruvate|acrosomal matrix|dihydrolipoyl dehydrogenase activity|gastrulation|histone succinylation|nucleus|mitochondrial pyruvate dehydrogenase complex|motile cilium|protein binding|r…	disulfide oxidoreductase pthr22912
HAT1	UniProtKB:O14929	Histone acetyltransferase type B catalytic subunit	histone H4 acetylation|internal protein amino acid acetylation|chromatin|nucleosome assembly|histone H4K12 acetyltransferase activity|nucleoplasm|histone acetyltransferase activity|chromosome, telomeric region|nucleus|protein binding|subtelomeric heterochromatin formation|histone binding|chromosome organization|mitochondrion|nuclear matrix|protein-containing complex|histone H4 acetyltransferase a…	histone acetyltransferase type b catalytic subunit pthr12046
RSF1	UniProtKB:Q96T23	Remodeling and spacing factor 1	regulation of DNA-templated transcription|DNA-templated transcription initiation|positive regulation of transcription by RNA polymerase II|nucleosome assembly|nucleoplasm|nucleus|chromatin remodeling|negative regulation of DNA binding|protein binding|transcription coregulator activity|negative regulation of DNA-templated transcription|histone binding|metal ion binding|positive regulation of DNA-t…	histone acetyltransferase pthr10615
HDAC3	UniProtKB:O15379	Histone deacetylase 3	epidermis development|transcription by RNA polymerase II|Golgi apparatus|chromatin organization|circadian regulation of gene expression|protein decrotonylase activity|histone decrotonylase activity|negative regulation of DNA-templated transcription|in utero embryonic development|cellular response to fluid shear stress|positive regulation of protein ubiquitination|cytosol|positive regulation of co…	histone deacetylase pthr10625
AURKA	UniProtKB:O14965	Aurora kinase A	spindle organization|postsynaptic density|microtubule cytoskeleton|mitotic spindle organization|protein autophosphorylation|spindle assembly involved in female meiosis I|positive regulation of mitotic nuclear division|negative regulation of protein binding|centrosome localization|anterior/posterior axis specification|protein heterodimerization activity|apoptotic process|histone modification|cytos…	serine/threonine-protein kinase ial-related pthr24350
SPTY2D1	UniProtKB:Q68D10	Protein SPT2 homolog	DNA binding|RNA polymerase I core binding|histone binding|histone chaperone activity|heterochromatin formation|transcription by RNA polymerase I|regulation of DNA-templated transcription|nucleolus|nucleosome assembly|nucleoplasm	yeast spt2-related pthr22691
ING3	UniProtKB:Q9NXR8	Inhibitor of growth protein 3	histone H4 acetylation|histone H2A acetylation|NuA4 histone acetyltransferase complex|methylated histone binding|positive regulation of double-strand break repair via homologous recombination|Swr1 complex|histone H4K16 acetyltransferase activity|chromatin organization|nucleoplasm|positive regulation of DNA-templated transcription|regulation of double-strand break repair|histone acetylation|regula…	inhibitor of growth protein pthr10333
BABAM2	UniProtKB:Q9NXR7	BRISC and BRCA1-A complex member 2	mitotic G2 DNA damage checkpoint signaling|mitotic G2/M transition checkpoint|regulation of DNA repair|chromatin organization|double-strand break repair|nucleoplasm|cell division|histone H2A monoubiquitination|apoptotic process|cellular response to ionizing radiation|cytosol|response to ionizing radiation|protein autoubiquitination|positive regulation of DNA repair|polyubiquitin modification-depe…	brisc and brca1-a complex member 2 pthr15189
INO80C	UniProtKB:Q6PI98	INO80 complex subunit C	positive regulation of DNA repair|DNA repair|regulation of chromosome organization|regulation of DNA strand elongation|regulation of DNA repair|DNA recombination|regulation of embryonic development|telomere maintenance|regulation of DNA replication|positive regulation of telomere maintenance in response to DNA damage|nucleoplasm|chromatin remodeling|protein binding|positive regulation of DNA-temp…	ino80 complex subunit c pthr31200
SUPT20HL1	UniProtKB:Q3ZLR7	Transcription factor SPT20 homolog-like 1	transcription coregulator activity|DNA-templated transcription|SAGA complex|regulation of transcription by RNA polymerase II	transcription factor spt20 homolog pthr13526
H2BN1	UniProtKB:P0DW85	Histone H2A.N	nucleus|chromosome
NTMT1	UniProtKB:Q9BV86	N-terminal Xaa-Pro-Lys N-methyltransferase 1	N-terminal peptidyl-serine dimethylation|spindle organization|N-terminal peptidyl-serine trimethylation|protein methyltransferase activity|N-terminal protein amino acid methylation|N-terminal peptidyl-serine methylation|chromosome segregation|methyltransferase activity|nucleoplasm|nucleus|protein binding|cytoplasm|N-terminal peptidyl-alanine methylation|histone methyltransferase activity|histone …	ad-003 - related pthr12753
TBX2	UniProtKB:Q13207	T-box transcription factor TBX2	atrioventricular canal morphogenesis|positive regulation of cardiac muscle cell proliferation|epithelial tube branching involved in lung morphogenesis|RNA polymerase II cis-regulatory region sequence-specific DNA binding|developmental growth involved in morphogenesis|fibroblast growth factor receptor signaling pathway|neurogenesis|DNA-binding transcription repressor activity, RNA polymerase II-sp…	t-box protein-related pthr11267
NAP1L3	UniProtKB:Q99457	Nucleosome assembly protein 1-like 3	nucleus|protein binding|histone binding|chromatin binding|chromatin|nucleosome assembly	testis-specific y-encoded protein pthr11875
BAP18	UniProtKB:Q8IXM2	Chromatin complexes subunit BAP18	DNA binding|identical protein binding|protein binding|cytosol|chromatin organization|nucleoplasm|NURF complex|MLL1 complex	chromatin complexes subunit bap18-related pthr21397
JMJD6	UniProtKB:Q6NYC1	Bifunctional arginine demethylase and lysyl-hydroxylase JMJD6	RNA splicing|retina development in camera-type eye|sprouting angiogenesis|chromatin organization|positive regulation of transcription by RNA polymerase II|nucleolus|macrophage activation|nucleoplasm|heart development|RNA binding|iron ion binding|kidney development|positive regulation of DNA-templated transcription|transcription regulator activator activity|single-stranded RNA binding|peptidyl-lys…	arginine demethylase and lysyl-hydroxylase jmjd pthr12480
PHC2	UniProtKB:Q8IXK0	Polyhomeotic-like protein 2	zinc ion binding|identical protein binding|PRC1 complex|spermatogenesis|chromatin binding|nucleoplasm|DNA binding|heterochromatin|nucleus|protein binding|negative regulation of DNA-templated transcription|histone binding|PcG protein complex	polycomb group protein pthr12247
ASXL1	UniProtKB:Q8IXJ9	Polycomb group protein ASXL1	regulation of kidney size|hemopoiesis|chromatin organization|positive regulation of transcription by RNA polymerase II|nuclear retinoic acid receptor binding|bone marrow development|peroxisome proliferator activated receptor binding|thymus development|nucleoplasm|positive regulation of retinoic acid receptor signaling pathway|heart morphogenesis|response to retinoic acid|PR-DUB complex|negative r…	additional sex combs like protein asxl pthr13578
SIRT2	UniProtKB:Q8IXJ6	NAD-dependent protein deacetylase sirtuin-2	phosphatidylinositol 3-kinase signaling|regulation of exit from mitosis|microtubule|growth cone|myelination in peripheral nervous system|negative regulation of DNA-templated transcription|rDNA heterochromatin formation|negative regulation of oligodendrocyte progenitor proliferation|peptidyl-lysine deacetylation|histone acetyltransferase binding|histone deacetylase binding|paranodal junction|negat…	histone deacetylase sir2 family member pthr11085
MECP2	UniProtKB:P51608	Methyl-CpG-binding protein 2	negative regulation of angiogenesis|double-stranded methylated DNA binding|trans-synaptic signaling by BDNF|mitotic spindle organization|post-embryonic development|protein localization|adult locomotory behavior|visual learning|regulation of respiratory gaseous exchange by nervous system process|RNA binding|response to hypoxia|catecholamine secretion|promoter-specific chromatin binding|negative re…	methyl-cpg-binding protein pthr15074
NCAPG2	UniProtKB:Q86XI2	Condensin-2 complex subunit G2	histone deacetylase regulator activity|transmembrane receptor protein tyrosine kinase inhibitor activity|positive regulation of chromosome separation|methylated histone binding|negative regulation of signaling receptor activity|nuclear speck|chromosome condensation|regulation of histone deacetylation|negative regulation of protein tyrosine kinase activity|transcription by RNA polymerase II|enzyme…	condensin-2 complex subunit g2 pthr16199
PRKD1	UniProtKB:Q15139	Serine/threonine-protein kinase D1	protein kinase D signaling|negative regulation of endocytosis|positive regulation of endothelial cell chemotaxis by VEGF-activated vascular endothelial growth factor receptor signaling pathway|cellular response to amino acid starvation|protein autophosphorylation|Golgi apparatus|positive regulation of NF-kappaB transcription factor activity|positive regulation of angiogenesis|inflammatory respons…	protein kinase c, mu pthr22968
H3-5	UniProtKB:Q6NXT2	Histone H3.3C	nucleus|structural constituent of chromatin|positive regulation of cell growth|euchromatin|protein binding|protein heterodimerization activity|nucleosomal DNA binding|nucleosome	histone h3 pthr11426
METTL23	UniProtKB:Q86XA0	Histone-arginine methyltransferase METTL23	protein-arginine omega-N asymmetric methyltransferase activity|heat shock protein binding|chromatin reprogramming in the zygote|DNA demethylation of male pronucleus|chromatin organization|positive regulation of transcription by RNA polymerase II|nucleus|male pronucleus|protein binding|cognition|cytoplasm|protein-containing complex|histone H3-R17 methylation|histone H3R17 methyltransferase activit…	hepatocellular carcinoma-associated antigen pthr14614
TAF4	UniProtKB:O00268	Transcription initiation factor TFIID subunit 4	histone H3 acetylation|positive regulation of transcription initiation by RNA polymerase II|regulation of DNA repair|transcription by RNA polymerase II|protein phosphorylation|transcription initiation at RNA polymerase II promoter|male germ cell nucleus|nucleoplasm|RNA polymerase II preinitiation complex assembly|transcription factor TFIID complex|aryl hydrocarbon receptor binding|protein heterod…	transcription initiation factor tfiid subunit 4 pthr15138
CAMK2D	UniProtKB:Q13557	Calcium/calmodulin-dependent protein kinase type II subunit delta	protein autophosphorylation|regulation of membrane depolarization|regulation of calcium ion transmembrane transport via high voltage-gated calcium channel|sarcolemma|titin binding|cytosol|positive regulation of cardiac muscle hypertrophy|endocytic vesicle membrane|sarcoplasmic reticulum membrane|cardiac muscle cell contraction|regulation of cardiac muscle cell action potential involved in regulat…	serine/threonine-protein kinase pthr24347
HDAC1	UniProtKB:Q13547	Histone deacetylase 1	regulation of cell fate specification|RNA polymerase II core promoter sequence-specific DNA binding|endoderm development|RNA polymerase II cis-regulatory region sequence-specific DNA binding|neuronal cell body|chromatin organization|embryonic digit morphogenesis|positive regulation of oligodendrocyte differentiation|negative regulation of androgen receptor signaling pathway|p53 binding|circadian …	histone deacetylase pthr10625
PHC1	UniProtKB:P78364	Polyhomeotic-like protein 1	DNA binding|nucleus|zinc ion binding|protein binding|PRC1 complex|negative regulation of DNA-templated transcription|histone binding|PcG protein complex|histone ubiquitination|chromatin binding|nucleoplasm	polycomb group protein pthr12247
ZC3H8	UniProtKB:Q8N5P1	Zinc finger CCCH domain-containing protein 8	negative regulation of T cell differentiation in thymus|histone locus body|nuclear body|transcription elongation factor complex|response to antibiotic|Cajal body|DNA-binding transcription repressor activity, RNA polymerase II-specific|snRNA transcription by RNA polymerase II|snRNA transcription by RNA polymerase III|positive regulation of transcription by RNA polymerase III|chromatin|T cell homeo…	zinc finger ccch domain-containing protei pthr13119
KDM5D	UniProtKB:Q9BY66	Lysine-specific demethylase 5D	regulation of androgen receptor signaling pathway|fibrillar center|nucleoplasm|DNA binding|nucleus|T cell antigen processing and presentation|chromatin remodeling|protein binding|nuclear androgen receptor binding|metal ion binding|histone H3-K4 demethylation|histone demethylase activity|histone H3K4 demethylase activity|histone H3K4me/H3K4me2/H3K4me3 demethylase activity	lysine-specific demethylase pthr10694
ATAD2	UniProtKB:Q6PL18	ATPase family AAA domain-containing protein 2	ATP hydrolysis activity|ATP binding|nucleus|protein binding|extracellular exosome|positive regulation of DNA-templated transcription|histone binding|chromatin binding|chromatin organization|positive regulation of transcription by RNA polymerase II|nucleoplasm	aaa domain-containing pthr23069
PAXIP1	UniProtKB:Q6ZW49	PAX-interacting protein 1	DNA repair|positive regulation of response to DNA damage stimulus|positive regulation of transcription initiation by RNA polymerase II|histone methyltransferase complex|DNA recombination|positive regulation of isotype switching|negative regulation of DNA-binding transcription factor activity|positive regulation of isotype switching to IgG isotypes|vasculogenesis|endothelial cell migration|chromos…	pax transcription activation domain interacting protein pthr23196
PINK1	UniProtKB:Q9BXM7	Serine/threonine-protein kinase PINK1, mitochondrial	regulation of oxidative phosphorylation|positive regulation of ATP biosynthetic process|positive regulation of DNA-binding transcription factor activity|regulation of cellular response to oxidative stress|growth cone|regulation of mitochondrial membrane potential|intracellular signal transduction|axon|positive regulation of peptidyl-serine phosphorylation|positive regulation of macroautophagy|pro…	serine/threonine protein kinase pthr22972
PARP1	UniProtKB:P09874	Poly [ADP-ribose] polymerase 1	protein modification process|mitochondrial DNA repair|DNA repair|site of DNA damage|nuclear body|negative regulation of ATP biosynthetic process|DNA ADP-ribosylation|transforming growth factor beta receptor signaling pathway|signal transduction involved in regulation of gene expression|transcription by RNA polymerase II|decidualization|chromosome, telomeric region|transcription regulator complex|…	dna ligase pthr10459
ISL1	UniProtKB:P61371	Insulin gene enhancer protein ISL-1	nuclear receptor binding|trigeminal nerve development|ventricular cardiac muscle tissue morphogenesis|RNA polymerase II cis-regulatory region sequence-specific DNA binding|transcription by RNA polymerase II|DNA-binding transcription activator activity, RNA polymerase II-specific|positive regulation of tyrosine phosphorylation of STAT protein|positive regulation of DNA binding|positive regulation …	insulin gene enhancer protein pthr24204
PHF20L1	UniProtKB:A8MW92	PHD finger protein 20-like protein 1	nucleus|protein binding|metal ion binding|histone acetylation|NSL complex|regulation of transcription by RNA polymerase II	phd finger protein 20-related pthr15856
PCGF5	UniProtKB:Q86SE9	Polycomb group RING finger protein 5	histone H2A-K119 monoubiquitination|PRC1 complex|X chromosome|Golgi apparatus|positive regulation of transcription by RNA polymerase II|nucleoplasm|regulation of transcription by RNA polymerase II|inactivation of X chromosome by genomic imprinting|nucleus|centrosome|protein binding|metal ion binding|PcG protein complex	polycomb group ring finger protein pthr45893
NPM2	UniProtKB:Q86SE8	Nucleoplasmin-2	positive regulation of meiotic nuclear division|regulation of exit from mitosis|oocyte differentiation|positive regulation of DNA replication|chromatin binding|nucleolus|single fertilization|chromatin|nucleoplasm|nucleus|chromatin remodeling|protein binding|RNA binding|histone binding|cytoplasm|blastocyst development	nucleoplasmin pthr22747
A0A0C4DFX4	UniProtKB:A0A0C4DFX4	Uncharacterized protein (Fragment)	ATP hydrolysis activity|histone binding|Swr1 complex	helicase srcap-related pthr45685
ICE2	UniProtKB:Q659A1	Little elongation complex subunit 2	histone locus body|euchromatin|protein binding|nuclear body|transcription elongation factor complex|Cajal body|cytosol|snRNA transcription by RNA polymerase II|snRNA transcription by RNA polymerase III|positive regulation of transcription by RNA polymerase III|nucleoplasm	little elongation complex subunit 2 pthr14633
USP15	UniProtKB:Q9Y4E8	Ubiquitin carboxyl-terminal hydrolase 15	monoubiquitinated protein deubiquitination|nuclear body|transforming growth factor beta receptor signaling pathway|pathway-restricted SMAD protein phosphorylation|nucleoplasm|protein K27-linked deubiquitination|BMP signaling pathway|cytosol|histone H2B conserved C-terminal lysine deubiquitination|protein deubiquitination|negative regulation of antifungal innate immune response|identical protein b…	ubiquitin carboxyl-terminal hydrolase pthr21646
TAF6L	UniProtKB:Q9Y6J9	TAF6-like RNA polymerase II p300/CBP-associated factor-associated factor 65 kDa subunit 6L	regulation of somatic stem cell population maintenance|histone H3 acetylation|regulation of DNA repair|regulation of DNA-templated transcription|histone deacetylase complex|SAGA complex|regulation of transcription by RNA polymerase II|nucleoplasm|DNA binding|nucleus|chromatin remodeling|RNA polymerase II preinitiation complex assembly|protein binding|extracellular exosome|transcription factor TFI…	transcription initiation factor tfiid subunit 6 pthr10221
CHD4	UniProtKB:Q14839	Chromodomain-helicase-DNA-binding protein 4	ATP hydrolysis activity|regulation of cell fate specification|RNA polymerase II transcription regulator complex|helicase activity|cerebellar granule cell to Purkinje cell synapse|nucleoplasm|negative regulation of transcription by RNA polymerase II|ATP binding|chromosome, telomeric region|chromatin remodeling|negative regulation of DNA-templated transcription|positive regulation of DNA-templated …	chromodomain-helicase-dna-binding protein 3-related-related pthr45623
ZNHIT1	UniProtKB:O43257	Zinc finger HIT domain-containing protein 1	positive regulation of DNA damage response, signal transduction by p53 class mediator resulting in transcription of p21 class mediator|calcium ion homeostasis|positive regulation of transcription initiation by RNA polymerase II|nucleosome binding|Swr1 complex|regulation of DNA-templated transcription|positive regulation of lymphoid progenitor cell differentiation|nucleosome|heart process|nucleopl…	zinc finger hit domain containing protein 1 pthr13093
KDM3A	UniProtKB:Q9Y4C1	Lysine-specific demethylase 3A	spermatid nucleus elongation|histone deacetylase complex|chromatin organization|positive regulation of transcription by RNA polymerase II|hormone-mediated signaling pathway|male germ cell nucleus|nucleoplasm|iron ion binding|positive regulation of DNA-templated transcription|regulation of stem cell differentiation|regulation of stem cell population maintenance|androgen receptor signaling pathway|…	jmjc domain-containing histone demethylation protein pthr12549
MEF2D	UniProtKB:Q14814	Myocyte-specific enhancer factor 2D	RNA polymerase II cis-regulatory region sequence-specific DNA binding|RNA polymerase II transcription regulatory region sequence-specific DNA binding|chondrocyte differentiation|nervous system development|DNA-binding transcription activator activity, RNA polymerase II-specific|positive regulation of transcription by RNA polymerase II|adult heart development|nucleoplasm|DNA-binding transcription f…	mads box protein pthr11945
TRRAP	UniProtKB:Q9Y4A5	Transformation/transcription domain-associated protein	histone H4 acetylation|histone H3 acetylation|DNA repair|histone H2A acetylation|NuA4 histone acetyltransferase complex|regulation of DNA repair|positive regulation of double-strand break repair via homologous recombination|Swr1 complex|Golgi apparatus|chromatin organization|nucleoplasm|positive regulation of DNA-templated transcription|regulation of double-strand break repair|histone acetylation…	ataxia telangiectasia mutated atm -related pthr11139
TADA1	UniProtKB:Q96BN2	Transcriptional adapter 1	histone H3 acetylation|regulation of DNA repair|SAGA complex|nucleoplasm|regulation of transcription by RNA polymerase II|nucleus|transcription coactivator activity|focal adhesion|positive regulation of DNA-templated transcription|regulation of RNA splicing|cytosol|monoubiquitinated histone deubiquitination|monoubiquitinated histone H2A deubiquitination	transcriptional adapter 1 pthr21277
PYGO1	UniProtKB:Q9Y3Y4	Pygopus homolog 1	protein binding|metal ion binding|kidney development|methylated histone binding|spermatid nucleus differentiation|canonical Wnt signaling pathway|positive regulation of transcription by RNA polymerase II|protein localization to nucleus|hematopoietic progenitor cell differentiation|nucleoplasm	pygopus pthr23194
MTF2	UniProtKB:Q9Y483	Metal-response element-binding transcription factor 2	stem cell population maintenance|negative regulation of histone H3-K27 methylation|methylated histone binding|positive regulation of histone H3-K27 methylation|RNA polymerase II transcription regulatory region sequence-specific DNA binding|regulation of DNA-templated transcription|chromatin binding|positive regulation of transcription by RNA polymerase II|chromatin organization|segment specificat…	polycomb-like transcription factor pthr12628
NR2E1	UniProtKB:Q9Y466	Nuclear receptor subfamily 2 group E member 1	retina development in camera-type eye|regulation of timing of neuron differentiation|RNA polymerase II cis-regulatory region sequence-specific DNA binding|negative regulation of astrocyte differentiation|DNA-binding transcription activator activity, RNA polymerase II-specific|DNA-binding transcription repressor activity, RNA polymerase II-specific|forebrain generation of neurons|positive regulati…	nuclear hormone receptor pthr24083
NOC2L	UniProtKB:Q9Y3T9	Nucleolar complex protein 2 homolog	negative regulation of histone acetylation|transcription initiation-coupled chromatin remodeling|nucleosome binding|Noc2p-Noc3p complex|Noc1p-Noc2p complex|chromatin binding|chromosome|nucleolus|nucleoplasm|negative regulation of transcription by RNA polymerase II|nucleus|RNA binding|protein binding|transcription corepressor activity|histone binding|ribosomal large subunit biogenesis|apoptotic pr…	nucleolar complex 2 and rad4-related pthr12687
CD1D	UniProtKB:P15813	Antigen-presenting glycoprotein CD1d	cell adhesion molecule binding|external side of plasma membrane|endoplasmic reticulum membrane|immune response|lipid antigen binding|beta-2-microglobulin binding|exogenous lipid antigen binding|endogenous lipid antigen binding|T cell selection|endoplasmic reticulum|antigen processing and presentation, exogenous lipid antigen via MHC class Ib|positive regulation of T cell proliferation|antigen pro…	mhc class i-related pthr16675
AASS	UniProtKB:Q9UDR5	Alpha-aminoadipic semialdehyde synthase, mitochondrial	lysine catabolic process|saccharopine dehydrogenase activity|negative regulation of transcription by RNA polymerase II|saccharopine dehydrogenase (NAD+, L-lysine-forming) activity|saccharopine dehydrogenase (NAD+, L-glutamate-forming) activity|nucleus|saccharopine dehydrogenase (NADP+, L-lysine-forming) activity|transcription corepressor activity|histone binding|mitochondrial matrix|cytoplasm|int…	saccharopine dehydrogenase pthr11133
PHF21A	UniProtKB:Q96BD5	PHD finger protein 21A	negative regulation of transcription by RNA polymerase II|DNA binding|protein binding|metal ion binding|histone deacetylase complex|DNA repair complex|chromatin binding|chromatin organization|nucleoplasm	phd finger protein pthr24102
RARA	UniProtKB:P10276	Retinoic acid receptor alpha	RNA polymerase II transcription regulator complex|RNA polymerase II cis-regulatory region sequence-specific DNA binding|ventricular cardiac muscle cell differentiation|RNA polymerase II transcription regulatory region sequence-specific DNA binding|protein kinase B binding|face development|transcription coactivator binding|hormone-mediated signaling pathway|transcription regulator complex|dendrite…	nuclear hormone receptor pthr24082
OTUB1	UniProtKB:Q96FW1	Ubiquitin thioesterase OTUB1	DNA repair|negative regulation of double-strand break repair|adaptive immune response|cellular response to DNA damage stimulus|negative regulation of histone H2A K63-linked ubiquitination|nucleoplasm|cysteine-type deubiquitinase activity|nucleus|protein binding|ubiquitin protein ligase binding|extracellular exosome|ubiquitin binding|deNEDDylase activity|cytosol|protein K48-linked deubiquitination	ubiquitin thiolesterase protein otub pthr12931
MYB	UniProtKB:P10242	Transcriptional activator Myb	RNA polymerase II transcription regulator complex|RNA polymerase II cis-regulatory region sequence-specific DNA binding|myeloid cell development|regulation of DNA-templated transcription|DNA-binding transcription activator activity, RNA polymerase II-specific|positive regulation of miRNA transcription|negative regulation of megakaryocyte differentiation|negative regulation of hematopoietic progen…	myb protein-related pthr45614
CBX2	UniProtKB:Q14781	Chromobox protein homolog 2	PRC1 complex|methylated histone binding|development of primary sexual characteristics|chromatin binding|chromatin organization|nucleoplasm|negative regulation of transcription by RNA polymerase II|DNA binding|nucleus|heterochromatin|euchromatin|protein binding|PcG protein complex|cell differentiation	chromobox protein homolog 2 pthr46860
HIPK4	UniProtKB:Q8NE63	Homeodomain-interacting protein kinase 4	peptidyl-tyrosine phosphorylation|histone kinase activity|regulation of signal transduction by p53 class mediator|protein autophosphorylation|protein serine/threonine kinase activity|ATP binding|nucleus|protein tyrosine kinase activity|protein binding|cytoplasm|histone modification|peptidyl-serine phosphorylation|protein serine kinase activity|peptidyl-threonine phosphorylation	dual specificity protein kinase pthr24058
OTUB2	UniProtKB:Q96DC9	Ubiquitin thioesterase OTUB2	cysteine-type deubiquitinase activity|protein deubiquitination|nucleus|protein K11-linked deubiquitination|protein binding|negative regulation of double-strand break repair|ubiquitin binding|negative regulation of histone H2A K63-linked ubiquitination|protein K63-linked deubiquitination|protein K48-linked deubiquitination	ubiquitin thiolesterase protein otub pthr12931
HCFC2	UniProtKB:Q9Y5Z7	Host cell factor 2	nuclear body|histone methyltransferase complex|regulation of DNA-templated transcription|MLL1/2 complex|plasma membrane|regulation of transcription by RNA polymerase II|nucleoplasm|negative regulation of transcription by RNA polymerase II|Set1C/COMPASS complex|nucleus|chromatin remodeling|protein binding|transcription coactivator activity|positive regulation of DNA-templated transcription|cytopla…	host cell factor pthr46003
H2BW2	UniProtKB:P0C1H6	Histone H2B type F-M	nucleus|DNA binding|structural constituent of chromatin|protein heterodimerization activity|nucleosome|nucleosome assembly	histone h2b pthr23428
HDAC11	UniProtKB:Q96DB2	Histone deacetylase 11	oligodendrocyte development|nucleus|protein binding|histone deacetylase activity|histone deacetylase complex|chromatin organization|histone deacetylation|DNA-binding transcription factor binding|plasma membrane	histone deacetylase 11 pthr43497
EID1	UniProtKB:Q9Y6B2	EP300-interacting inhibitor of differentiation 1	negative regulation of transcription by RNA polymerase II|histone acetyltransferase regulator activity|cytoplasmic ribonucleoprotein granule|histone acetyltransferase binding|protein binding|regulation of cell differentiation|negative regulation of DNA-templated transcription|transcription corepressor activity|regulation of histone acetylation|cell differentiation|cell cycle|nucleoplasm	ep300-interacting inhibitor of differentiation 2-related pthr15556
H2BC10	UniProtKB:P62807	Histone H2B type 1-C/E/F/G/I	identical protein binding|nucleosome|nucleosome assembly|antimicrobial humoral immune response mediated by antimicrobial peptide|nucleoplasm|DNA binding|nucleus|structural constituent of chromatin|extracellular space|protein binding|innate immune response in mucosa|extracellular exosome|protein heterodimerization activity|cytosol|antibacterial humoral response|defense response to Gram-positive ba…	histone h2b pthr23428
H4C1	UniProtKB:P62805	Histone H4	CENP-A containing nucleosome|protein domain specific binding|negative regulation of megakaryocyte differentiation|nucleosome|extracellular region|protein localization to CENP-A containing chromatin|nucleosome assembly|nucleoplasm|DNA binding|chromosome, telomeric region|nucleus|structural constituent of chromatin|RNA binding|protein binding|extracellular exosome|protein heterodimerization activit…	histone h4 pthr10484
USP21	UniProtKB:Q9UK80	Ubiquitin carboxyl-terminal hydrolase 21	protein deubiquitination|cysteine-type peptidase activity|chromatin organization|plasma membrane|ubiquitin-dependent protein catabolic process|nucleoplasm|cysteine-type deubiquitinase activity|protein binding|transcription coactivator activity|metal ion binding|positive regulation of DNA-templated transcription|cytoplasm|deNEDDylase activity|cytosol|histone deubiquitination	ubiquitin carboxyl-terminal hydrolase pthr21646
ASF1A	UniProtKB:Q9Y294	Histone chaperone ASF1A	DNA repair|chromatin binding|chromatin|nucleosome assembly|nucleoplasm|DNA replication-dependent chromatin assembly|nucleus|protein binding|histone binding|histone chaperone activity|muscle cell differentiation|osteoblast differentiation|protein-containing complex	anti-silencing protein 1 pthr12040
MORF4L1	UniProtKB:Q9UBU8	Mortality factor 4-like protein 1	histone H4 acetylation|histone H2A acetylation|NuA4 histone acetyltransferase complex|nuclear speck|positive regulation of double-strand break repair via homologous recombination|double-strand break repair via homologous recombination|regulation of apoptotic process|chromatin binding|chromatin organization|nucleosome|nucleoplasm|histone acetyltransferase complex|fibroblast proliferation|protein b…	mortality factor 4-like protein pthr10880
HJURP	UniProtKB:Q8NCD3	Holliday junction recognition protein	identical protein binding|chromosome segregation|regulation of protein-containing complex assembly|kinetochore|chromosome, centromeric region|nucleolus|cell cycle|CENP-A containing chromatin assembly|nucleoplasm|DNA binding|regulation of DNA binding|protein binding|histone binding|mitochondrion	holliday junction recognition protein pthr15992
CDYL	UniProtKB:Q9Y232	Chromodomain Y-like protein	spermatid development|methylated histone binding|spermatogenesis|nuclear speck|chromatin binding|chromosome|nucleus|protein binding|negative regulation of DNA-templated transcription|transcription corepressor activity|random inactivation of X chromosome|cytoplasm|crotonyl-CoA hydratase activity|negative regulation of peptidyl-lysine crotonylation|protein-macromolecule adaptor activity	family not named pthr43684
RUVBL2	UniProtKB:Q9Y230	RuvB-like 2	ATP hydrolysis activity|DNA repair|RNA polymerase II core promoter sequence-specific DNA binding|regulation of DNA repair|RNA polymerase II cis-regulatory region sequence-specific DNA binding|Swr1 complex|negative regulation of DNA-templated transcription|positive regulation of DNA-templated transcription|cytosol|histone acetylation|TBP-class protein binding|regulation of cell cycle|MLL1 complex|…	ruvb-related reptin and pontin pthr11093
HEY2	UniProtKB:Q9UBP5	Hairy/enhancer-of-split related with YRPW motif protein 2	positive regulation of heart rate|regulation of inner ear auditory receptor cell differentiation|positive regulation of cardiac muscle cell proliferation|RNA polymerase II cis-regulatory region sequence-specific DNA binding|anterior/posterior pattern specification|DNA-binding transcription repressor activity, RNA polymerase II-specific|arterial endothelial cell differentiation|anterior/posterior …	basic helix-loop-helix transcription factor, hes-related pthr10985
IPO7	UniProtKB:O95373	Importin-7	negative regulation of cyclin-dependent protein serine/threonine kinase activity|nucleoplasm|nuclear pore|nuclear envelope|protein binding|SMAD binding|histone binding|innate immune response|protein import into nucleus|membrane|small GTPase binding|cytosol|GTPase regulator activity	importin-7, 8, 11 pthr10997
ZEB1	UniProtKB:P37275	Zinc finger E-box-binding homeobox 1	RNA polymerase II cis-regulatory region sequence-specific DNA binding|regulation of smooth muscle cell differentiation|anatomical structure development|positive regulation of neuron differentiation|DNA-binding transcription repressor activity, RNA polymerase II-specific|regulation of T cell differentiation in thymus|positive regulation of transcription by RNA polymerase II|negative regulation of …	histone h4 transcription factor-related pthr24391
GLI3	UniProtKB:P10071	Transcriptional activator GLI3	frontal suture morphogenesis|lambdoid suture morphogenesis|RNA polymerase II cis-regulatory region sequence-specific DNA binding|RNA polymerase II transcription regulatory region sequence-specific DNA binding|anterior/posterior pattern specification|nose morphogenesis|regulation of smoothened signaling pathway involved in dorsal/ventral neural tube patterning|axon guidance|forebrain dorsal/ventra…	transcriptional activator cubitus interruptus pthr45718
ZBTB7A	UniProtKB:O95365	Zinc finger and BTB domain-containing protein 7A	site of double-strand break|RNA polymerase II cis-regulatory region sequence-specific DNA binding|DNA-binding transcription repressor activity, RNA polymerase II-specific|fat cell differentiation|chromatin organization|negative regulation of Notch signaling pathway|positive regulation of NF-kappaB transcription factor activity|erythrocyte maturation|regulation of DNA-binding transcription factor …	zinc finger protein pthr24394
TRIM16	UniProtKB:O95361	Tripartite motif-containing protein 16	histone H4 acetylation|positive regulation of keratinocyte differentiation|histone H3 acetylation|zinc ion binding|PML body|response to growth hormone|plasma membrane|positive regulation of retinoic acid receptor signaling pathway|DNA binding|response to retinoic acid|protein binding|positive regulation of DNA-templated transcription|cytoplasm|response to organophosphorus|cytosol|NACHT domain bin…	family not named pthr25465
BCOR	UniProtKB:Q6W2J9	BCL-6 corepressor	heat shock protein binding|BCOR complex|histone deacetylase binding|specification of axis polarity|roof of mouth development|RNA polymerase II transcription regulatory region sequence-specific DNA binding|transcription cis-regulatory region binding|negative regulation of histone H3-K36 methylation|odontogenesis|nucleoplasm|negative regulation of transcription by RNA polymerase II|ubiquitin-protei…	agap007537-pb pthr24117
KDM5A	UniProtKB:P29375	Lysine-specific demethylase 5A	chromatin DNA binding|zinc ion binding|methylated histone binding|transcription cis-regulatory region binding|nucleolus|regulation of DNA-binding transcription factor activity|nucleoplasm|negative regulation of transcription by RNA polymerase II|DNA binding|nucleus|circadian regulation of gene expression|chromatin remodeling|protein binding|facultative heterochromatin formation|transcription coac…	lysine-specific demethylase pthr10694
HIC1	UniProtKB:Q14526	Hypermethylated in cancer 1 protein	positive regulation of DNA damage response, signal transduction by p53 class mediator|histone deacetylase binding|RNA polymerase II cis-regulatory region sequence-specific DNA binding|regulation of DNA-templated transcription|sequence-specific DNA binding|intrinsic apoptotic signaling pathway in response to DNA damage|DNA-binding transcription repressor activity, RNA polymerase II-specific|chroma…	zinc finger protein pthr24394
CTSL	UniProtKB:P07711	Procathepsin L	viral entry into host cell|enkephalin processing|collagen-containing extracellular matrix|Golgi apparatus|lysosomal lumen|multivesicular body|extracellular region|cellular response to thyroid hormone stimulus|zymogen activation|extracellular exosome|immune response|proteoglycan binding|receptor-mediated endocytosis of virus by host cell|elastin catabolic process|fusion of virus membrane with host…	cysteine protease family c1-related pthr12411
SSB	UniProtKB:P05455	Lupus La protein	tRNA processing|histone mRNA metabolic process|poly(U) RNA binding|tRNA binding|tRNA 5'-leader removal|tRNA modification|DNA binding|IRES-dependent viral translational initiation|chromosome, telomeric region|nucleus|RNA binding|protein binding|protein localization to cytoplasmic stress granule|cytoplasm|tRNA export from nucleus|tRNA 3'-end processing|nuclear histone mRNA catabolic process|mRNA bi…	lupus la protein-related pthr22792
BOD1	UniProtKB:Q96IK1	Biorientation of chromosomes in cell division protein 1	spindle pole|outer kinetochore|cell division|Set1C/COMPASS complex|protein phosphatase inhibitor activity|spindle microtubule|negative regulation of phosphoprotein phosphatase activity|centrosome|cytoplasm|mitotic sister chromatid biorientation|mitotic sister chromatid cohesion, centromeric|mitotic metaphase plate congression|protein phosphatase 2A binding|protein localization to chromosome, cent…	biorientation of chromosomes in cell division 1 family member pthr31532
KMT5B	UniProtKB:Q4FZB7	Histone-lysine N-methyltransferase KMT5B	DNA repair|histone H4-K20 dimethylation|S-adenosyl-L-methionine binding|positive regulation of isotype switching|condensed chromosome, centromeric region|chromatin binding|chromatin organization|histone H4K20 methyltransferase activity|nucleoplasm|muscle organ development|nucleus|protein binding|metal ion binding|histone lysine N-methyltransferase activity|histone H4-K20 trimethylation|positive r…	suppressor of variegation 4-20-related pthr12977
RNASEK-C17orf49	UniProtKB:H0YIS7	RNASEK-C17orf49 readthrough (Fragment)	NURF complex|MLL1 complex	chromatin complexes subunit bap18-related pthr21397
SNRPD3	UniProtKB:P62318	Small nuclear ribonucleoprotein Sm D3	U2-type prespliceosome assembly|RNA splicing|nuclear body|telomerase holoenzyme complex|mRNA splicing, via spliceosome|nucleoplasm|commitment complex|U12-type spliceosomal complex|RNA binding|catalytic step 2 spliceosome|methylosome|precatalytic spliceosome|U4/U6 x U5 tri-snRNP complex|spliceosomal tri-snRNP complex|cytosol|7-methylguanosine cap hypermethylation|U5 snRNP|spliceosomal complex|U7 s…	small nuclear ribonucleoprotein sm pthr23338
RELA	UniProtKB:Q04206	Transcription factor p65	RNA polymerase II core promoter sequence-specific DNA binding|regulation of NIK/NF-kappaB signaling|RNA polymerase II cis-regulatory region sequence-specific DNA binding|RNA polymerase II transcription regulatory region sequence-specific DNA binding|positive regulation of NIK/NF-kappaB signaling|transcription cis-regulatory region binding|negative regulation of NIK/NF-kappaB signaling|regulation …	nuclear factor nf-kappa-b protein pthr24169
KAT7	UniProtKB:O95251	Histone acetyltransferase KAT7	DNA repair|response to sorbitol|site of DNA damage|positive regulation of hematopoietic stem cell proliferation|histone H4-K5 acetylation|histone H4-K12 acetylation|histone H4-K8 acetylation|chromosome, centromeric region|positive regulation of erythrocyte differentiation|DNA replication origin binding|histone H3-K14 acetyltransferase complex|negative regulation of DNA-templated transcription|int…	histone acetyltransferase pthr10615
SLBP	UniProtKB:Q14493	Histone RNA hairpin-binding protein	identical protein binding|cap-dependent translational initiation|mRNA 3'-end processing by stem-loop binding and cleavage|nucleolus|nucleoplasm|nucleus|RNA binding|protein binding|cytoplasm|histone pre-mRNA 3'end processing complex|mRNA binding|cytosol|histone mRNA stem-loop binding complex|histone pre-mRNA DCP binding|ribonucleoprotein complex|mRNA transport|histone pre-mRNA stem-loop binding	histone rna hairpin-binding protein pthr17408
KDM1B	UniProtKB:Q8NB78	Lysine-specific histone demethylase 2	FAD binding|zinc ion binding|DNA methylation involved in gamete generation|chromatin binding|transcription factor binding|nucleosome|positive regulation of transcription by RNA polymerase II|nucleoplasm|negative regulation of transcription by RNA polymerase II|nucleus|regulation of gene expression by genomic imprinting|regulation of DNA methylation|protein binding|histone binding|flavin adenine d…	flavin monoamine oxidase pthr10742
SBNO2	UniProtKB:Q9Y2G9	Protein strawberry notch homolog 2	bone trabecula morphogenesis|chromatin DNA binding|bone mineralization|macrophage activation involved in immune response|regulation of DNA-templated transcription|positive regulation of transcription by RNA polymerase II|cellular_component|osteoclast differentiation|nucleus|negative regulation of DNA-templated transcription|cellular response to lipopolysaccharide|cellular response to interleukin-…	strawberry notch-related pthr12706
SNCA	UniProtKB:P37840	Alpha-synuclein	dopamine biosynthetic process|positive regulation of endocytosis|transcription cis-regulatory region binding|adult locomotory behavior|mitochondrial ATP synthesis coupled electron transport|negative regulation of mitochondrial electron transport, NADH to ubiquinone|negative regulation of exocytosis|positive regulation of exocytosis|growth cone|copper ion binding|synaptic vesicle transport|oxidore…	synuclein pthr13820
MCRS1	UniProtKB:Q96EZ8	Microspherule protein 1	DNA repair|protein modification process|regulation of dosage compensation by inactivation of X chromosome|regulation of chromosome organization|regulation of DNA strand elongation|regulation of DNA repair|positive regulation of protein localization to nucleolus|histone H4-K5 acetylation|poly(U) RNA binding|histone H4-K8 acetylation|nucleolus|perikaryon|positive regulation of transcription by RNA …	microspherule protein 1 pthr13233
TADA2A	UniProtKB:O75478	Transcriptional adapter 2-alpha	positive regulation of histone acetylation|histone H3 acetylation|zinc ion binding|regulation of histone deacetylation|regulation of embryonic development|regulation of tubulin deacetylation|regulation of DNA-templated transcription|chromatin binding|SAGA complex|regulation of transcription by RNA polymerase II|histone acetyltransferase activity|DNA binding|regulation of cell division|nucleus|chr…	transcriptional adaptor 2 ada2 -related pthr12374
EOMES	UniProtKB:O95936	Eomesodermin homolog	DNA demethylation|RNA polymerase II cis-regulatory region sequence-specific DNA binding|sequence-specific DNA binding|positive regulation of transcription by RNA polymerase II|olfactory bulb development|cerebral cortex regionalization|cerebral cortex neuron differentiation|negative regulation of transcription by RNA polymerase II|mesodermal to mesenchymal transition involved in gastrulation|neuro…	t-box protein-related pthr11267
MAPT	UniProtKB:P10636	Microtubule-associated protein tau	cellular response to nerve growth factor stimulus|double-stranded DNA binding|central nervous system neuron development|microtubule|single-stranded DNA binding|growth cone|dendrite|RNA binding|chaperone binding|dendritic spine|regulation of microtubule polymerization|regulation of microtubule polymerization or depolymerization|lipoprotein particle binding|positive regulation of microtubule polyme…	microtubule-associated protein pthr11501
E2F6	UniProtKB:O75461	Transcription factor E2F6	RNA polymerase II transcription regulator complex|RNA polymerase II cis-regulatory region sequence-specific DNA binding|RNA polymerase II transcription regulatory region sequence-specific DNA binding|protein dimerization activity|DNA-binding transcription repressor activity, RNA polymerase II-specific|chromatin|DNA-binding transcription factor activity, RNA polymerase II-specific|nucleoplasm|regu…	transcription factor e2f pthr12081
CTCFL	UniProtKB:Q8NI51	Transcriptional repressor CTCFL	transcription initiation-coupled chromatin remodeling|nuclear body|RNA polymerase II cis-regulatory region sequence-specific DNA binding|chromatin insulator sequence binding|transcription cis-regulatory region binding|DNA-binding transcription activator activity, RNA polymerase II-specific|sequence-specific DNA binding|chromosome|positive regulation of transcription by RNA polymerase II|cell cycl…	transcriptional repressor ctcfl-related pthr24406
MED24	UniProtKB:O75448	Mediator of RNA polymerase II transcription subunit 24	ubiquitin protein ligase activity|core mediator complex|positive regulation of transcription initiation by RNA polymerase II|protein-containing complex binding|nuclear thyroid hormone receptor binding|nucleoplasm|positive regulation of transcription elongation by RNA polymerase II|histone acetyltransferase activity|nucleus|RNA polymerase II preinitiation complex assembly|transcription coregulator…	mediator of rna polymerase ii transcription subunit 24 pthr12898
ECD	UniProtKB:O95905	Protein ecdysoneless homolog	fibroblast proliferation|nucleus|histone acetyltransferase binding|RNA splicing|protein binding|cytoplasm|cytosol|regulation of G1/S transition of mitotic cell cycle|mRNA processing|positive regulation of transcription by RNA polymerase II|nucleoplasm	sgt1 protein hsgt1 suppressor of gcr2 pthr13060
KDM2B	UniProtKB:Q8NHM5	Lysine-specific demethylase 2B	histone H3K36me/H3K36me2 demethylase activity|protein demethylation|RNA polymerase II cis-regulatory region sequence-specific DNA binding|midbrain-hindbrain boundary morphogenesis|unmethylated CpG binding|third ventricle development|chromosome|nucleolus|initiation of neural tube closure|positive regulation of stem cell population maintenance|negative regulation of neuron apoptotic process|nucleop…	phd/f-box containing protein pthr23123
MSH6	UniProtKB:P52701	DNA mismatch repair protein Msh6	somatic recombination of immunoglobulin gene segments|DNA repair|methylated histone binding|determination of adult lifespan|double-stranded DNA binding|positive regulation of helicase activity|response to UV|intrinsic apoptotic signaling pathway|Golgi apparatus|meiotic mismatch repair|nucleoplasm|magnesium ion binding|ATP binding|MutLalpha complex binding|intracellular membrane-bounded organelle|…	dna mismatch repair protein muts family member pthr11361
EPC2	UniProtKB:Q52LR7	Enhancer of polycomb homolog 2	histone H4 acetylation|DNA repair|histone H2A acetylation|NuA4 histone acetyltransferase complex|positive regulation of double-strand break repair via homologous recombination|regulation of apoptotic process|chromatin organization|nucleosome|regulation of transcription by RNA polymerase II|nucleus|positive regulation of DNA-templated transcription|regulation of double-strand break repair|histone …	enhancer of polycomb pthr14898
RNF20	UniProtKB:Q5VTR2	E3 ubiquitin-protein ligase BRE1A	ubiquitin protein ligase activity|positive regulation of histone methylation|chromatin organization|nucleolus|mRNA 3'-UTR binding|nucleoplasm|p53 binding|positive regulation of DNA-templated transcription|histone H2B conserved C-terminal lysine ubiquitination|identical protein binding|histone monoubiquitination|protein polyubiquitination|regulation of DNA-templated transcription|chromatin binding…	ring finger protein-related pthr23163
SETBP1	UniProtKB:Q9Y6X0	SET-binding protein	histone H3K4 methyltransferase activity|DNA binding|protein binding|nuclear body|histone H3-K36 dimethylation|cytosol|regulation of DNA-templated transcription|nucleoplasm|histone H3-K4 methylation	histone-lysine n-methyltransferase ash1 pthr46147
PSME4	UniProtKB:Q14997	Proteasome activator complex subunit 4	DNA repair|peptidase activator activity|proteasome binding|nuclear speck|sperm DNA condensation|cellular response to DNA damage stimulus|nucleoplasm|spermatoproteasome complex|nucleus|protein binding|lysine-acetylated histone binding|positive regulation of peptidase activity|cytosol|proteasomal ubiquitin-independent protein catabolic process	proteasome activator complex subunit 4 pthr32170
PRKCB	UniProtKB:P05771	Protein kinase C beta type	chromatin organization|positive regulation of NF-kappaB transcription factor activity|positive regulation of angiogenesis|positive regulation of DNA-templated transcription|positive regulation of vascular endothelial growth factor receptor signaling pathway|apoptotic process|histone modification|cytosol|intracellular signal transduction|protein kinase C binding|zinc ion binding|adaptive immune re…	serine/threonine-protein kinase pthr24356
TET1	UniProtKB:Q8NFU7	Methylcytosine dioxygenase TET1	zinc ion binding|stem cell population maintenance|protein O-linked glycosylation|positive regulation of cell population proliferation|DNA demethylation|negative regulation of DNA methylation-dependent heterochromatin formation|5-methylcytosine catabolic process|negative regulation of stem cell population maintenance|chromatin organization|positive regulation of transcription by RNA polymerase II|…	uncharacterized pthr23358
H1-4	UniProtKB:P10412	Histone H1.4	chromatin DNA binding|histone H3-K4 trimethylation|nucleosomal DNA binding|chromosome condensation|double-stranded DNA binding|nucleosome|nucleosome assembly|negative regulation of DNA recombination|negative regulation of transcription by RNA polymerase II|histone H3-K27 trimethylation|heterochromatin|nucleus|structural constituent of chromatin|RNA binding|protein binding	histone h1 pthr11467
ZMPSTE24	UniProtKB:O75844	CAAX prenyl protease 1 homolog	DNA repair|determination of adult lifespan|double-stranded DNA binding|chromatin organization|metalloendopeptidase activity|cardiac conduction|endoplasmic reticulum membrane|heart morphogenesis|nuclear envelope organization|hair follicle development|response to DNA damage checkpoint signaling|regulation of bone mineralization|regulation of TOR signaling|regulation of DNA damage response, signal t…	caax prenyl protease 1 pthr10120
KDM5B	UniProtKB:Q9UGL1	Lysine-specific demethylase 5B	post-embryonic development|branching involved in mammary gland duct morphogenesis|mammary duct terminal end bud growth|uterus morphogenesis|single fertilization|nucleoplasm|chromatin remodeling|negative regulation of DNA-templated transcription|histone H3-K4 demethylation|cytosol|lens fiber cell differentiation|histone H3K4me/H3K4me2/H3K4me3 demethylase activity|zinc ion binding|response to fungi…	lysine-specific demethylase pthr10694
SIRT1	UniProtKB:Q96EB6	NAD-dependent protein deacetylase sirtuin-1	negative regulation of cAMP-dependent protein kinase activity|positive regulation of cAMP-dependent protein kinase activity|nuclear receptor binding|positive regulation of phosphatidylinositol 3-kinase signaling|regulation of brown fat cell differentiation|positive regulation of adipose tissue development|RNA polymerase II cis-regulatory region sequence-specific DNA binding|intrinsic apoptotic si…	histone deacetylase sir2 family member pthr11085
DRAP1	UniProtKB:Q14919	Dr1-associated corepressor	identical protein binding|RNA polymerase II transcription regulator complex|regulation of DNA-templated transcription|transcription by RNA polymerase II|positive regulation of transcription by RNA polymerase II|negative regulation of transcription by RNA polymerase II|core promoter sequence-specific DNA binding|DNA binding|nucleus|protein binding|transcription coactivator activity|protein heterod…	histone-like transcription factor ccaat-related pthr10252
H2AZ1	UniProtKB:P0C0S5	Histone H2A.Z	chromatin DNA binding|RNA polymerase II core promoter sequence-specific DNA binding|RNA polymerase II cis-regulatory region sequence-specific DNA binding|nucleosomal DNA binding|positive regulation of transcription by RNA polymerase II|nucleosome|heterochromatin|nucleus|DNA binding|structural constituent of chromatin|cellular response to estradiol stimulus|euchromatin|protein binding|extracellula…	histone h2a pthr23430
MAP3K7	UniProtKB:O43318	Mitogen-activated protein kinase kinase kinase 7	histone H3 acetylation|positive regulation of JUN kinase activity|I-kappaB phosphorylation|activation of NF-kappaB-inducing kinase activity|transforming growth factor beta receptor signaling pathway|Fc-epsilon receptor signaling pathway|positive regulation of I-kappaB kinase/NF-kappaB signaling|JNK cascade|MAP kinase kinase kinase kinase activity|positive regulation of NF-kappaB transcription fac…	mitogen-activated protein kinase kinase kinase 7 pthr46716
H2AC7	UniProtKB:P20671	Histone H2A type 1-D	biological_process|nucleus|DNA binding|structural constituent of chromatin|extracellular exosome|protein heterodimerization activity|nucleosome|molecular_function	histone h2a pthr23430
PRDM16	UniProtKB:Q9HAZ2	Histone-lysine N-methyltransferase PRDM16	heterochromatin organization|RNA polymerase II cis-regulatory region sequence-specific DNA binding|histone H3K9 methyltransferase activity|transcription cis-regulatory region binding|sequence-specific DNA binding|DNA-binding transcription activator activity, RNA polymerase II-specific|DNA-binding transcription repressor activity, RNA polymerase II-specific|positive regulation of transcription by …	zinc finger protein pthr24393
FLCN	UniProtKB:Q8NFG4	Folliculin	negative regulation of brown fat cell differentiation|negative regulation of ATP biosynthetic process|cellular response to amino acid starvation|transforming growth factor beta receptor signaling pathway|regulation of Ras protein signal transduction|negative regulation of muscle tissue development|positive regulation of GTPase activity|protein-containing complex binding|negative regulation of mit…	folliculin family member pthr31441
ACTR6	UniProtKB:Q9GZN1	Actin-related protein 6	nucleolus organization|nucleosome binding|Swr1 complex|regulation of DNA-templated transcription|nucleosome|nucleolus|positive regulation of transcription by RNA polymerase I|nucleus|chromatin remodeling|protein binding|cytoskeleton|cytoplasm|negative regulation of transcription by RNA polymerase I	actin pthr11937
MUC1	UniProtKB:P15941	Mucin-1	positive regulation of transcription from RNA polymerase II promoter in response to stress|DNA-templated transcription|regulation of transcription from RNA polymerase II promoter in response to stress|RNA polymerase II cis-regulatory region sequence-specific DNA binding|negative regulation of intrinsic apoptotic signaling pathway in response to DNA damage by p53 class mediator|positive regulation…	mucin-1-related pthr10006
LAS1L	UniProtKB:Q9Y4W2	Ribosomal biogenesis protein LAS1L	nucleic acid phosphodiester bond hydrolysis|RNA binding|protein binding|maturation of 5.8S rRNA|maturation of LSU-rRNA|Las1 complex|endonuclease activity|membrane|nucleolus|nucleoplasm|MLL1 complex|preribosome, large subunit precursor	uncharacterized pthr15002
BOD1L1	UniProtKB:Q8NFC6	Biorientation of chromosomes in cell division protein 1-like 1	DNA repair|spindle pole|cellular response to DNA damage stimulus|outer kinetochore|nucleoplasm|Set1C/COMPASS complex|spindle microtubule|protein phosphatase inhibitor activity|negative regulation of phosphoprotein phosphatase activity|centrosome|protein binding|replication fork processing|protein phosphatase 2A binding|histone H3-K4 methylation	biorientation of chromosomes in cell division 1 family member pthr31532
RAG1	UniProtKB:P15918	V(D)J recombination-activating protein 1	ubiquitin protein ligase activity|endodeoxyribonuclease complex|sequence-specific DNA binding|visual learning|chromatin organization|T cell homeostasis|thymus development|nucleoplasm|immune response|negative regulation of thymocyte apoptotic process|endonuclease activity|negative regulation of cysteine-type endopeptidase activity involved in apoptotic process|protein autoubiquitination|V(D)J reco…	vdj recombination activating protein 1 rag1 pthr11539
DAXX	UniProtKB:Q9UER7	Death domain-associated protein 6	nuclear body|PML body|protein kinase activator activity|JNK cascade|extrinsic apoptotic signaling pathway via death domain receptors|cellular response to copper ion|nucleolus|chromosome, centromeric region|nucleoplasm|p53 binding|chromatin remodeling|cellular response to heat|negative regulation of DNA-templated transcription|positive regulation of DNA-templated transcription|transcription regula…	death domain-associated protein 6 daxx pthr12766
PHF1	UniProtKB:O43189	PHD finger protein 1	identical protein binding|site of double-strand break|negative regulation of histone H3-K27 methylation|methylated histone binding|positive regulation of histone H3-K27 methylation|regulation of DNA-templated transcription|chromatin binding|cellular response to DNA damage stimulus|chromatin organization|nucleoplasm|transcription corepressor binding|nucleus|DNA binding|centrosome|protein binding|m…	polycomb-like transcription factor pthr12628
H3-3A	UniProtKB:P84243	Histone H3.3	RNA polymerase II core promoter sequence-specific DNA binding|RNA polymerase II cis-regulatory region sequence-specific DNA binding|nucleosomal DNA binding|extracellular region|nucleosome|nucleosome assembly|nucleoplasm|chromosome, telomeric region|nucleus|structural constituent of chromatin|positive regulation of cell growth|protein binding|extracellular exosome|protein heterodimerization activi…	histone h3 pthr11426
RRP8	UniProtKB:O43159	Ribosomal RNA-processing protein 8	regulation of G1 to G0 transition|eNoSc complex|positive regulation of histone deacetylation|methylated histone binding|positive regulation of histone methylation|negative regulation of cell cycle|regulation of transcription by glucose|rRNA processing|S-adenosylmethionine-dependent methyltransferase activity|nucleolus|cellular response to glucose starvation|plasma membrane|chromatin silencing com…	uncharacterized pthr12787
ZZEF1	UniProtKB:O43149	Zinc finger ZZ-type and EF-hand domain-containing protein 1	zinc ion binding|protein binding|calcium ion binding|methylated histone binding|lysine-acetylated histone binding|histone reader activity|chromatin organization	novel zz type zinc finger domain containing protein pthr22772
PBXIP1	UniProtKB:Q96AQ6	Pre-B-cell leukemia transcription factor-interacting protein 1	extracellular matrix disassembly|hemopoiesis|positive regulation of chondrocyte proliferation|cell adhesion|gene expression involved in extracellular matrix organization|chromatin|articular cartilage development|histone H3-K56 acetylation|microtubule|production of molecular mediator involved in inflammatory response|nucleus|transcription regulator complex|protein binding|transcription coactivator…	cell cycle progression protein 1 pthr28638
TSPYL4	UniProtKB:Q9UJ04	Testis-specific Y-encoded-like protein 4	nucleus|protein binding|histone binding|chromatin binding|chromatin|nucleosome assembly	testis-specific y-encoded protein pthr11875
SCMH1	UniProtKB:Q96GD3	Polycomb protein SCMH1	nucleus|protein binding|negative regulation of DNA-templated transcription|histone binding|heterochromatin formation|chromatin binding|nucleoplasm	polycomb group protein pthr12247
TENT4B	UniProtKB:Q8NDF8	Terminal nucleotidyltransferase 4B	ncRNA polyadenylation|rRNA processing|nucleolus|cell division|RNA 3' uridylation|DNA-directed DNA polymerase activity|RNA binding|DNA biosynthetic process|cytosol|guanylyltransferase activity|TRAMP complex|positive regulation of 3'-UTR-mediated mRNA stabilization|negative regulation of nuclear-transcribed mRNA poly(A) tail shortening|ncRNA polyadenylation involved in polyadenylation-dependent ncR…	poly(a) rna polymerase pthr23092
TSPYL1	UniProtKB:Q9H0U9	Testis-specific Y-encoded-like protein 1	biological_process|nucleus|histone binding|chromatin binding|nucleolus|chromatin|nucleosome assembly|enzyme binding|nucleoplasm	testis-specific y-encoded protein pthr11875
FAM156A	UniProtKB:Q8NDB6	Protein FAM156A/FAM156B	nuclear envelope|protein binding|methylated histone binding|membrane	developmental pluripotency-associated protein 3-related pthr31577
ZEB2	UniProtKB:O60315	Zinc finger E-box-binding homeobox 2	RNA polymerase II cis-regulatory region sequence-specific DNA binding|nervous system development|anatomical structure development|DNA-binding transcription repressor activity, RNA polymerase II-specific|positive regulation of transcription by RNA polymerase II|nucleolus|nucleoplasm|negative regulation of transcription by RNA polymerase II|positive regulation of melanin biosynthetic process|develo…	histone h4 transcription factor-related pthr24391
KDM2A	UniProtKB:Q9Y2K7	Lysine-specific demethylase 2A	zinc ion binding|histone H3K36me/H3K36me2 demethylase activity|protein demethylation|DNA-templated transcription|unmethylated CpG binding|chromosome|double-strand break repair via nonhomologous end joining|chromatin organization|regulation of circadian rhythm|nucleoplasm|regulation of transcription by RNA polymerase II|circadian regulation of gene expression|protein binding|transcription coregula…	phd/f-box containing protein pthr23123
NUDT21	UniProtKB:O43809	Cleavage and polyadenylation specificity factor subunit 5	nuclear body|centriolar satellite|protein heterotetramerization|nucleoplasm|positive regulation of mRNA cleavage|positive regulation of stem cell differentiation|mRNA alternative polyadenylation|RNA binding|paraspeckles|mRNA cleavage and polyadenylation specificity factor complex|protein tetramerization|mRNA cleavage factor complex|mRNA binding|positive regulation of pro-B cell differentiation|id…	pre-mrna cleavage factor im, 25kd subunit pthr13047
AKAP8	UniProtKB:O43823	A-kinase anchor protein 8	mitotic chromosome condensation|positive regulation of histone deacetylation|cell cycle G2/M phase transition|protein transport|double-stranded DNA binding|Golgi apparatus|nucleolus|cellular response to prostaglandin E stimulus|mitotic cell cycle|nucleoplasm|RNA binding|negative regulation of tumor necrosis factor production|zinc ion binding|histone deacetylase binding|signal transduction|NF-kapp…	a-kinase anchor protein akap 8 pthr12190
H2BC18	UniProtKB:Q5QNW6	Histone H2B type 2-F	nucleus|DNA binding|structural constituent of chromatin|extracellular exosome|protein heterodimerization activity|cytosol|nucleosome|molecular_function|nucleosome assembly|nucleoplasm	histone h2b pthr23428
PARP2	UniProtKB:Q9UGN5	Poly [ADP-ribose] polymerase 2	site of DNA damage|base-excision repair|DNA ADP-ribosylation|extrinsic apoptotic signaling pathway|decidualization|nucleolus|NAD+ ADP-ribosyltransferase activity|double-strand break repair|nucleoplasm|NAD+-protein ADP-ribosyltransferase activity|histone modification|nucleotidyltransferase activity|NAD DNA ADP-ribosyltransferase activity|nucleosome binding|negative regulation of neuron death|chrom…	dna ligase pthr10459
PAXBP1	UniProtKB:Q9Y5B6	PAX3- and PAX7-binding protein 1	muscle organ development|DNA binding|nucleus|positive regulation of histone methylation|transcription by RNA polymerase II|positive regulation of myoblast proliferation|cytosol|positive regulation of transcription by RNA polymerase II|regulation of skeletal muscle satellite cell proliferation|mRNA splicing, via spliceosome	gc-rich sequence dna-binding factor pthr12214
USP16	UniProtKB:Q9Y5T5	Ubiquitin carboxyl-terminal hydrolase 16	chromatin organization|positive regulation of transcription by RNA polymerase II|positive regulation of translational elongation|mitotic cell cycle|nucleoplasm|cell division|protein homotetramerization|ubiquitin binding|positive regulation of DNA-templated transcription|mitotic nuclear division|regulation of cell cycle|histone deubiquitination|protein deubiquitination|zinc ion binding|cysteine-ty…	ubiquitin carboxyl-terminal hydrolase pthr21646
LRWD1	UniProtKB:Q9UFC0	Leucine-rich repeat and WD repeat-containing protein 1	DNA replication initiation|methylated histone binding|chromatin binding|kinetochore|chromatin organization|nucleolus|nuclear origin of replication recognition complex|methyl-CpG binding|pericentric heterochromatin|nucleoplasm|chromosome, telomeric region|nucleus|protein binding|microtubule organizing center|cytoplasm|intracellular membrane-bounded organelle|establishment of protein localization t…	opticin pthr24370
NCOR1	UniProtKB:O75376	Nuclear receptor corepressor 1	nuclear receptor binding|negative regulation of miRNA transcription|transcription cis-regulatory region binding|negative regulation of glycolytic process|histone deacetylase complex|chromatin organization|negative regulation of fatty acid metabolic process|negative regulation of androgen receptor signaling pathway|nucleoplasm|negative regulation of transcription by RNA polymerase II|spindle assem…	nuclear receptor co-repressor related ncor pthr13992
MACROH2A1	UniProtKB:O75367	Core histone macro-H2A.1	double-stranded methylated DNA binding|protein serine/threonine kinase inhibitor activity|negative regulation of cell cycle G2/M phase transition|RNA polymerase II transcription regulatory region sequence-specific DNA binding|transcription cis-regulatory region binding|positive regulation of endodermal cell differentiation|nucleolus|negative regulation of protein localization to chromosome, telom…	histone h2a pthr23430
PRKCA	UniProtKB:P17252	Protein kinase C alpha type	negative regulation of glial cell apoptotic process|regulation of platelet aggregation|positive regulation of angiogenesis|desmosome assembly|positive regulation of macrophage differentiation|histone modification|cytosol|positive regulation of cardiac muscle hypertrophy|intracellular signal transduction|zinc ion binding|protein kinase activity|protein serine/threonine kinase activity|positive reg…	serine/threonine-protein kinase pthr24356
NCOA6	UniProtKB:Q14686	Nuclear receptor coactivator 6	histone methyltransferase complex|DNA-templated transcription initiation|chromatin binding|brain development|cellular response to DNA damage stimulus|response to hormone|positive regulation of transcription by RNA polymerase II|MLL3/4 complex|nuclear retinoid X receptor binding|nuclear thyroid hormone receptor binding|nucleoplasm|heart development|nucleus|transcription regulator complex|protein b…	nuclear receptor coactivator 6 pthr15690
TRIP12	UniProtKB:Q14669	E3 ubiquitin-protein ligase TRIP12	DNA repair|ubiquitin protein ligase activity|negative regulation of double-strand break repair|protein polyubiquitination|nuclear speck|regulation of embryonic development|cellular response to DNA damage stimulus|negative regulation of histone H2A K63-linked ubiquitination|nuclear thyroid hormone receptor binding|ubiquitin-dependent protein catabolic process|nucleoplasm|nucleus|proteasome-mediate…	e3 ubiquitin-protein ligase trip12 pthr45670
NCBP2	UniProtKB:P52298	Nuclear cap-binding protein subunit 2	RNA splicing|RNA cap binding|regulation of translational initiation|positive regulation of RNA export from nucleus|mRNA splicing, via spliceosome|nucleoplasm|positive regulation of transcription elongation by RNA polymerase II|RNA 7-methylguanosine cap binding|mRNA cis splicing, via spliceosome|nuclear cap binding complex|RNA binding|mRNA cap binding complex|nuclear-transcribed mRNA catabolic pro…	20 kd nuclear cap binding protein pthr18847
TONSL	UniProtKB:Q96HA7	Tonsoku-like protein	protein binding|site of double-strand break|nuclear body|histone binding|cytoplasm|double-strand break repair via homologous recombination|nuclear replication fork|histone reader activity|replication fork processing|chromatin organization|nucleoplasm	tonsoku-like protein pthr46358
H2BC1	UniProtKB:Q96A08	Histone H2B type 1-A	sperm DNA condensation|nucleosome|nucleosome disassembly|molecular_function|nucleosome assembly|nucleoplasm|cell surface|female germ cell nucleus|chromosome, telomeric region|nucleus|DNA binding|structural constituent of chromatin|inflammatory response|positive regulation of binding|histone binding|protein heterodimerization activity|chromosome organization|mononuclear cell migration|plasminogen …	histone h2b pthr23428
TRIM68	UniProtKB:Q6AZZ1	E3 ubiquitin-protein ligase TRIM68	ubiquitin protein ligase activity|positive regulation of I-kappaB kinase/NF-kappaB signaling|Golgi apparatus|nucleolus|positive regulation of NF-kappaB transcription factor activity|regulation of androgen receptor signaling pathway|nucleoplasm|cytosol|protein autoubiquitination|protein kinase binding|zinc ion binding|histone acetyltransferase binding|identical protein binding|protein homodimeriza…	e3 ubiquitin-protein ligase trim pthr24103
VEGFA	UniProtKB:P15692	Vascular endothelial growth factor A	positive regulation of endothelial cell chemotaxis by VEGF-activated vascular endothelial growth factor receptor signaling pathway|mesoderm development|positive regulation of cell migration involved in sprouting angiogenesis|positive regulation of angiogenesis|response to hypoxia|in utero embryonic development|kidney development|post-embryonic camera-type eye development|positive regulation of ep…	vascular endothelial growth factor pthr12025
ING1	UniProtKB:Q9UK53	Inhibitor of growth protein 1	methylated histone binding|negative regulation of cell population proliferation|regulation of DNA-templated transcription|negative regulation of stem cell population maintenance|cell cycle|positive regulation of stem cell population maintenance|negative regulation of transcription by RNA polymerase II|nucleus|protein binding|metal ion binding|negative regulation of cell growth|positive regulation…	inhibitor of growth protein pthr10333
HIRA	UniProtKB:P54198	Protein HIRA	PML body|DNA-templated transcription|nucleosome binding|HIR complex|anatomical structure morphogenesis|chromatin|nucleosome assembly|regulation of transcription by RNA polymerase II|gastrulation|nucleoplasm|nucleus|protein binding|extracellular exosome|RNA polymerase II-specific DNA-binding transcription factor binding|negative regulation of DNA-templated transcription|transcription corepressor a…	member of the hir1 family of wd-repeat proteins pthr13831
SSRP1	UniProtKB:Q08945	FACT complex subunit SSRP1	DNA repair|FACT complex|DNA replication|regulation of chromatin organization|nucleosome binding|nucleolus|nucleosome disassembly|nucleosome assembly|nucleoplasm|DNA binding|nucleus|RNA binding|protein binding|histone binding	fact complex subunit ssrp1 pthr45849
BRD1	UniProtKB:O95696	Bromodomain-containing protein 1	histone H3 acetylation|nuclear speck|regulation of DNA-templated transcription|histone H4K8 acetyltransferase activity|chromatin organization|perikaryon|histone H4K5 acetyltransferase activity|positive regulation of erythrocyte differentiation|histone H4K12 acetyltransferase activity|erythrocyte maturation|regulation of transcription by RNA polymerase II|nucleus|dendrite|regulation of development…	phd finger proteins pthr13793
ARID4B	UniProtKB:Q4LE39	AT-rich interactive domain-containing protein 4B	biological_process|histone H3-K9 trimethylation|spermatogenesis|transcription by RNA polymerase II|transcription cis-regulatory region binding|negative regulation of stem cell population maintenance|positive regulation of transcription by RNA polymerase II|molecular_function|positive regulation of stem cell population maintenance|nucleoplasm|regulation of transcription by RNA polymerase II|negati…	rbp-related pthr13964
KMT2C	UniProtKB:Q8NEZ4	Histone-lysine N-methyltransferase 2C	histone H3K4 methyltransferase activity|acyltransferase activity|histone methyltransferase complex|chromatin organization|positive regulation of transcription by RNA polymerase II|MLL3/4 complex|histone H3-K4 monomethylation|nucleoplasm|DNA binding|nucleus|RNA binding|protein binding|transcription coactivator activity|metal ion binding|histone binding|histone methyltransferase activity|histone H3…	family not named pthr45888
STAT1	UniProtKB:P42224	Signal transducer and activator of transcription 1-alpha/beta	negative regulation of angiogenesis|nuclear receptor binding|RNA polymerase II transcription regulator complex|RNA polymerase II core promoter sequence-specific DNA binding|RNA polymerase II cis-regulatory region sequence-specific DNA binding|RNA polymerase II transcription regulatory region sequence-specific DNA binding|double-stranded DNA binding|positive regulation of erythrocyte differentiati…	signal transducer and activator of transcription pthr11801
SIN3B	UniProtKB:O75182	Paired amphipathic helix protein Sin3b	Y chromosome|X chromosome|histone deacetylase complex|chromatin binding|chromatin|nucleoplasm|negative regulation of transcription by RNA polymerase II|XY body|nucleus|protein binding|cytoplasm|transcription corepressor activity|Sin3 complex|autosome|histone deacetylation|negative regulation of cell migration	sin3b-related pthr12346
KDM4A	UniProtKB:O75164	Lysine-specific demethylase 4A	methylated histone binding|negative regulation of histone H3-K9 trimethylation|positive regulation of neuron differentiation|negative regulation of astrocyte differentiation|negative regulation of cell death|fibrillar center|nucleoplasm|chromatin remodeling|negative regulation of DNA-templated transcription|cytosol|cardiac muscle hypertrophy in response to stress|histone H3K36 demethylase activit…	lysine-specific demethylase pthr10694
PHF2	UniProtKB:O75151	Lysine-specific demethylase PHF2	negative regulation of rDNA heterochromatin formation|zinc ion binding|histone H4K20 demethylase activity|transcription initiation-coupled chromatin remodeling|protein demethylation|DNA-templated transcription|methylated histone binding|kinetochore|nucleolus|nucleoplasm|regulation of transcription by RNA polymerase II|nucleus|protein binding|transcription coregulator activity|transcription coacti…	phd/f-box containing protein pthr23123
MTF1	UniProtKB:Q14872	Metal regulatory transcription factor 1	histone acetyltransferase binding|DNA-templated transcription|RNA polymerase II cis-regulatory region sequence-specific DNA binding|cis-regulatory region sequence-specific DNA binding|DNA-binding transcription activator activity, RNA polymerase II-specific|response to cadmium ion|positive regulation of transcription by RNA polymerase II|nucleoplasm|regulation of transcription by RNA polymerase II…	zinc finger protein zic and gli pthr19818
MACROH2A2	UniProtKB:Q9P0M6	Core histone macro-H2A.2	positive regulation of keratinocyte differentiation|chromatin DNA binding|negative regulation of gene expression, epigenetic|RNA polymerase II transcription regulatory region sequence-specific DNA binding|transcription cis-regulatory region binding|brain development|nucleosome|chromatin|nucleosome assembly|nucleoplasm|negative regulation of transcription by RNA polymerase II|negative regulation o…	histone h2a pthr23430
KMT2B	UniProtKB:Q9UMN6	Histone-lysine N-methyltransferase 2B	histone H3K4 methyltransferase activity|histone H3-K4 dimethylation|zinc ion binding|histone methyltransferase complex|unmethylated CpG binding|MLL1/2 complex|chromatin organization|histone H3-K4 monomethylation|nucleoplasm|nucleus|protein binding|positive regulation of DNA-templated transcription|histone H3-K4 methylation	histone-lysine-n-methyltransferase 2 kmt2 family member pthr45838
HINT1	UniProtKB:P49773	Adenosine 5'-monophosphoramidase HINT1	protein kinase C binding|signal transduction|purine ribonucleotide catabolic process|protein desumoylation|adenosine 5'-monophosphoramidase activity|deSUMOylase activity|regulation of DNA-templated transcription|histone deacetylase complex|plasma membrane|nucleoplasm|nucleotide binding|positive regulation of calcium-mediated signaling|nucleus|protein binding|cytoskeleton|extracellular exosome|cyt…	histidine triad hit protein pthr23089
BRD7	UniProtKB:Q9NPI1	Bromodomain-containing protein 7	positive regulation of histone acetylation|regulation of mitotic metaphase/anaphase transition|negative regulation of cell population proliferation|transcription cis-regulatory region binding|positive regulation of myoblast differentiation|kinetochore|regulation of nucleotide-excision repair|nucleoplasm|p53 binding|chromatin remodeling|negative regulation of DNA-templated transcription|positive r…	bromodomain containing protein pthr22881
H2AC6	UniProtKB:Q93077	Histone H2A type 1-C	nucleus|DNA binding|structural constituent of chromatin|protein binding|extracellular exosome|protein heterodimerization activity|negative regulation of cell population proliferation|nucleosome|molecular_function|nucleoplasm	histone h2a pthr23430
MCM2	UniProtKB:P49736	DNA replication licensing factor MCM2	ATP hydrolysis activity|DNA replication|regulation of DNA-templated DNA replication initiation|mitotic DNA replication initiation|MCM complex|DNA unwinding involved in DNA replication|nucleoplasm|single-stranded DNA binding|DNA replication origin binding|ATP binding|chromosome, telomeric region|apoptotic process|cellular response to interleukin-4|DNA replication initiation|cochlea development|neg…	dna replication licensing factor mcm family member pthr11630
DMAP1	UniProtKB:Q9NPF5	DNA methyltransferase 1-associated protein 1	histone H4 acetylation|DNA repair|histone H2A acetylation|NuA4 histone acetyltransferase complex|positive regulation of double-strand break repair via homologous recombination|Swr1 complex|nucleoplasm|negative regulation of transcription by RNA polymerase II|response to ethanol|chromatin remodeling|negative regulation of DNA-templated transcription|positive regulation of DNA-templated transcripti…	dna methyltransferase 1-associated protein 1 family member pthr12855
RING1	UniProtKB:Q06587	E3 ubiquitin-protein ligase RING1	ubiquitin protein ligase activity|PRC1 complex|nuclear speck|anterior/posterior pattern specification|chromatin binding|nucleoplasm|nucleus|chromatin remodeling|camera-type eye morphogenesis|protein binding|ubiquitin-protein transferase activator activity|negative regulation of DNA-templated transcription|histone H2A monoubiquitination|ubiquitin ligase complex|metal ion binding|regulation of cata…	e3 ubiquitin-protein ligase ring1 / ring 2 family member pthr46076
ENY2	UniProtKB:Q9NPA8	Transcription and mRNA export factor ENY2	histone H3 acetylation|nuclear pore nuclear basket|transcription factor TFTC complex|regulation of DNA repair|DUBm complex|protein transport|chromatin binding|chromatin organization|transcription export complex 2|SAGA complex|regulation of transcription by RNA polymerase II|transcription elongation by RNA polymerase II promoter|nucleoplasm|protein binding|transcription coactivator activity|positi…	enhancer of yellow 2 transcription factor pthr12514
RNF40	UniProtKB:O75150	E3 ubiquitin-protein ligase BRE1B	ubiquitin protein ligase activity|chromatin organization|positive regulation of proteasomal protein catabolic process|neuron projection|mRNA 3'-UTR binding|protein-containing complex binding|nucleoplasm|histone H2B conserved C-terminal lysine ubiquitination|cytosol|protein homodimerization activity|histone monoubiquitination|response to peptide hormone|axon terminus|ubiquitin-dependent protein ca…	ring finger protein-related pthr23163
SUPT20HL2	UniProtKB:P0C7V6	Putative transcription factor SPT20 homolog-like 2	extracellular space|transcription coregulator activity|DNA-templated transcription|SAGA complex|regulation of transcription by RNA polymerase II	transcription factor spt20 homolog pthr13526
JMJD7	UniProtKB:P0C870	Bifunctional peptidase and (3S)-lysyl hydroxylase JMJD7	nucleus|protein binding|metal ion binding|cytoplasm|methylated histone binding|2-oxoglutarate-dependent dioxygenase activity|proteolysis|endopeptidase activity|aminopeptidase activity|monooxygenase activity|protein hydroxylation|peptidyl-lysine 3-dioxygenase activity	hypoxia-inducible factor 1 alpha inhibitor-related pthr12461
KPNA2	UniProtKB:P52292	Importin subunit alpha-1	histone deacetylase binding|regulation of DNA recombination|Golgi membrane|NLS-dependent protein nuclear import complex|positive regulation of viral life cycle|DNA metabolic process|nuclear localization sequence binding|host cell|nucleoplasm|endoplasmic reticulum membrane|nucleus|RNA binding|protein binding|cytoplasm|nuclear import signal receptor activity|protein import into nucleus|NLS-bearing …	importin alpha pthr23316
L3MBTL1	UniProtKB:Q9Y468	Lethal(3)malignant brain tumor-like protein 1	chromatin lock complex|zinc ion binding|identical protein binding|SAM domain binding|regulation of mitotic nuclear division|nucleosome binding|methylated histone binding|hemopoiesis|regulation of megakaryocyte differentiation|chromatin binding|chromatin organization|chromatin|nucleoplasm|condensed chromosome|nucleus|protein binding|negative regulation of DNA-templated transcription|histone bindin…	polycomb group protein pthr12247
MSL3P1	UniProtKB:P0C860	Putative male-specific lethal-3 protein-like 2	histone H4 acetylation|nucleus|NuA4 histone acetyltransferase complex|histone H2A acetylation|MSL complex|regulation of DNA-templated transcription|histone acetylation|chromatin organization|histone deacetylation|histone H4-K16 acetylation|histone acetyltransferase complex	mortality factor 4-like protein pthr10880
TSPY26P	UniProtKB:Q9H489	Putative testis-specific Y-encoded-like protein 3	nucleus|histone binding|chromatin binding|chromatin|nucleosome assembly	testis-specific y-encoded protein pthr11875
SPIN4	UniProtKB:Q56A73	Spindlin-4	protein binding|methylated histone binding|regulation of DNA-templated transcription|cytosol|gamete generation|nucleoplasm	spindlin pthr10405
LCOR	UniProtKB:Q96JN0	Ligand-dependent corepressor	histone deacetylase binding|ubiquitin-specific protease binding|nucleoplasm|regulation of transcription by RNA polymerase II|transcription corepressor binding|negative regulation of transcription by RNA polymerase II|DNA binding|nucleus|cellular response to estradiol stimulus|protein binding|transcription corepressor activity|histone methyltransferase binding|nuclear estrogen receptor binding	transcription factor mlr1/2 pthr21545
L3MBTL3	UniProtKB:Q96JM7	Lethal(3)malignant brain tumor-like protein 3	zinc ion binding|identical protein binding|chromatin binding|chromatin organization|nucleolus|erythrocyte maturation|nucleoplasm|nucleus|protein binding|negative regulation of DNA-templated transcription|histone binding|granulocyte differentiation|regulation of DNA methylation-dependent heterochromatin formation|macrophage differentiation	polycomb group protein pthr12247
AKAP8L	UniProtKB:Q9ULX6	A-kinase anchor protein 8-like	RNA splicing|histone deacetylase binding|mitotic chromosome condensation|PML body|positive regulation of histone deacetylation|cell cycle G2/M phase transition|nuclear speck|mRNA processing|lamin binding|positive regulation of transcription by RNA polymerase II|nuclear membrane disassembly|chromatin|DNA binding|nucleus|RNA binding|protein binding|DEAD/H-box RNA helicase binding|metal ion binding|…	a-kinase anchor protein akap 8 pthr12190
KDM4C	UniProtKB:Q9H3R0	Lysine-specific demethylase 4C	zinc ion binding|stem cell population maintenance|positive regulation of cell population proliferation|negative regulation of histone H3-K9 trimethylation|chromatin|regulation of androgen receptor signaling pathway|pericentric heterochromatin|regulation of transcription by RNA polymerase II|nucleoplasm|nucleus|chromatin remodeling|nuclear androgen receptor binding|regulation of stem cell differen…	lysine-specific demethylase pthr10694
SINHCAF	UniProtKB:Q9NP50	SIN3-HDAC complex-associated factor	negative regulation of transcription by RNA polymerase II|nucleus|protein binding|negative regulation of cell differentiation|Sin3 complex|positive regulation of cell population proliferation|negative regulation of stem cell population maintenance|negative regulation of cell migration|negative regulation of transforming growth factor beta receptor signaling pathway|positive regulation of stem cel…	uncharacterized pthr13422
ZMYND8	UniProtKB:Q9ULU4	Protein kinase C-binding protein 1	zinc ion binding|protein domain specific binding|methylated histone binding|Golgi apparatus|nucleoplasm|nucleus|protein binding|negative regulation of DNA-templated transcription|transcription corepressor activity|cytoplasm|lysine-acetylated histone binding|DNA-binding transcription factor binding|negative regulation of cell migration	protein kinase c-binding protein 1 pthr46453
H2BC21	UniProtKB:Q16778	Histone H2B type 2-E	nucleosome|nucleosome assembly|antimicrobial humoral immune response mediated by antimicrobial peptide|nucleoplasm|DNA binding|nucleus|structural constituent of chromatin|extracellular space|protein binding|innate immune response in mucosa|extracellular exosome|protein heterodimerization activity|cytosol|antibacterial humoral response|defense response to Gram-positive bacterium	histone h2b pthr23428
H2AC20	UniProtKB:Q16777	Histone H2A type 2-C	biological_process|nucleus|DNA binding|structural constituent of chromatin|extracellular exosome|protein heterodimerization activity|nucleosome|molecular_function	histone h2a pthr23430
CEBPB	UniProtKB:P17676	CCAAT/enhancer-binding protein beta	positive regulation of sodium-dependent phosphate transport|RNA polymerase II transcription regulator complex|RNA polymerase II core promoter sequence-specific DNA binding|RNA polymerase II cis-regulatory region sequence-specific DNA binding|RNA polymerase II transcription regulatory region sequence-specific DNA binding|condensed chromosome, centromeric region|transcription cis-regulatory region …	ccaat/enhancer binding protein pthr23334
CPSF3	UniProtKB:Q9UKF6	Cleavage and polyadenylation specificity factor subunit 3	RNA phosphodiester bond hydrolysis, endonucleolytic|RNA phosphodiester bond hydrolysis, exonucleolytic|positive regulation of G1/S transition of mitotic cell cycle|mRNA 3'-end processing by stem-loop binding and cleavage|mRNA polyadenylation|endoribonuclease activity|mRNA cleavage|nucleoplasm|5'-3' exonuclease activity|5'-3' exoribonuclease activity|RNA binding|protein binding|metal ion binding|m…	cleavage and polyadenylation specificity factor family member pthr11203
H2AB2	UniProtKB:P0C5Z0	Histone H2A-Bbd type 2/3	nucleus|DNA binding|structural constituent of chromatin|euchromatin|protein binding|protein heterodimerization activity|mRNA processing|nucleosome|nucleosome assembly	histone h2a pthr23430
H2AB1	UniProtKB:P0C5Y9	Histone H2A-Bbd type 1	nucleus|DNA binding|structural constituent of chromatin|euchromatin|protein heterodimerization activity|mRNA processing|nucleosome|nucleosome assembly	histone h2a pthr23430
ASH2L	UniProtKB:Q9UBL3	Set1/Ash2 histone methyltransferase complex subunit ASH2	response to estrogen|transcription initiation-coupled chromatin remodeling|hemopoiesis|histone methyltransferase complex|positive regulation of cell population proliferation|transcription cis-regulatory region binding|MLL1/2 complex|beta-catenin binding|cellular response to DNA damage stimulus|positive regulation of transcription by RNA polymerase II|MLL3/4 complex|nucleoplasm|Set1C/COMPASS compl…	set1/ash2 histone methyltransferase complex subunit ash2 pthr10598
ATG5	UniProtKB:Q9H1Y0	Autophagy protein 5	negative stranded viral RNA replication|heart contraction|positive regulation of viral translation|Atg12-Atg5-Atg16 complex|mitochondria-associated endoplasmic reticulum membrane|cardiac muscle cell apoptotic process|protein lipidation involved in autophagosome assembly|otolith development|autophagy|antigen processing and presentation of endogenous antigen|cytosol|regulation of cytokine productio…	autophagy protein 5 pthr13040
RUVBL1	UniProtKB:Q9Y265	RuvB-like 1	ATP hydrolysis activity|DNA repair|regulation of DNA repair|Swr1 complex|positive regulation of DNA-templated transcription|cadherin binding|cytosol|histone acetylation|TBP-class protein binding|regulation of cell cycle|MLL1 complex|positive regulation of DNA repair|positive regulation of canonical Wnt signaling pathway|regulation of apoptotic process|RPAP3/R2TP/prefoldin-like complex|nucleosome|…	ruvb-related reptin and pontin pthr11093
RSBN1	UniProtKB:Q5VWQ0	Lysine-specific demethylase 9	nucleus|histone H4K20 demethylase activity|metal ion binding|histone modification|chromatin organization	round spermatid basic protein 1 pthr13354
TAF9	UniProtKB:Q16594	Transcription initiation factor TFIID subunit 9	histone H3 acetylation|positive regulation of response to cytokine stimulus|positive regulation of transcription initiation by RNA polymerase II|regulation of DNA repair|transcription cis-regulatory region binding|protein phosphorylation|positive regulation of transcription by RNA polymerase II|nucleoplasm|p53 binding|RNA polymerase II preinitiation complex assembly|transcription factor TFIID com…	taf9 rna polymerase ii, tata box-binding protein (tbp)-associated factor pthr48068
LEF1	UniProtKB:Q9UJU2	Lymphoid enhancer-binding factor 1	RNA polymerase II cis-regulatory region sequence-specific DNA binding|RNA polymerase II transcription regulatory region sequence-specific DNA binding|sprouting angiogenesis|DNA binding, bending|transcription by RNA polymerase II|epithelial cell apoptotic process|DNA-binding transcription activator activity, RNA polymerase II-specific|DNA-binding transcription repressor activity, RNA polymerase II…	transcription factor 7 family member pthr10373
RBBP7	UniProtKB:Q16576	Histone-binding protein RBBP7	regulation of cell fate specification|DNA replication|histone deacetylase complex|negative regulation of stem cell population maintenance|positive regulation of stem cell population maintenance|nucleoplasm|negative regulation of transcription by RNA polymerase II|chromosome, telomeric region|chromatin remodeling|RNA binding|ATPase complex|negative regulation of DNA-templated transcription|negativ…	wd40 repeat family pthr22850
PCNA	UniProtKB:P12004	Proliferating cell nuclear antigen	PCNA complex|nuclear body|protein C-terminus binding|mitotic telomere maintenance via semi-conservative replication|base-excision repair, gap-filling|protein-containing complex binding|male germ cell nucleus|chromosome, telomeric region|MutLalpha complex binding|positive regulation of DNA repair|histone acetyltransferase binding|estrous cycle|positive regulation of DNA-directed DNA polymerase act…	proliferating cell nuclear antigen pthr11352
TAF5L	UniProtKB:O75529	TAF5-like RNA polymerase II p300/CBP-associated factor-associated factor 65 kDa subunit 5L	regulation of somatic stem cell population maintenance|histone H3 acetylation|cytoplasmic ribonucleoprotein granule|transcription factor TFTC complex|regulation of DNA repair|nuclear speck|regulation of DNA-templated transcription|transcription by RNA polymerase II|SAGA complex|regulation of transcription by RNA polymerase II|histone acetyltransferase complex|nucleus|protein binding|transcription…	transcription initiation factor tfiid pthr19879
TADA3	UniProtKB:O75528	Transcriptional adapter 3	histone H3 acetylation|nuclear receptor binding|regulation of DNA repair|regulation of histone deacetylation|mitotic cell cycle|nucleoplasm|regulation of cell division|mitotic spindle|positive regulation of DNA-templated transcription|histone acetylation|regulation of cell cycle|intracellular estrogen receptor signaling pathway|ATAC complex|protein domain specific binding|transcription factor TFT…	transcriptional adapter 3-related pthr13556
ZMYND15	UniProtKB:Q9H091	Zinc finger MYND domain-containing protein 15	negative regulation of DNA-templated transcription|histone deacetylase binding|metal ion binding|cytoplasm|spermatid development|male germ cell nucleus	zinc finger mynd domain-containing protein 15 pthr47085
SNAI2	UniProtKB:O43623	Zinc finger protein SNAI2	negative regulation of intrinsic apoptotic signaling pathway in response to DNA damage|negative regulation of hematopoietic stem cell proliferation|RNA polymerase II cis-regulatory region sequence-specific DNA binding|RNA polymerase II transcription regulatory region sequence-specific DNA binding|positive regulation of fat cell differentiation|DNA-binding transcription repressor activity, RNA pol…	zinc finger protein pthr24388
NACC2	UniProtKB:Q96BF6	Nucleus accumbens-associated protein 2	protein homodimerization activity|histone deacetylase binding|negative regulation of cell population proliferation|positive regulation of intrinsic apoptotic signaling pathway in response to DNA damage|RNA polymerase II cis-regulatory region sequence-specific DNA binding|protein homooligomerization|DNA-binding transcription repressor activity, RNA polymerase II-specific|negative regulation of G1/…	agap004733-pa pthr46105
PTMS	UniProtKB:P20962	Parathymosin	nucleus|histone binding|DNA replication|negative regulation of apoptotic process|positive regulation of transcription by RNA polymerase II|immune system process	prothymosin alpha pthr22745
CPA4	UniProtKB:Q9UI42	Carboxypeptidase A4	zinc ion binding|extracellular space|metallocarboxypeptidase activity|proteolysis|histone acetylation|cellular_component	protease family m14 carboxypeptidase a,b pthr11705
SUPT20H	UniProtKB:Q8NEM7	Transcription factor SPT20 homolog	histone H3 acetylation|DNA-templated transcription|regulation of DNA repair|SAGA complex|gastrulation|regulation of transcription by RNA polymerase II|nucleus|protein binding|transcription coregulator activity|positive regulation of DNA-templated transcription|autophagy|regulation of RNA splicing|SAGA-type complex|monoubiquitinated histone deubiquitination|monoubiquitinated histone H2A deubiquiti…	transcription factor spt20 homolog pthr13526
SAP30BP	UniProtKB:Q9UHR5	SAP30-binding protein	nucleus|protein binding|intermediate filament cytoskeleton|positive regulation of histone deacetylation|modulation by host of symbiont transcription|regulation of DNA-templated transcription|response to virus|nucleoplasm	transcriptional regulator protein hcngp pthr13464
TRMT112	UniProtKB:Q9UI30	Multifunctional methyltransferase subunit TRM112-like protein	protein methyltransferase activity|nucleoplasm|tRNA N2-guanine methylation|protein binding|histone lysine methylation|perinuclear region of cytoplasm|protein heterodimerization activity|rRNA methylation|positive regulation of rRNA processing|peptidyl-glutamine methylation|cytosol|rRNA (guanine-N7)-methylation|protein-containing complex|tRNA methylation	upf0315 protein-related pthr12773
MLLT3	UniProtKB:P42568	Protein AF-9	NuA4 histone acetyltransferase complex|transcription elongation factor complex|regulation of chromatin organization|anterior/posterior pattern specification|segment specification|nucleoplasm|chromatin remodeling|extracellular exosome|positive regulation of DNA-templated transcription|regulation of stem cell division|cytosol|histone acetylation|super elongation complex|molecular adaptor activity|m…	yeats domain pthr23195
SFMBT2	UniProtKB:Q5VUG0	Scm-like with four MBT domains protein 2	nuclear body|nuclear speck|chromatin binding|nucleoplasm|negative regulation of gene expression|nucleus|protein binding|negative regulation of DNA-templated transcription|transcription corepressor activity|histone binding|intracellular membrane-bounded organelle|cytosol|aggresome	polycomb group protein pthr12247
DCAF1	UniProtKB:Q9Y4B6	DDB1- and CUL4-associated factor 1	V(D)J recombination|cell competition in a multicellular organism|B cell differentiation|chromatin organization|post-translational protein modification|fibrillar center|Cul4-RING E3 ubiquitin ligase complex|nucleoplasm|negative regulation of transcription by RNA polymerase II|ATP binding|histone H2AT120 kinase activity|nucleus|protein binding|cytoplasm|histone modification|nuclear estrogen recepto…	vprbp protein-related pthr13129
FBL	UniProtKB:P22087	rRNA 2'-O-methyltransferase fibrillarin	small-subunit processome|Cajal body|rRNA processing|nucleolus|fibrillar center|nucleoplasm|snoRNA localization|granular component|box C/D RNP complex|nucleus|rRNA methyltransferase activity|box C/D RNA 3'-end processing|RNA binding|protein binding|extracellular exosome|histone glutamine methylation|histone glutamine N-methyltransferase activity|TFIID-class transcription factor complex binding|mem…	rrna 2-o-methyltransferase fibrillarin pthr10335
GMNN	UniProtKB:O75496	Geminin	positive regulation of chromatin binding|histone deacetylase binding|regulation of DNA-templated DNA replication initiation|negative regulation of cell cycle|regulation of DNA replication|chromatin binding|negative regulation of DNA replication|regulation of mitotic cell cycle|animal organ morphogenesis|nucleoplasm|DNA replication preinitiation complex assembly|nucleus|protein binding|molecular f…	geminin pthr13372
SFMBT1	UniProtKB:Q9UHJ3	Scm-like with four MBT domains protein 1	nucleus|protein binding|negative regulation of DNA-templated transcription|transcription corepressor activity|histone binding|spermatogenesis|cell differentiation|negative regulation of muscle organ development|chromatin binding|chromatin organization|nucleoplasm	polycomb group protein pthr12247
SUPT3H	UniProtKB:O75486	Transcription initiation protein SPT3 homolog	histone H3 acetylation|transcription factor TFTC complex|regulation of DNA repair|regulation of DNA-templated transcription|transcription by RNA polymerase II|SAGA complex|regulation of transcription by RNA polymerase II|nucleoplasm|nucleus|transcription coactivator activity|protein heterodimerization activity|positive regulation of DNA-templated transcription|regulation of RNA splicing|histone a…	transcription initiation factor tfiid/supt3-related pthr11380
DDX20	UniProtKB:Q9UHI6	Probable ATP-dependent RNA helicase DDX20	ATP hydrolysis activity|negative regulation of cell population proliferation|RNA polymerase II transcription repressor complex|nucleoplasm|negative regulation of transcription by RNA polymerase II|ATP binding|RNA binding|RNA helicase activity|Gemini of coiled bodies|cytosol|regulation of steroid biosynthetic process|DNA-binding transcription factor binding|protein domain specific binding|histone …	atp-dependent rna helicase dbp3 pthr47958
DDB1	UniProtKB:Q16531	DNA damage-binding protein 1	DNA repair|site of double-strand break|nucleotide-excision repair|negative regulation of developmental process|regulation of circadian rhythm|positive regulation of gluconeogenesis|protein-containing complex binding|nucleoplasm|chromosome, telomeric region|extracellular exosome|histone H2A monoubiquitination|apoptotic process|cellular response to UV|cullin family protein binding|Wnt signaling pat…	dna repair/rna processing cpsf family pthr10644
CRY1	UniProtKB:Q16526	Cryptochrome-1	nuclear receptor binding|lipid storage|double-stranded DNA binding|signal transduction in response to DNA damage|negative regulation of gluconeogenesis|selective autophagy|regulation of circadian rhythm|response to light stimulus|negative regulation of circadian rhythm|positive regulation of gluconeogenesis|negative regulation of G protein-coupled receptor signaling pathway|negative regulation of…	cryptochrome pthr11455
H1-0	UniProtKB:P07305	Histone H1.0	chromatin DNA binding|nuclear body|chromosome condensation|nucleosomal DNA binding|double-stranded DNA binding|minor groove of adenine-thymine-rich DNA binding|Golgi apparatus|nucleosome|chromatin|nucleosome assembly|nucleoplasm|negative regulation of DNA recombination|nucleus|structural constituent of chromatin|euchromatin|RNA binding|protein binding|positive regulation of transcription regulato…	histone h1 pthr11467
TAF12	UniProtKB:Q16514	Transcription initiation factor TFIID subunit 12	histone H3 acetylation|positive regulation of transcription initiation by RNA polymerase II|regulation of DNA repair|transcription by RNA polymerase II|protein phosphorylation|positive regulation of transcription by RNA polymerase II|positive regulation of DNA-binding transcription factor activity|transcription initiation at RNA polymerase II promoter|nucleoplasm|RNA polymerase II preinitiation c…	transcription initiation factor tfiid subunit 12 pthr12264
PKN2	UniProtKB:Q16513	Serine/threonine-protein kinase N2	nuclear body|cleavage furrow|cell projection organization|cell adhesion|protein phosphorylation|nucleoplasm|RNA polymerase binding|cell division|ATP binding|RNA binding|intermediate filament cytoskeleton|cadherin binding|apical junction assembly|apoptotic process|apical junction complex|cytosol|positive regulation of viral genome replication|protein serine kinase activity|epithelial cell migratio…	serine/threonine-protein kinase pthr24356
PKN1	UniProtKB:Q16512	Serine/threonine-protein kinase N1	cleavage furrow|spleen development|chromatin organization|protein phosphorylation|negative regulation of protein kinase activity|post-translational protein modification|renal system process|regulation of androgen receptor signaling pathway|nucleoplasm|ATP binding|regulation of germinal center formation|negative regulation of B cell proliferation|endosome|positive regulation of DNA-templated trans…	serine/threonine-protein kinase pthr24356
HR	UniProtKB:O43593	Lysine-specific demethylase hairless	chromatin DNA binding|protein binding|transcription coregulator activity|metal ion binding|DNA-templated transcription|histone H3K9 demethylase activity|histone H3-K9 demethylation|histone deacetylase complex|chromatin|histone H3K9me/H3K9me2 demethylase activity|nucleoplasm|regulation of transcription by RNA polymerase II	jmjc domain-containing histone demethylation protein pthr12549
UBE2A	UniProtKB:P49459	Ubiquitin-conjugating enzyme E2 A	DNA repair|protein K11-linked ubiquitination|ubiquitin conjugating enzyme activity|protein K48-linked ubiquitination|protein polyubiquitination|positive regulation of cell population proliferation|response to UV|chromatin organization|chromatin|postreplication repair|ubiquitin-dependent protein catabolic process|nucleoplasm|ubiquitin-protein transferase activity|ATP binding|proteasome-mediated ub…	ubiquitin-conjugating enzyme e2 pthr24067
CENPA	UniProtKB:P49450	Histone H3-like centromeric protein A	CENP-A containing nucleosome|inner kinetochore|condensed chromosome, centromeric region|kinetochore assembly|chromatin binding|chromosome, centromeric region|nucleosome|protein localization to CENP-A containing chromatin|CENP-A containing chromatin assembly|pericentric heterochromatin|nucleoplasm|DNA binding|establishment of mitotic spindle orientation|nucleus|structural constituent of chromatin|…	histone h3 pthr11426
CLNS1A	UniProtKB:P54105	Methylosome subunit pICln	spliceosomal complex|histone H4-R3 methylation|chloride transport|cell volume homeostasis|plasma membrane|spliceosomal snRNP assembly|nucleoplasm|nucleus|mRNA cis splicing, via spliceosome|RNA binding|protein binding|cytoskeleton|pICln-Sm protein complex|positive regulation of mRNA splicing, via spliceosome|methylosome|cytosol	chloride conductance regulatory protein icln pthr21399
ICE1	UniProtKB:Q9Y2F5	Little elongation complex subunit 1	histone locus body|positive regulation of intracellular protein transport|nuclear body|transcription elongation factor complex|Cajal body|snRNA transcription by RNA polymerase II|snRNA transcription by RNA polymerase III|positive regulation of transcription by RNA polymerase III|nucleoplasm|euchromatin|protein binding|protein-macromolecule adaptor activity|positive regulation of protein-containin…	platelet-activating factor acetylhydrolase pthr11852
RPS6KA4	UniProtKB:O75676	Ribosomal protein S6 kinase alpha-4	synapse|protein phosphorylation|positive regulation of transcription by RNA polymerase II|post-translational protein modification|positive regulation of NF-kappaB transcription factor activity|nucleoplasm|magnesium ion binding|ribosomal protein S6 kinase activity|ATP binding|inflammatory response|histone H3S28 kinase activity|histone modification|cytosol|protein serine kinase activity|intracellul…	ribosomal protein s6 kinase pthr24351
ARRB1	UniProtKB:P49407	Beta-arrestin-1	positive regulation of histone acetylation|positive regulation of Rho protein signal transduction|nuclear body|GTPase activator activity|protein transport|Golgi membrane|stress fiber assembly|negative regulation of Notch signaling pathway|positive regulation of transcription by RNA polymerase II|insulin-like growth factor receptor binding|nucleoplasm|G protein-coupled receptor binding|arrestin fa…	arrestin pthr11792
TAL1	UniProtKB:P17542	T-cell acute lymphocytic leukemia protein 1	embryonic hemopoiesis|positive regulation of chromatin organization|hemopoiesis|RNA polymerase II cis-regulatory region sequence-specific DNA binding|transcription cis-regulatory region binding|positive regulation of transcription by RNA polymerase II|positive regulation of erythrocyte differentiation|nucleoplasm|transcription regulator complex|DNA-binding transcription factor activity|positive r…	t-cell acute lymphocytic leukemia/stem cell leukemia-related pthr13864
SAP30	UniProtKB:O75446	Histone deacetylase complex subunit SAP30	DNA-templated transcription|histone deacetylase complex|regulation of DNA-templated transcription|negative regulation of stem cell population maintenance|positive regulation of stem cell population maintenance|nucleoplasm|negative regulation of transcription by RNA polymerase II|DNA binding|nucleus|protein binding|transcription coregulator activity|skeletal muscle cell differentiation|transcripti…	sap30 pthr13286
PRDM1	UniProtKB:O75626	PR domain zinc finger protein 1	regulation of extrathymic T cell differentiation|retinal bipolar neuron differentiation|heart valve development|RNA polymerase II cis-regulatory region sequence-specific DNA binding|post-embryonic development|response to radiation|methyltransferase activity|DNA-binding transcription repressor activity, RNA polymerase II-specific|maternal placenta development|nucleoplasm|negative regulation of tra…	pr domain zinc finger protein pthr16515
NPM3	UniProtKB:O75607	Nucleoplasmin-3	chromatin remodeling|RNA binding|protein binding|histone binding|cytoplasm|rRNA transcription|actin cytoskeleton|cytosol|rRNA processing|chromatin binding|nucleolus|nucleoplasm	nucleoplasmin pthr22747
UBE2U	UniProtKB:Q5VVX9	Ubiquitin-conjugating enzyme E2 U	ATP binding|DNA repair|proteasome-mediated ubiquitin-dependent protein catabolic process|protein binding|ubiquitin conjugating enzyme activity|protein polyubiquitination|histone ubiquitination|HULC complex	ubiquitin-conjugating enzyme e2 pthr24067
KDM4E	UniProtKB:B2RXH2	Lysine-specific demethylase 4E	nucleus|chromatin remodeling|metal ion binding|histone modification|histone H3K9 demethylase activity|histone demethylase activity|histone H3K9me2/H3K9me3 demethylase activity	lysine-specific demethylase pthr10694
HSPA1B	UniProtKB:P0DMV9	Heat shock 70 kDa protein 1B	ATP hydrolysis activity|C3HC4-type RING finger domain binding|nuclear speck|mRNA catabolic process|positive regulation of erythrocyte differentiation|positive regulation of NF-kappaB transcription factor activity|ficolin-1-rich granule lumen|G protein-coupled receptor binding|RNA binding|negative regulation of cell growth|cytosol|regulation of protein ubiquitination|cellular response to unfolded …	heat shock protein 70kda pthr19375
HSPA1A	UniProtKB:P0DMV8	Heat shock 70 kDa protein 1A	ATP hydrolysis activity|C3HC4-type RING finger domain binding|nuclear speck|negative regulation of endoplasmic reticulum stress-induced intrinsic apoptotic signaling pathway|mRNA catabolic process|positive regulation of erythrocyte differentiation|positive regulation of NF-kappaB transcription factor activity|negative regulation of mitochondrial outer membrane permeabilization involved in apoptot…	heat shock protein 70kda pthr19375
PADI4	UniProtKB:Q9UM07	Protein-arginine deiminase type-4	protein modification process|identical protein binding|stem cell population maintenance|chromatin organization|post-translational protein modification|nucleosome assembly|nucleoplasm|nucleus|chromatin remodeling|protein-arginine deiminase activity|protein binding|cytoplasm|calcium ion binding|innate immune response|histone modification|histone H3R2 arginine deiminase activity|histone H3R8 arginin…	peptidylarginine deiminase pthr10837
H1-6	UniProtKB:P22492	Histone H1t	nucleus|structural constituent of chromatin|spermatogenesis|chromosome condensation|nucleosomal DNA binding|cell differentiation|double-stranded DNA binding|nucleosome|nucleosome assembly|negative regulation of DNA recombination	histone h1 pthr11467
YEATS2	UniProtKB:Q9ULM3	YEATS domain-containing protein 2	histone H3 acetylation|modification-dependent protein binding|NuA4 histone acetyltransferase complex|regulation of histone deacetylation|regulation of embryonic development|regulation of tubulin deacetylation|regulation of DNA-templated transcription|regulation of transcription by RNA polymerase II|negative regulation of transcription by RNA polymerase II|regulation of cell division|nucleus|chrom…	yeats domain pthr23195
ATAD2B	UniProtKB:Q9ULI0	ATPase family AAA domain-containing protein 2B	ATP hydrolysis activity|ATP binding|nucleus|histone binding|lysine-acetylated histone binding|chromatin binding|positive regulation of transcription by RNA polymerase II|nucleoplasm	aaa domain-containing pthr23069
INO80	UniProtKB:Q9ULG1	Chromatin-remodeling ATPase INO80	ATP hydrolysis activity|DNA repair|nuclear body|regulation of chromosome organization|regulation of DNA strand elongation|regulation of DNA repair|positive regulation of transcription by RNA polymerase II|double-strand break repair|nucleoplasm|microtubule|cell division|ATP binding|spindle assembly|chromatin remodeling|positive regulation of cell growth|positive regulation of DNA-templated transcr…	helicase srcap-related pthr45685
USF1	UniProtKB:P22415	Upstream stimulatory factor 1	RNA polymerase II cis-regulatory region sequence-specific DNA binding|sequence-specific DNA binding|response to UV|positive regulation of transcription by RNA polymerase II|positive regulation of transcription from RNA polymerase II promoter by glucose|bHLH transcription factor binding|protein-containing complex binding|nucleoplasm|cellular response to insulin stimulus|transcription regulator com…	fi24210p1 pthr46117
BRPF3	UniProtKB:Q9ULD4	Bromodomain and PHD finger-containing protein 3	histone H3 acetylation|regulation of DNA-templated transcription|positive regulation of DNA replication|histone H4K8 acetyltransferase activity|chromatin organization|extracellular region|histone H4K5 acetyltransferase activity|histone H4K12 acetyltransferase activity|histone acetyltransferase complex|regulation of transcription by RNA polymerase II|nucleus|regulation of developmental process|reg…	phd finger proteins pthr13793
PADI1	UniProtKB:Q9ULC6	Protein-arginine deiminase type-1	nucleus|protein-arginine deiminase activity|cytoplasm|calcium ion binding|histone modification|cytosol|nucleoplasm	peptidylarginine deiminase pthr10837
SETSIP	UniProtKB:P0DME0	Protein SETSIP	lipid droplet|nucleus|cytoplasm|histone binding|endothelial cell differentiation|chromatin binding|positive regulation of transcription by RNA polymerase II|chromatin|nucleosome assembly|nucleoplasm	testis-specific y-encoded protein pthr11875
AIRE	UniProtKB:O43918	Autoimmune regulator	nuclear body|RNA polymerase II transcription regulatory region sequence-specific DNA binding|transcription by RNA polymerase II|positive regulation of transcription by RNA polymerase II|male germ cell nucleus|regulation of translation|peripheral T cell tolerance induction|immune response|positive regulation of DNA-templated transcription|humoral immune response|regulation of thymocyte migration|p…	autoimmune regulator pthr47025
MEF2C	UniProtKB:Q06413	Myocyte-specific enhancer factor 2C	renal tubule morphogenesis|sarcoplasm|RNA polymerase II cis-regulatory region sequence-specific DNA binding|RNA polymerase II transcription regulatory region sequence-specific DNA binding|transcription cis-regulatory region binding|cardiac ventricle formation|regulation of germinal center formation|positive regulation of skeletal muscle tissue development|protein heterodimerization activity|posit…	mads box protein pthr11945
DHX36	UniProtKB:Q9H2U1	ATP-dependent DNA/RNA helicase DHX36	ATP hydrolysis activity|nuclear speck|RNA polymerase II cis-regulatory region sequence-specific DNA binding|cellular response to arsenite ion|transcription cis-regulatory region binding|single-stranded DNA binding|mRNA 3'-UTR binding|positive regulation of interferon-alpha production|chromosome, telomeric region|dendrite|RNA binding|RNA helicase activity|G-quadruplex DNA binding|double-stranded R…	atp-dependent rna helicase pthr18934
DYDC2	UniProtKB:Q96IM9	DPY30 domain-containing protein 2	Set1C/COMPASS complex|protein binding|MLL3/4 complex|histone H3-K4 methylation	dpy30-related pthr23356
USP17L2	UniProtKB:Q6R6M4	Ubiquitin carboxyl-terminal hydrolase 17	negative regulation of protein targeting to membrane|negative regulation of histone deacetylation|regulation of G2/MI transition of meiotic cell cycle|positive regulation of GTPase activity|endoplasmic reticulum membrane|MAPK cascade|negative regulation of protein processing|apoptotic process|regulation of defense response to virus by host|cytosol|protein deubiquitination|negative regulation of G…	ubiquitin carboxyl-terminal hydrolase pthr24006
ING2	UniProtKB:Q9H160	Inhibitor of growth protein 2	CCAAT-binding factor complex|positive regulation of histone deacetylation|methylated histone binding|negative regulation of cell population proliferation|negative regulation of stem cell population maintenance|chromatin organization|positive regulation of stem cell population maintenance|protein-containing complex binding|nucleoplasm|negative regulation of transcription by RNA polymerase II|posit…	inhibitor of growth protein pthr10333
DNTTIP1	UniProtKB:Q9H147	Deoxynucleotidyltransferase terminal-interacting protein 1	DNA binding|nucleus|protein binding|protein homodimerization activity|nucleosome binding|histone deacetylase complex|chromosome|nucleolus|nucleoplasm	deoxynucleotidyltransferase terminal-interacting protein 1 pthr23399
MBD3	UniProtKB:O95983	Methyl-CpG-binding domain protein 3	regulation of cell fate specification|methyl-CpG binding|DNA methylation-dependent heterochromatin formation|nucleoplasm|negative regulation of transcription by RNA polymerase II|heart development|chromatin remodeling|negative regulation of DNA-templated transcription|in utero embryonic development|positive regulation of DNA-templated transcription|regulation of stem cell differentiation|histone …	methyl-cpg binding protein, mbd pthr12396
CPSF2	UniProtKB:Q9P2I0	Cleavage and polyadenylation specificity factor subunit 2	protein binding|postsynapse|RNA binding|mRNA cleavage and polyadenylation specificity factor complex|pre-mRNA cleavage required for polyadenylation|membrane|mRNA 3'-end processing by stem-loop binding and cleavage|glutamatergic synapse|mRNA polyadenylation|nucleoplasm	cleavage and polyadenylation specificity factor subunit 2 pthr45922
ZCWPW1	UniProtKB:Q9H0M4	Zinc finger CW-type PWWP domain protein 1	nucleus|zinc ion binding|methylated histone binding|spermatogenesis|cell differentiation|chromosome|positive regulation of DNA recombination|positive regulation of double-strand break repair|homologous chromosome pairing at meiosis|methyl-CpG binding|meiosis I	uncharacterized pthr15999
NCAPD3	UniProtKB:P42695	Condensin-2 complex subunit D3	meiotic chromosome condensation|mitotic chromosome condensation|positive regulation of chromosome separation|methylated histone binding|condensed chromosome, centromeric region|positive regulation of chromosome condensation|condensin complex|pericentric heterochromatin|condensed nuclear chromosome|nucleoplasm|cell division|positive regulation of chromosome segregation|protein binding|histone bind…	condensin pthr14222
AURKB	UniProtKB:Q96GD4	Aurora kinase B	mitotic spindle assembly checkpoint signaling|spindle organization|microtubule cytoskeleton|mitotic spindle organization|condensed chromosome, centromeric region|protein autophosphorylation|kinetochore|negative regulation of protein binding|mitotic cytokinesis checkpoint signaling|histone modification|protein localization to kinetochore|cytosol|cleavage furrow formation|positive regulation of mit…	serine/threonine-protein kinase ial-related pthr24350
BCL3	UniProtKB:P20749	B-cell lymphoma 3 protein	positive regulation of translation|regulation of NIK/NF-kappaB signaling|intrinsic apoptotic signaling pathway in response to DNA damage by p53 class mediator|marginal zone B cell differentiation|negative regulation of DNA-templated transcription|positive regulation of DNA-templated transcription|intracellular membrane-bounded organelle|positive regulation of type II interferon production|cytosol…	pote ankyrin domain pthr24118
MYSM1	UniProtKB:Q5VVJ2	Deubiquitinase MYSM1	metal-dependent deubiquitinase activity|positive regulation of transcription by RNA polymerase II|nucleolus|immune system process|nucleoplasm|cysteine-type deubiquitinase activity|DNA binding|regulation of hair follicle development|nucleus|chromatin remodeling|regulation of hemopoiesis|protein binding|transcription coactivator activity|histone binding|metal ion binding|cytoplasm|pigmentation|prot…	swi/snf complex-related pthr12802
ZNF274	UniProtKB:Q96GC6	Neurotrophin receptor-interacting factor homolog	RNA polymerase II cis-regulatory region sequence-specific DNA binding|regulation of DNA-templated transcription|regulation of histone H3-K9 trimethylation|sequence-specific DNA binding|chromatin binding|nucleolus|regulation of transcription by RNA polymerase II|DNA-binding transcription factor activity, RNA polymerase II-specific|negative regulation of transcription by RNA polymerase II|protein b…	zinc finger and scan domain-containing pthr23226
BRD8	UniProtKB:Q9H0E9	Bromodomain-containing protein 8	histone H4 acetylation|histone H2A acetylation|NuA4 histone acetyltransferase complex|positive regulation of double-strand break repair via homologous recombination|Swr1 complex|cell surface receptor signaling pathway|regulation of apoptotic process|chromatin organization|positive regulation of transcription by RNA polymerase II|nucleosome|nuclear thyroid hormone receptor binding|nucleoplasm|cell…	bromodomain-containing protein 8 pthr15398
SAP130	UniProtKB:Q9H0E3	Histone deacetylase complex subunit SAP130	negative regulation of transcription by RNA polymerase II|nucleus|Sin3 complex|nuclear speck|negative regulation of stem cell population maintenance|negative regulation of cell migration|negative regulation of transforming growth factor beta receptor signaling pathway|positive regulation of stem cell population maintenance|Sin3-type complex	histone deacetylase complex subunit sap130 pthr13497
SPIN2B	UniProtKB:Q9BPZ2	Spindlin-2B	protein binding|methylated histone binding|apoptotic process|cytosol|regulation of DNA-templated transcription|gamete generation|regulation of cell cycle|cell cycle|nucleoplasm	spindlin pthr10405
HOPX	UniProtKB:Q9BPY8	Homeodomain-only protein	positive regulation of gap junction assembly|regulation of heart contraction|bundle of His development|chromatin|positive regulation of skeletal muscle tissue regeneration|regulation of transcription by RNA polymerase II|negative regulation of transcription by RNA polymerase II|DNA binding|lung alveolus development|nucleus|protein binding|negative regulation of cell differentiation|regulation of …	homeodomain-only protein pthr21408
CTR9	UniProtKB:Q6PD62	RNA polymerase-associated protein CTR9 homolog	nuclear speck|RNA polymerase II complex binding|transcription elongation by RNA polymerase II promoter|receptor signaling pathway via JAK-STAT|nucleoplasm|negative regulation of transcription by RNA polymerase II|regulation of genetic imprinting|Cdc73/Paf1 complex|inner cell mass cell differentiation|Wnt signaling pathway|interleukin-6-mediated signaling pathway|trophectodermal cell differentiati…	rna polymerase-associated protein ctr9 pthr14027
FBXL19	UniProtKB:Q6PCT2	F-box/LRR-repeat protein 19	proteasome-mediated ubiquitin-dependent protein catabolic process|zinc ion binding|protein binding|transcription coregulator activity|protein demethylation|DNA-templated transcription|histone modification|cytosol|unmethylated CpG binding|SCF ubiquitin ligase complex|histone demethylase activity|regulation of transcription by RNA polymerase II	phd/f-box containing protein pthr23123
TBL1Y	UniProtKB:Q9BQ87	F-box-like/WD repeat-containing protein TBL1Y	nucleus|protein binding|negative regulation of DNA-templated transcription|transcription corepressor activity|histone deacetylase complex|histone deacetylation|nucleoplasm|regulation of transcription by RNA polymerase II	wd40 repeat protein pthr22846
PHF8	UniProtKB:Q9UPP1	Histone lysine demethylase PHF8	histone H3K36me/H3K36me2 demethylase activity|protein demethylation|2-oxoglutarate-dependent dioxygenase activity|methylated histone binding|chromatin organization|positive regulation of transcription by RNA polymerase II|nucleolus|positive regulation of transcription by RNA polymerase I|nucleoplasm|iron ion binding|positive regulation of DNA-templated transcription|G1/S transition of mitotic cel…	phd/f-box containing protein pthr23123
HSP90AA1	UniProtKB:P07900	Heat shock protein HSP 90-alpha	ATP hydrolysis activity|central nervous system neuron axonogenesis|neuronal cell body|ficolin-1-rich granule lumen|positive regulation of tau-protein kinase activity|RNA binding|mitochondrial transport|positive regulation of interferon-beta production|cytosol|regulation of protein ubiquitination|positive regulation of peptidyl-serine phosphorylation|chaperone-mediated autophagy|histone deacetylas…	heat shock protein 90 family member pthr11528
GRWD1	UniProtKB:Q9BQ67	Glutamate-rich WD repeat-containing protein 1	DNA replication|ribosome biogenesis|chromatin binding|chromosome|nucleolus|nucleosome disassembly|nucleosome assembly|nucleoplasm|DNA replication origin binding|nucleus|RNA binding|protein binding|histone binding|cytosol|protein-containing complex	glutamate-rich wd repeat-containing protein 1 pthr45903
SMYD3	UniProtKB:Q9H7B4	Histone-lysine N-methyltransferase SMYD3	RNA polymerase II cis-regulatory region sequence-specific DNA binding|positive regulation of transcription by RNA polymerase II|negative regulation of protein kinase activity|RNA polymerase II complex binding|nucleosome assembly|nucleoplasm|establishment of protein localization|nucleus|protein binding|histone lysine methylation|RNA polymerase II intronic transcription regulatory region sequence-s…	histone-lysine n-methyltransferase smyd pthr12197
PWWP2A	UniProtKB:Q96N64	PWWP domain-containing protein 2A	regulation of transcriptional start site selection at RNA polymerase II promoter|positive regulation of transcription elongation by RNA polymerase II|nucleus|chromatin remodeling|protein binding|histone binding|NuRD complex binding|methylated histone binding|negative regulation of histone H3-K9 acetylation|negative regulation of histone H3-K27 acetylation|chromatin binding	dna cytosine-5- -methyltransferase 3-related pthr23068
	UniProtKB:A8MVJ9	Putative histone PARylation factor 1-like	poly-ADP-D-ribose binding|nucleus|regulation of protein ADP-ribosylation|histone binding|cellular response to DNA damage stimulus	histone parylation factor 1 pthr13386
H2BK1	UniProtKB:A0A2R8Y619	Histone H2B type 2-K1	nucleus|DNA binding|structural constituent of chromatin|protein heterodimerization activity|nucleosome|nucleosome assembly	histone h2b pthr23428
ERI1	UniProtKB:Q8IV48	3'-5' exoribonuclease 1	nucleolus|exonucleolytic trimming to generate mature 3'-end of 5.8S rRNA from tricistronic rRNA transcript (SSU-rRNA, 5.8S rRNA, LSU-rRNA)|3'-5' exonuclease activity|nucleus|3'-5'-exoribonuclease activity|protein binding|metal ion binding|cytoplasm|ribosome binding|histone pre-mRNA 3'end processing complex|RNA-mediated gene silencing|rRNA binding|rRNA 3'-end processing|histone pre-mRNA stem-loop …	3'-5' exonuclease eri1-related pthr23044
NAA40	UniProtKB:Q86UY6	N-alpha-acetyltransferase 40	histone H4 acetylation|peptide-serine-alpha-N-acetyltransferase activity|nucleus|protein binding|histone H2A acetylation|centriolar satellite|lipid metabolic process|cytosol|histone H4 acetyltransferase activity|histone H2A acetyltransferase activity|nucleoplasm	family not named pthr20531
WIZ	UniProtKB:O95785	Protein Wiz	positive regulation of nuclear cell cycle DNA replication|RNA polymerase II cis-regulatory region sequence-specific DNA binding|DNA-binding transcription factor activity, RNA polymerase II-specific|protein-containing complex binding|nucleoplasm|regulation of transcription by RNA polymerase II|transcription corepressor binding|nucleus|protein binding|extracellular exosome|metal ion binding|histone…	zinc finger protein pthr24396
H3-4	UniProtKB:Q16695	Histone H3.1t	DNA binding|chromosome, telomeric region|nucleus|structural constituent of chromatin|protein binding|extracellular exosome|protein heterodimerization activity|nucleosome|nucleosome assembly|nucleoplasm	histone h3 pthr11426
HDAC9	UniProtKB:Q9UKV0	Histone deacetylase 9	histone deacetylase complex|B cell activation|chromatin organization|positive regulation of cell migration involved in sprouting angiogenesis|cholesterol homeostasis|nucleoplasm|negative regulation of transcription by RNA polymerase II|cellular response to insulin stimulus|heart development|negative regulation of lipoprotein lipase activity|transcription regulator complex|inflammatory response|ne…	histone deacetylase pthr45634
UHRF1BP1	UniProtKB:Q6BDS2	UHRF1-binding protein 1	identical protein binding|protein binding|histone deacetylase binding|late endosome	uncharacterized pthr22774
SPIN3	UniProtKB:Q5JUX0	Spindlin-3	protein binding|methylated histone binding|regulation of DNA-templated transcription|cytosol|gamete generation|nucleoplasm	spindlin pthr10405
IKZF3	UniProtKB:Q9UKT9	Zinc finger protein Aiolos	RNA polymerase II cis-regulatory region sequence-specific DNA binding|mesoderm development|DNA-binding transcription activator activity, RNA polymerase II-specific|sequence-specific DNA binding|positive regulation of transcription by RNA polymerase II|nucleoplasm|regulation of B cell proliferation|DNA-binding transcription factor activity|promoter-specific chromatin binding|protein heterodimeriza…	zinc finger protein pthr24404
HIF1A	UniProtKB:Q16665	Hypoxia-inducible factor 1-alpha	negative regulation of growth|retina vasculature development in camera-type eye|nuclear receptor binding|negative regulation of mesenchymal cell apoptotic process|RNA polymerase II transcription regulator complex|embryonic hemopoiesis|RNA polymerase II cis-regulatory region sequence-specific DNA binding|RNA polymerase II transcription regulatory region sequence-specific DNA binding|positive regul…	hypoxia-inducible factor 1 alpha pthr23043
TBR1	UniProtKB:Q16650	T-box brain protein 1	protein kinase binding|chromatin DNA binding|specification of animal organ identity|commitment of neuronal cell to specific neuron type in forebrain|RNA polymerase II cis-regulatory region sequence-specific DNA binding|amygdala development|regulation of axon guidance|brain development|cerebral cortex development|positive regulation of transcription by RNA polymerase II|conditioned taste aversion|…	t-box protein-related pthr11267
ANP32C	UniProtKB:O43423	Acidic leucine-rich nuclear phosphoprotein 32 family member C	nucleocytoplasmic transport|nucleus|perinuclear region of cytoplasm|histone binding|regulation of apoptotic process	acidic leucine-rich nuclear phosphoprotein 32 pthr11375
MTHFR	UniProtKB:P42898	Methylenetetrahydrofolate reductase	regulation of histone methylation|FAD binding|methionine biosynthetic process|heterochromatin organization|response to vitamin B2|response to amino acid|response to xenobiotic stimulus|S-adenosylmethionine metabolic process|synapse|methylenetetrahydrofolate reductase (NAD(P)H) activity|protein-containing complex binding|methionine metabolic process|modified amino acid binding|NADP binding|respons…	methylenetetrahydrofolate reductase pthr45754
SUV39H1	UniProtKB:O43463	Histone-lysine N-methyltransferase SUV39H1	eNoSc complex|positive regulation of histone deacetylation|positive regulation of histone methylation|histone H3K9 methyltransferase activity|negative regulation of cell cycle|transcription cis-regulatory region binding|regulation of transcription by glucose|rRNA processing|chromatin organization|chromosome, centromeric region|nucleolus|nuclear lamina|negative regulation of circadian rhythm|chrom…	histone-lysine n-methyltransferase suv39h pthr46223
PRDM4	UniProtKB:Q9UKN5	PR domain zinc finger protein 4	histone methyltransferase complex|RNA polymerase II cis-regulatory region sequence-specific DNA binding|transcription by RNA polymerase II|DNA-binding transcription activator activity, RNA polymerase II-specific|methyltransferase activity|histone H4-R3 methylation|positive regulation of transcription by RNA polymerase II|DNA-binding transcription factor activity, RNA polymerase II-specific|nucleu…	pr domain zinc finger protein pthr16515
CFDP1	UniProtKB:Q9UEE9	Craniofacial development protein 1	regulation of cell shape|negative regulation of fibroblast apoptotic process|biological_process|nucleus|chromatin remodeling|Swr1 complex|cell adhesion|fibroblast apoptotic process|kinetochore|cellular_component|molecular_function|regulation of cell population proliferation	bucentaur related pthr23227
TSPYL2	UniProtKB:Q9H2G4	Testis-specific Y-encoded-like protein 2	regulation of protein kinase activity|negative regulation of cell cycle|negative regulation of DNA replication|chromatin binding|nucleolus|regulation of signal transduction|chromatin|nucleosome assembly|cell cycle|nucleoplasm|nucleus|protein binding|negative regulation of cell growth|cytoplasm|histone binding|rDNA binding	testis-specific y-encoded protein pthr11875
MBD2	UniProtKB:Q9UBB5	Methyl-CpG-binding domain protein 2	positive regulation of chromatin binding|methyl-CpG binding|satellite DNA binding|DNA methylation-dependent heterochromatin formation|response to mechanical stimulus|maternal behavior|nucleoplasm|negative regulation of transcription by RNA polymerase II|heart development|chromatin remodeling|negative regulation of DNA-templated transcription|positive regulation of DNA-templated transcription|C2H2…	methyl-cpg binding protein, mbd pthr12396
EPC1	UniProtKB:Q9H2F5	Enhancer of polycomb homolog 1	histone H4 acetylation|histone H2A acetylation|NuA4 histone acetyltransferase complex|positive regulation of double-strand break repair via homologous recombination|positive regulation of transcription by RNA polymerase II|nucleoplasm|negative regulation of transcription by RNA polymerase II|negative regulation of DNA-templated transcription|positive regulation of DNA-templated transcription|regu…	enhancer of polycomb pthr14898
RCOR1	UniProtKB:Q9UKL0	REST corepressor 1	positive regulation of megakaryocyte differentiation|histone deacetylase complex|DNA repair complex|chromatin binding|chromatin organization|nucleoplasm|regulation of transcription by RNA polymerase II|negative regulation of gene expression|nucleus|transcription regulator complex|protein binding|erythrocyte differentiation|negative regulation of DNA-templated transcription|transcription corepress…	rest corepressor corest protein-related pthr16089
SAMD13	UniProtKB:Q5VXD3	Sterile alpha motif domain-containing protein 13	nucleus|negative regulation of DNA-templated transcription|histone binding|chromatin binding	polycomb group protein pthr12247
NSD1	UniProtKB:Q96L73	Histone-lysine N-methyltransferase, H3 lysine-36 specific	regulation of RNA polymerase II regulatory region sequence-specific DNA binding|RNA polymerase II cis-regulatory region sequence-specific DNA binding|histone H3K36 methyltransferase activity|regulation of histone H3-K36 methylation|chromatin organization|nuclear retinoic acid receptor binding|histone H4K20 methyltransferase activity|nucleoplasm|negative regulation of transcription by RNA polymera…	set domain proteins pthr22884
ZNF335	UniProtKB:Q9H4Z2	Zinc finger protein 335	histone H3-K4 trimethylation|RNA polymerase II cis-regulatory region sequence-specific DNA binding|neuron projection morphogenesis|transcription cis-regulatory region binding|positive regulation of neuroblast proliferation|brain morphogenesis|brain development|positive regulation of transcription by RNA polymerase II|epigenetic regulation of gene expression|cerebral cortex neuron differentiation|…	zinc finger protein pthr24403
EHMT2	UniProtKB:Q96KQ7	Histone-lysine N-methyltransferase EHMT2	organ growth|nuclear speck|synaptonemal complex assembly|RNA polymerase II transcription regulatory region sequence-specific DNA binding|histone H3K9 methyltransferase activity|chromatin organization|histone H3K27 methyltransferase activity|nucleoplasm|negative regulation of transcription by RNA polymerase II|response to ethanol|p53 binding|histone lysine methylation|promoter-specific chromatin b…	g9a, isoform b pthr46307
RAD51	UniProtKB:Q06609	DNA repair protein RAD51 homolog 1	DNA repair|PML body|reciprocal meiotic recombination|protein C-terminus binding|interstrand cross-link repair|double-stranded DNA binding|DNA recombinase assembly|response to toxic substance|single-stranded DNA binding|male germ cell nucleus|chromosome, telomeric region|meiotic cell cycle|histone H2A monoubiquitination|nuclear chromosome|cellular response to DNA damage stimulus|chromatin|strand i…	reca/rad51/rada dna strand-pairing family member pthr22942
COPRS	UniProtKB:Q9NQ92	Coordinator of PRMT5 and differentiation stimulator	muscle organ development|nucleus|protein binding|histone binding|cytosol|chromatin organization|histone H4-R3 methylation|plasma membrane|nucleoplasm	coordinator of prmt5 and differentiation stimulator pthr36461
SMG5	UniProtKB:Q9UPR3	Nonsense-mediated mRNA decay factor SMG5	histone deacetylase binding|telomerase holoenzyme complex|mRNA export from nucleus|nucleus|protein binding|ubiquitin protein ligase binding|telomerase RNA binding|nuclear-transcribed mRNA catabolic process, nonsense-mediated decay|telomeric DNA binding|cytoplasm|cytosol|regulation of telomere maintenance via telomerase|protein phosphatase 2A binding|regulation of dephosphorylation|regulation of t…	smg-7 suppressor with morphological effect on genitalia protein 7 pthr15696
H2AC12	UniProtKB:Q96KK5	Histone H2A type 1-H	biological_process|nucleus|DNA binding|structural constituent of chromatin|extracellular exosome|protein heterodimerization activity|nucleosome|molecular_function	histone h2a pthr23430
DPPA3	UniProtKB:Q6W0C5	Developmental pluripotency-associated protein 3	protection of DNA demethylation of female pronucleus|nucleus|protein binding|cytoplasm|methylated histone binding|regulation of genetic imprinting|chromatin organization|negative regulation of DNA demethylation|female pronucleus	developmental pluripotency-associated protein 3-related pthr31577
PRDM13	UniProtKB:Q9H4Q3	PR domain zinc finger protein 13	negative regulation of transcription by RNA polymerase II|DNA binding|GABAergic neuron differentiation|nucleus|RNA polymerase II-specific DNA-binding transcription factor binding|metal ion binding|hypothalamus cell differentiation|histone methyltransferase activity|histone modification|regulation of gene expression|chromatin binding|methylation	pr domain zinc finger protein pthr16515
SETD1B	UniProtKB:Q9UPS6	Histone-lysine N-methyltransferase SETD1B	histone H3K4 methyltransferase activity|histone H3-K4 dimethylation|histone H3-K4 trimethylation|nuclear speck|histone methyltransferase complex|chromosome|chromatin organization|histone H3-K4 monomethylation|nucleoplasm|Set1C/COMPASS complex|RNA binding|protein binding|histone lysine N-methyltransferase activity|histone H3-K4 methylation	histone-lysine n-methyltransferase setd1 pthr45814
SMARCAD1	UniProtKB:Q9H4L7	SWI/SNF-related matrix-associated actin-dependent regulator of chromatin subfamily A containing DEAD/H box 1	ATP hydrolysis activity|ATP-dependent activity, acting on DNA|DNA double-strand break processing|site of double-strand break|nuclear replication fork|helicase activity|regulation of DNA recombination|chromatin binding|nucleoplasm|DNA binding|ATP binding|heterochromatin|nucleus|chromatin remodeling|protein binding|ubiquitin binding|ATP-dependent chromatin remodeler activity|histone H4 deacetylatio…	snf2/rad54 helicase family pthr10799
SENP3	UniProtKB:Q9H4L4	Sentrin-specific protease 3	cysteine-type deubiquitinase activity|nucleus|protein binding|cytoplasm|protein desumoylation|deSUMOylase activity|cysteine-type peptidase activity|nucleolus|nucleoplasm|MLL1 complex	sentrin/sumo-specific protease pthr12606
SCML1	UniProtKB:Q9UN30	Sex comb on midleg-like protein 1	nucleus|negative regulation of DNA-templated transcription|histone binding|chromatin binding	polycomb group protein pthr12247
TDRD3	UniProtKB:Q9H7E2	Tudor domain-containing protein 3	nucleus|RNA binding|protein binding|transcription coactivator activity|positive regulation of DNA-templated transcription|methylated histone binding|cytosol|Golgi apparatus|chromatin binding|chromatin organization|nucleoplasm	survival of motor neuron-related-splicing factor 30-related pthr13681
NNMT	UniProtKB:P40261	Nicotinamide N-methyltransferase	regulation of histone methylation|N-methyltransferase activity|positive regulation of protein deacetylation|nicotinamide N-methyltransferase activity|response to xenobiotic stimulus|positive regulation of gluconeogenesis|nicotinamide metabolic process|regulation of polyamine biosynthetic process|cytosol|NAD biosynthesis via nicotinamide riboside salvage pathway|pyridine N-methyltransferase activi…	nnmt/pnmt/temt family member pthr10867
SUDS3	UniProtKB:Q9H7L9	Sin3 histone deacetylase corepressor complex component SDS3	nuclear body|histone deacetylase binding|negative regulation of stem cell population maintenance|chromatin organization|substantia nigra development|positive regulation of stem cell population maintenance|nucleoplasm|negative regulation of transcription by RNA polymerase II|nucleus|protein binding|histone deacetylase activity|negative regulation of DNA-templated transcription|Sin3 complex|apoptot…	breast cancer metastasis-suppressor 1 pthr21964
RPS6KA5	UniProtKB:O75582	Ribosomal protein S6 kinase alpha-5	peptidyl-tyrosine phosphorylation|axon guidance|protein phosphorylation|positive regulation of transcription by RNA polymerase II|post-translational protein modification|positive regulation of NF-kappaB transcription factor activity|regulation of postsynapse organization|nucleoplasm|magnesium ion binding|ATP binding|protein tyrosine kinase activity|inflammatory response|negative regulation of DNA…	ribosomal protein s6 kinase pthr24351
NASP	UniProtKB:P49321	Nuclear autoantigenic sperm protein	male gonad development|DNA replication|protein transport|chromatin|nucleosome assembly|cell cycle|CENP-A containing chromatin assembly|DNA replication-dependent chromatin assembly|nucleoplasm|nucleus|protein binding|histone binding|cytoplasm|blastocyst development|protein-containing complex|response to testosterone	nuclear autoantigenic sperm protein nasp -related pthr15081
PHC3	UniProtKB:Q8NDX5	Polyhomeotic-like protein 3	DNA binding|nucleus|zinc ion binding|protein binding|PRC1 complex|negative regulation of DNA-templated transcription|histone binding|PcG protein complex|chromatin binding|nucleoplasm	polycomb group protein pthr12247
BAZ1B	UniProtKB:Q9UIG0	Tyrosine-protein kinase BAZ1B	positive regulation of histone acetylation|WICH complex|peptidyl-tyrosine phosphorylation|positive regulation of transcription by RNA polymerase II|nucleolus|post-translational protein modification|positive regulation of transcription by RNA polymerase III|positive regulation of transcription by RNA polymerase I|nucleoplasm|ATP binding|chromatin remodeling|protein tyrosine kinase activity|histone…	tyrosine-protein kinase baz1b pthr46802
BAZ2A	UniProtKB:Q9UIF9	Bromodomain adjacent to zinc finger domain protein 2A	NoRC complex|nuclear receptor binding|positive regulation of histone deacetylation|positive regulation of histone methylation|nuclear speck|nucleolus|chromatin silencing complex|chromatin remodeling|RNA binding|rDNA heterochromatin formation|cytosol|rDNA heterochromatin|histone deacetylation|negative regulation of transcription by RNA polymerase I|DNA-templated transcription|regulation of DNA-tem…	transcription intermediary factor pthr45915
TCF21	UniProtKB:O43680	Transcription factor 21	respiratory system development|roof of mouth development|Sertoli cell differentiation|lung vasculature development|RNA polymerase II transcription regulatory region sequence-specific DNA binding|spleen development|DNA-binding transcription activator activity, RNA polymerase II-specific|embryonic digestive tract morphogenesis|DNA-binding transcription repressor activity, RNA polymerase II-specific…	basic helix-loop-helix transcription factor, twist pthr23349
SF3B1	UniProtKB:O75533	Splicing factor 3B subunit 1	positive regulation of histone acetylation|U2-type prespliceosome assembly|RNA splicing|nuclear speck|U11/U12 snRNP|positive regulation of transcription by RNA polymerase II|nucleolus|positive regulation of transcription by RNA polymerase III|mRNA splicing, via spliceosome|positive regulation of transcription by RNA polymerase I|nucleoplasm|U12-type spliceosomal complex|chromatin remodeling|RNA b…	splicing factor 3b, subunit 1-related pthr12097
EED	UniProtKB:O75530	Polycomb protein EED	identical protein binding|nucleosome binding|ESC/E(Z) complex|enzyme activator activity|chromosome|chromatin organization|spinal cord development|nucleoplasm|transcription corepressor binding|negative regulation of transcription by RNA polymerase II|nucleus|protein binding|negative regulation of DNA-templated transcription|histone methyltransferase activity|regulation of catalytic activity|histon…	polycomb protein pthr10253
KMT2E	UniProtKB:Q8IZD2	Inactive histone-lysine N-methyltransferase 2E	neutrophil activation|nuclear body|methylated histone binding|nuclear speck|regulation of histone acetylation|chromatin organization|nucleoplasm|positive regulation of DNA-templated transcription|Set3 complex|positive regulation of G1/S transition of mitotic cell cycle|regulation of DNA-templated transcription|chromatin|cell cycle|plasma membrane|nucleus|neutrophil mediated immunity|euchromatin|p…	upset, isoform a pthr46462
ARID5A	UniProtKB:Q03989	AT-rich interactive domain-containing protein 5A	positive regulation of histone acetylation|chondrocyte differentiation|transcription cis-regulatory region binding|sequence-specific DNA binding|positive regulation of transcription by RNA polymerase II|nucleolus|nucleoplasm|negative regulation of transcription by RNA polymerase II|positive regulation of T-helper 17 type immune response|transcription regulator complex|negative regulation of DNA-t…	rbp-related pthr13964
H1-8	UniProtKB:Q8IZA3	Histone H1.8	nucleus|structural constituent of chromatin|meiotic cell cycle|extracellular exosome|cytoplasm|nucleosomal DNA binding|chromosome condensation|double-stranded DNA binding|nucleosome|nucleosome assembly|epigenetic regulation of gene expression|negative regulation of DNA recombination	histone h1 pthr11467
HES1	UniProtKB:Q14469	Transcription factor HES-1	inner ear receptor cell stereocilium organization|cellular response to nerve growth factor stimulus|RNA polymerase II cis-regulatory region sequence-specific DNA binding|midbrain-hindbrain boundary morphogenesis|anterior/posterior pattern specification|oculomotor nerve development|trochlear nerve development|positive regulation of tyrosine phosphorylation of STAT protein|negative regulation of DN…	basic helix-loop-helix transcription factor, hes-related pthr10985
MT3	UniProtKB:P25713	Metallothionein-3	regulation of response to food|postsynaptic density|antioxidant activity|synaptic vesicle|cellular zinc ion homeostasis|rough endoplasmic reticulum|cysteine-type endopeptidase inhibitor activity involved in apoptotic process|regulation of protein glycosylation|astrocyte end-foot|microtubule|response to hypoxia|cellular response to zinc ion|copper ion binding|negative regulation of DNA-templated t…	metallothionein pthr23299
GLYR1	UniProtKB:Q49A26	Cytokine-like nuclear factor N-PAC	positive regulation of histone acetylation|nucleosome binding|methylated histone binding|chromatin binding|positive regulation of transcription by RNA polymerase II|nucleosome|nucleoplasm|DNA binding|NADP binding|protein binding|histone binding|NAD binding|cytosol	oxidoreductase glyr1-related pthr43580
SMYD1	UniProtKB:Q8NB12	Histone-lysine N-methyltransferase SMYD1	positive regulation of myoblast differentiation|DNA binding|heart development|nucleus|chromatin remodeling|protein binding|histone lysine methylation|skeletal muscle cell differentiation|negative regulation of DNA-templated transcription|transcription corepressor activity|metal ion binding|cytoplasm|positive regulation of myotube differentiation|histone lysine N-methyltransferase activity	histone-lysine n-methyltransferase smyd pthr12197
HMGN2	UniProtKB:P05204	Non-histone chromosomal protein HMG-17	nucleosomal DNA binding|chromatin binding|chromatin organization|chromatin|antimicrobial humoral immune response mediated by antimicrobial peptide|nucleic acid binding|nucleus|extracellular space|RNA binding|protein binding|cytoplasm|killing of cells of another organism|molecular adaptor activity	nonhistone chromosomal protein hmg pthr23087
PRDM5	UniProtKB:Q9NQX1	PR domain zinc finger protein 5	regulation of extracellular matrix organization|nuclear body|RNA polymerase II cis-regulatory region sequence-specific DNA binding|RNA polymerase II transcription regulatory region sequence-specific DNA binding|transcription cis-regulatory region binding|methyltransferase activity|sequence-specific DNA binding|DNA-binding transcription repressor activity, RNA polymerase II-specific|positive regul…	pr domain zinc finger protein pthr16515
YBX1	UniProtKB:P67809	Y-box-binding protein 1	RNA splicing|double-stranded DNA binding|epidermis development|synapse|single-stranded DNA binding|messenger ribonucleoprotein complex|RNA binding|in utero embryonic development|intracellular membrane-bounded organelle|mRNA binding|cytosol|negative regulation of translation|miRNA binding|plasma membrane|nucleus|protein binding|protein localization to cytoplasmic stress granule|positive regulation…	cold shock domain containing proteins pthr11544
NELFA	UniProtKB:Q9H3P2	Negative elongation factor A	nucleus|protein binding|nuclear body|negative regulation of transcription elongation by RNA polymerase II|NELF complex|positive regulation of histone H3-K4 methylation|cytosol|chromatin binding|positive regulation of transcription by RNA polymerase II|molecular adaptor activity|nucleoplasm	negative elongation factor a nelf-a pthr13328
HSF4	UniProtKB:Q9ULV5	Heat shock factor protein 4	identical protein binding|nuclear speck|RNA polymerase II cis-regulatory region sequence-specific DNA binding|transcription by RNA polymerase II|positive regulation of cell differentiation|cell development|visual perception|positive regulation of transcription by RNA polymerase II|chromatin|DNA-binding transcription factor activity, RNA polymerase II-specific|regulation of transcription by RNA po…	heat shock transcription factor pthr10015
GCM1	UniProtKB:Q9NP62	Chorion-specific transcription factor GCMa	positive regulation of syncytium formation by plasma membrane fusion|RNA polymerase II cis-regulatory region sequence-specific DNA binding|regulation of cell differentiation involved in embryonic placenta development|transcription by RNA polymerase II|DNA-binding transcription activator activity, RNA polymerase II-specific|anatomical structure morphogenesis|positive regulation of transcription by…	glial cells missing related/glide pthr12414
PRKAA2	UniProtKB:P54646	5'-AMP-activated protein kinase catalytic subunit alpha-2	nuclear speck|Golgi apparatus|neuronal cell body|chromatin organization|regulation of stress granule assembly|cellular response to prostaglandin E stimulus|dendrite|cellular response to glucose stimulus|autophagy|positive regulation of peptidyl-lysine acetylation|histone modification|energy homeostasis|Wnt signaling pathway|cytosol|negative regulation of TOR signaling|axon|intracellular signal tr…	serine/threonine kinase pthr24343
YWHAE	UniProtKB:P62258	14-3-3 protein epsilon	membrane repolarization during cardiac muscle cell action potential|negative regulation of calcium ion transmembrane transporter activity|regulation of membrane repolarization|MAPK cascade|neuron migration|negative regulation of peptidyl-serine dephosphorylation|RNA binding|cellular response to heat|extracellular exosome|focal adhesion|protein heterodimerization activity|cadherin binding|phosphos…	14-3-3 protein pthr18860
TSPY10	UniProtKB:P0CW01	Testis-specific Y-encoded protein 10	gonadal mesoderm development|nucleus|protein binding|cytoplasm|histone binding|spermatogenesis|cell differentiation|chromatin binding|chromatin|nucleosome assembly	testis-specific y-encoded protein pthr11875
TSPY8	UniProtKB:P0CW00	Testis-specific Y-encoded protein 8	gonadal mesoderm development|nucleus|cytoplasm|histone binding|spermatogenesis|cell differentiation|chromatin binding|chromatin|nucleosome assembly	testis-specific y-encoded protein pthr11875
CXXC1	UniProtKB:Q9P0U4	CXXC-type zinc finger protein 1	zinc ion binding|methylated histone binding|nuclear speck|histone methyltransferase complex|cis-regulatory region sequence-specific DNA binding|regulation of DNA-templated transcription|unmethylated CpG binding|nucleoplasm|Set1C/COMPASS complex|nucleus|protein binding|positive regulation of DNA-templated transcription|cytosol|nuclear matrix|histone H3-K4 methylation	cxxc-type zinc finger protein 1 pthr46174
SIRT6	UniProtKB:Q8N6T7	NAD-dependent protein deacylase sirtuin-6	site of DNA damage|base-excision repair|determination of adult lifespan|positive regulation of fat cell differentiation|negative regulation of gluconeogenesis|NAD-dependent histone H3K18 deacetylase activity|regulation of lipid catabolic process|circadian regulation of gene expression|ketone biosynthetic process|intracellular membrane-bounded organelle|NAD+-protein ADP-ribosyltransferase activity…	nad-dependent protein deacetylase sirtuin-(6/7) family member pthr45853
HUWE1	UniProtKB:Q7Z6Z7	E3 ubiquitin-protein ligase HUWE1	ubiquitin protein ligase activity|base-excision repair|Golgi organization|Golgi membrane|extracellular region|nucleoplasm|ficolin-1-rich granule lumen|circadian regulation of gene expression|RNA binding|extracellular exosome|negative regulation of mitochondrial fusion|positive regulation of protein ubiquitination|cytosol|positive regulation of mitophagy in response to mitochondrial depolarization…	hect domain ubiquitin-protein ligase pthr11254
YEATS4	UniProtKB:O95619	YEATS domain-containing protein 4	histone H4 acetylation|histone H2A acetylation|NuA4 histone acetyltransferase complex|cytoskeleton organization|protein C-terminus binding|positive regulation of double-strand break repair via homologous recombination|mitotic cell cycle|nucleoplasm|chromatin remodeling|positive regulation of DNA-templated transcription|regulation of double-strand break repair|histone acetylation|regulation of cel…	yeats domain pthr23195
JADE3	UniProtKB:Q92613	Protein Jade-3	histone H3 acetylation|histone H4-K5 acetylation|regulation of DNA-templated transcription|regulation of DNA replication|histone H4-K12 acetylation|histone H4-K8 acetylation|histone acetyltransferase complex|nucleoplasm|regulation of transcription by RNA polymerase II|protein binding|metal ion binding|regulation of cell growth|histone modification|regulation of DNA biosynthetic process|regulation…	phd finger proteins pthr13793
H1-9P	UniProtKB:P60008	Putative spermatid-specific linker histone H1-like protein	germ cell development|spermatogenesis|chromosome condensation|nucleosomal DNA binding|double-stranded DNA binding|regulation of DNA-templated transcription|nucleosome|nucleosome assembly|male germ cell nucleus|negative regulation of DNA recombination|nucleic acid binding|nucleus|chromatin remodeling|histone binding|heterochromatin formation	histone h1 pthr11467
PRMT2	UniProtKB:P55345	Protein arginine N-methyltransferase 2	protein-arginine omega-N asymmetric methyltransferase activity|nuclear progesterone receptor binding|nucleolus|histone arginine N-methyltransferase activity|nuclear retinoic acid receptor binding|regulation of androgen receptor signaling pathway|peroxisome proliferator activated receptor binding|protein-containing complex binding|nucleoplasm|negative regulation of DNA-templated transcription|deve…	protein arginine n-methyltransferase pthr11006
