# Supplementary material for: Histone-related gene WDR77 promotes tumor progression through cell cycle regulation in skin cutaneous melanoma
Source: Front Immunol. 2025 Dec 4;16:1611112. doi: 10.3389/fimmu.2025.1611112 (PMC12711826; doi:10.3389/fimmu.2025.1611112)
Supplement: Supplementary file 5 [file Table3.xlsx]

## Sheet: Sheet1
Antibody	Patient ID	Age	Sex	Tissue Type	Pathology	WDR77 Expression
HPA026437	1796	27	Female	Skin	Normal tissue	Not Detected
	3532	17	Female	Skin	Normal tissue	Not Detected
	2900	73	Female	Skin	Malignant melanoma	Low
	2900	73	Female	Skin	Malignant melanoma	Low
HPA026448	1796	27	Female	Skin	Normal tissue	Not Detected
	3532	17	Female	Skin	Normal tissue	Not Detected
	2534	53	Male	Skin	Malignant melanoma	Medium
	2534	53	Male	Skin	Malignant melanoma	Medium
HPA027271	2051	44	Female	Skin	Normal tissue with inflammation	Medium
	2038	46	Female	Skin	Normal tissue	Medium
	2136	87	Female	Skin	Malignant melanoma with necrosis	High
	2136	87	Female	Skin	Malignant melanoma with necrosis	High
